# Supplementary material for: The key clock component ZEITLUPE (ZTL) negatively regulates ABA signaling by degradation of CHLH in Arabidopsis
Source: Front Plant Sci. 2022 Sep 13;13:995907. doi: 10.3389/fpls.2022.995907 (PMC9513469; doi:10.3389/fpls.2022.995907)
Supplement: Supplementary file 2 [file Table_1.XLSX]

## Sheet: Sheet1
Accession	Description	Score	Coverage	# Proteins	# Unique Peptides	# Peptides	# PSMs	Area	# AAs	MW [kDa]	calc. pI
AT5G57360.1	pep chromosome:TAIR10:5:23241320:23244590:1 gene:AT5G57360 transcript:AT5G57360.1 gene_biotype:protein_coding transcript_biotype:protein_coding gene_symbol:ZTL description:Galactose oxidase/kelch repeat superfamily protein [Source:UniProtKB/TrEMBL;Acc:F4KAN2]	921.706	57.47	5	37	37	503	1.03486e+11	609	65.8642	5.66846
	A2	Sequence	# PSMs	# Proteins	# Protein Groups	Protein Group Accessions	Modifications	ΔCn	Area	q-Value	PEP	XCorr	Charge	MH+ [Da]	ΔM [ppm]	RT [min]	# Missed Cleavages
	High	ILIFGGSVAGLHSASQLYLLDPTEDKPTWR	109	2	1	AT5G57360.1		0	3.62562e+09	0	3.625e-22	8.12966	4	3284.75	7.0782	71.9554	0
	High	cVTGSGmPGAGNPGGVAPPPR	11	2	1	AT5G57360.1	C1(Carbamidomethyl); M7(Oxidation)	0	6130037154	0	4.287e-18	6.81584	3	1951.91	1.77764	18.747	0
	High	VVLFGGEGVNmQPmNDTFVLDLNSDYPEWQHVK	10	2	1	AT5G57360.1	M11(Oxidation); M14(Oxidation)	0	6948923039	0	3.131e-17	6.75643	4	3810.78	1.33843	73.1191	0
	High	VVLFGGEGVNMQPMNDTFVLDLNSDYPEWQHVK	4	2	1	AT5G57360.1		0	3.42458e+09	0	2.879e-18	6.1376	3	3778.79	1.55319	83.2957	0
	High	cVTGSGMPGAGNPGGVAPPPRLDHVAVNLPGGR	4	2	1	AT5G57360.1	C1(Carbamidomethyl)	0	3.73039e+09	0	3.637e-14	5.95287	4	3164.59	2.28341	41.9502	1
	High	RHPLVDSMVVSEIRK	5	2	1	AT5G57360.1		0	3602441656	0	6.519e-17	5.82265	3	1765.98	2.47427	20.569	2
	High	RHPLVDSmVVSEIRK	2	2	1	AT5G57360.1	M8(Oxidation)	0	1.74696e+09	0	1.769e-16	5.78074	3	1781.97	1.77774	18.4784	2
	High	KcIDEGIEFQGELLNFRK	2	2	1	AT5G57360.1	C2(Carbamidomethyl)	0	771795500	0	1.413e-18	5.7039	3	2196.12	2.90692	42.5095	2
	High	cVTGSGmPGAGNPGGVAPPPRLDHVAVNLPGGR	5	2	1	AT5G57360.1	C1(Carbamidomethyl); M7(Oxidation)	0	4112087570	0	3.935e-14	5.6997	4	3180.59	2.3355	36.6937	1
	High	cVTGSGMPGAGNPGGVAPPPR	9	2	1	AT5G57360.1	C1(Carbamidomethyl)	0	10356585361	0	7.346e-15	5.43733	3	1935.92	2.22386	23.4627	0
	High	FAWGHGTcVVGGTR	2	2	1	AT5G57360.1	C8(Carbamidomethyl)	0	7194629320	0	8.72e-10	5.09238	3	1504.71	2.00428	21.893	0
	High	RHPLVDSMVVSEIR	5	2	1	AT5G57360.1		0	3.5689e+09	0	5.01e-15	5.01371	3	1637.88	2.03385	25.4204	1
	High	cIDEGIEFQGELLNFR	8	2	1	AT5G57360.1	C1(Carbamidomethyl)	0	1.41838e+09	0	3.339e-15	4.84806	2	1939.93	1.81829	67.0335	0
	High	HPLVDSmVVSEIRK	4	2	1	AT5G57360.1	M7(Oxidation)	0	6871672336	0	4.452e-11	4.72526	3	1625.87	1.86397	20.753	1
	High	EKSIDGIYSALAAGER	6	2	1	AT5G57360.1		0	5547982516	0	4.173e-07	4.67827	3	1679.86	1.48203	36.8263	1
	High	HPLVDSMVVSEIRK	7	2	1	AT5G57360.1		0	17414101141	0	7.772e-12	4.67582	3	1609.88	2.28767	24.5677	1
	High	SSDVFTMDLSEEEPcWR	6	2	1	AT5G57360.1	C15(Carbamidomethyl)	0	14744120991	0	2.934e-11	4.54134	2	2087.87	2.27663	61.1206	0
	High	RHPLVDSmVVSEIR	3	2	1	AT5G57360.1	M8(Oxidation)	0	1031561982	0	7.878e-14	4.46099	3	1653.88	2.17334	20.6104	1
	High	KcIDEGIEFQGELLNFR	4	2	1	AT5G57360.1	C2(Carbamidomethyl)	0	1.6182e+09	0	1.89e-12	4.40359	3	2068.02	1.34533	53.983	1
	High	cIDEGIEFQGELLNFRK	4	2	1	AT5G57360.1	C1(Carbamidomethyl)	0	2.92257e+09	0	1.679e-14	4.38017	3	2068.02	2.05366	52.8342	1
	High	SWHSScTLDGTK	3	4	1	AT5G57360.1	C6(Carbamidomethyl)	0	2.88345e+09	0	5.071e-06	4.35871	3	1378.61	1.85198	16.2694	0
	High	VVLFGGEGVNmqPMNDTFVLDLNSDYPEWQHVK	9	2	1	AT5G57360.1	M11(Oxidation); Q12(Deamidated)	0	7.8316e+07	0	6e-09	4.30639	4	3795.83	15.535	83.0479	0
	High	LGHTLSVYGGRK	3	2	1	AT5G57360.1		0	2138431872	0	3.943e-06	4.28583	3	1287.72	1.20067	16.3128	1
	High	SSDVFTmDLSEEEPcWR	14	2	1	AT5G57360.1	M7(Oxidation); C15(Carbamidomethyl)	0	7336760524	0	5.469e-13	4.2856	2	2103.87	2.58751	51.5493	0
	High	GMcGLFQLSDEVVSMK	5	2	1	AT5G57360.1	C3(Carbamidomethyl)	0	5.70561e+09	0	1.232e-09	4.25671	2	1800.84	2.54144	68.2708	0
	High	GmcGLFQLSDEVVSMK	14	2	1	AT5G57360.1	M2(Oxidation); C3(Carbamidomethyl)	0	5.4148e+09	0	1.868e-11	4.254	2	1816.83	2.76472	59.9492	0
	High	RRHPLVDSMVVSEIR	1	2	1	AT5G57360.1		0	3072576140	0	1.022e-11	4.17879	3	1793.98	2.13756	21.3295	2
	High	SIDGIYSALAAGER	16	2	1	AT5G57360.1		0	109021115824	0	9.245e-08	4.07771	2	1422.73	2.35766	46.5611	0
	High	RRHPLVDSmVVSEIR	2	2	1	AT5G57360.1	M9(Oxidation)	0	1640837400	0	0.004694	3.99173	4	1809.98	1.31247	18.7484	2
	High	KILmFGGLAK	3	4	1	AT5G57360.1	M4(Oxidation)	0	3147278564	0	0.0002181	3.9607	2	1093.65	1.74943	22.7566	1
	High	ILIFGGSVAGLHSASqLYLLDPTEDKPTWR	60	2	1	AT5G57360.1	Q16(Deamidated)	0	1.22301e+08	0	6.603e-16	3.94371	4	3285.74	7.33394	73.8087	0
	High	GmcGLFQLSDEVVSmK	6	2	1	AT5G57360.1	M2(Oxidation); C3(Carbamidomethyl); M15(Oxidation)	0	509708355	0	8.845e-06	3.83113	3	1832.83	1.54483	50.5572	0
	High	HPLVDSmVVSEIR	6	2	1	AT5G57360.1	M7(Oxidation)	0	3264132868	0	6.398e-07	3.81638	3	1497.78	2.00253	26.2347	0
	High	HPLVDSMVVSEIR	6	2	1	AT5G57360.1		0	4897971696	0	6.404e-06	3.79564	3	1481.78	1.4758	33.5945	0
	High	LDHVAVNLPGGR	7	2	1	AT5G57360.1		0	3.80223e+10	0	2.537e-05	3.70937	3	1247.69	1.26324	22.3347	0
	High	LGHTLSVYGGR	4	2	1	AT5G57360.1		0	19225166950	0	0.000219	3.68261	3	1159.62	2.01693	17.9263	0
	High	ELTTLEAAAWRK	2	2	1	AT5G57360.1		0	420439732	0	7.361e-06	3.43173	2	1388.76	1.78117	26.5866	1
	High	VVLFGGEGVNmQPMNDTFVLDLNSDYPEWQHVK	10	2	1	AT5G57360.1	M11(Oxidation)	0	4.27193e+09	0	5.508e-05	3.402	4	3794.79	1.74114	77.465	0
	High	KILMFGGLAK	4	4	1	AT5G57360.1		0	6.55494e+09	0	4.792e-06	3.33999	2	1077.65	2.26742	29.0951	1
	High	cNFSAcAVGNR	1	5	1	AT5G57360.1	C1(Carbamidomethyl); C6(Carbamidomethyl)	0	1474969610	0	8.129e-08	3.29149	2	1255.53	2.21863	17.6575	0
	High	LDHVAVnLPGGR	2	2	1	AT5G57360.1	N7(Deamidated)	0	93524200	0	2.41e-06	3.29001	2	1248.67	2.26927	22.8344	0
	High	cVTGSGmPGAGnPGGVAPPPRLDHVAVNLPGGR	2	2	1	AT5G57360.1	C1(Carbamidomethyl); M7(Oxidation); N12(Deamidated)	0	0	0	3.181e-06	3.28586	4	3181.58	6.74479	36.3273	1
	High	KLSVGGSVEPSR	2	2	1	AT5G57360.1		0	7768021495	0	0.001869	3.28161	3	1215.67	1.64227	16.5579	1
	High	ELTTLEAAAWR	12	2	1	AT5G57360.1		0	80341774948	0	2.231e-05	3.14152	3	1260.66	1.80568	39.4887	0
	High	VcQNAWGSETTR	1	2	1	AT5G57360.1	C2(Carbamidomethyl)	0	3029671435	0	2.923e-08	3.11373	2	1408.63	2.11084	17.1858	0
	High	EIPAAWTPPSR	8	2	1	AT5G57360.1		0	90180425316	0	0.001009	3.10988	3	1224.64	1.24547	30.1381	0
	High	ILnIPGRPPR	1	2	1	AT5G57360.1	N3(Deamidated)	0	58323126	0	0.000294	2.97426	3	1133.68	2.39795	21.4538	0
	High	EISGLAPPLPR	11	2	1	AT5G57360.1		0	111256328560	0	1.994e-05	2.94345	2	1149.66	1.75629	37.2218	0
	High	VLETVPGAKR	2	2	1	AT5G57360.1		0	1026536282	0	5.042e-05	2.91095	3	1069.64	2.22254	16.3755	1
	High	VcQnAWGSETTR	1	2	1	AT5G57360.1	C2(Carbamidomethyl); N4(Deamidated)	0	85987555	0	1.553e-06	2.87649	2	1409.61	1.75786	17.573	0
	High	VVLFGGEGVNMQPMNDTFVLDLnSDYPEWQHVK	5	2	1	AT5G57360.1	N23(Deamidated)	0	8756711	0	1.963e-10	2.80832	3	3779.79	4.16682	83.5179	0
	High	ILNIPGRPPR	5	2	1	AT5G57360.1		0	35195098032	0	0.000174	2.80433	3	1132.7	1.92144	20.2673	0
	High	VVLFGGEGVNmQPmnDTFVLDLNSDYPEWQHVK	17	2	1	AT5G57360.1	M11(Oxidation); M14(Oxidation); N15(Deamidated)	0	3.27196e+08	0	8.221e-06	2.70228	4	3811.78	3.41778	77.0908	0
	High	LSVGGSVEPSR	2	2	1	AT5G57360.1		0	1.76027e+10	0	7.569e-05	2.67082	2	1087.58	4.14834	18.3607	0
	High	DVASVSSVcR	2	2	1	AT5G57360.1	C9(Carbamidomethyl)	0	5885155758	0	0.001009	2.59561	2	1079.52	1.72114	18.1143	0
	High	cIDEGIEFQGELLnFRK	1	2	1	AT5G57360.1	C1(Carbamidomethyl); N14(Deamidated)	0	1.21811e+07	0	6.604e-07	2.50523	3	2069	1.16421	54.9968	1
	High	AIVLGGqTGEEWmLSELHELSLASYLT	2	1	1	AT5G57360.1	Q7(Deamidated); M13(Oxidation)	0	5.83761e+08	0	0.006781	2.43946	3	2964.51	17.2309	102.317	0
	High	ILMFGGLAK	5	4	1	AT5G57360.1		0	1.55499e+10	0	0.0008291	2.38566	2	949.556	1.8655	43.5388	0
	High	VLETVPGAK	2	2	1	AT5G57360.1		0	23710608808	0	0.001017	2.33887	2	913.537	2.03244	18.3191	0
	High	ILmFGGLAK	15	4	1	AT5G57360.1	M3(Oxidation)	0	3854842079	0	0.007352	2.16095	2	965.551	1.85436	33.4497	0
	High	GMcGLFqLSDEVVSMK	1	2	1	AT5G57360.1	C3(Carbamidomethyl); Q7(Deamidated)	0	1.54624e+07	0	3.021e-07	2.13448	2	1801.83	7.41389	70.6093	0
	High	cIDEGIEFqGELLNFR	2	2	1	AT5G57360.1	C1(Carbamidomethyl); Q9(Deamidated)	0	1.51184e+08	0	0.006605	2.11429	2	1940.89	-7.05438	94.0217	0
	High	AIVLGGQTGEEWmLSELHELSLASYLT	7	1	1	AT5G57360.1	M13(Oxidation)	0	2.04264e+08	0	0.003652	2.08098	3	2963.48	1.97788	91.5832	0
	High	cVTGSGMPGAGnPGGVAPPPR	1	2	1	AT5G57360.1	C1(Carbamidomethyl); N12(Deamidated)	0	0	0	0.0005278	1.7796	2	1936.92	11.8684	24.1454	0
	High	GmcGLFqLSDEVVSmK	1	2	1	AT5G57360.1	M2(Oxidation); C3(Carbamidomethyl); Q7(Deamidated); M15(Oxidation)	0	2115128616	0	0.0001772	1.42006	2	1833.83	13.6956	51.0232	0
	High	cVTGSGmPGAGnPGGVAPPPR	2	2	1	AT5G57360.1	C1(Carbamidomethyl); M7(Oxidation); N12(Deamidated)	0	0	0	0.001438	1.05998	2	1952.9	3.56139	21.1022	0
	High	VVLFGGEGVnMQPMnDTFVLDLnSDYPEWQHVK	2	2	1	AT5G57360.1	N10(Deamidated); N15(Deamidated); N23(Deamidated)	0	4.14822e+07	0	0.007197	0.878893	3	3781.78	9.87412	86.2886	0
	High	GmcGLFqLSDEVVSMK	2	2	1	AT5G57360.1	M2(Oxidation); C3(Carbamidomethyl); Q7(Deamidated)	0	0	0.002	0.02265	1.21793	2	1817.84	13.5706	63.7331	0
	High	KcIDEGIEFqGELLNFR	1	2	1	AT5G57360.1	C2(Carbamidomethyl); Q10(Deamidated)	0	0	0.003	0.04844	2.12968	2	2069.02	11.1415	53.6553	1
AT2G39730.1	pep chromosome:TAIR10:2:16570746:16573692:-1 gene:AT2G39730 transcript:AT2G39730.1 gene_biotype:protein_coding transcript_biotype:protein_coding gene_symbol:RCA description:Ribulose bisphosphate carboxylase/oxygenase activase, chloroplastic [Source:UniProtKB/Swiss-Prot;Acc:P10896]	780.878	72.57	3	32	32	489	3.26719e+10	474	51.9479	6.15088
	A2	Sequence	# PSMs	# Proteins	# Protein Groups	Protein Group Accessions	Modifications	ΔCn	Area	q-Value	PEP	XCorr	Charge	MH+ [Da]	ΔM [ppm]	RT [min]	# Missed Cleavages
	High	GKGmVDSVFQAPMGTGTHHAVLSSYEYVSQGLR	5	3	1	AT2G39730.1	M4(Oxidation)	0	2017136416	0	2.935e-15	7.43089	5	3525.7	2.19796	44.5784	1
	High	RVQLAETYLSQAALGDANADAIGR	3	3	1	AT2G39730.1		0	6016914792	0	4.478e-18	7.18251	3	2503.3	2.07722	48.2267	1
	High	TDKIKDEDIVTLVDQFPGQSIDFFGALR	5	3	1	AT2G39730.1		0	4.69015e+09	0	1.702e-14	6.65694	4	3167.64	3.86568	85.9835	2
	High	VQLAETYLSQAALGDANADAIGR	16	3	1	AT2G39730.1		0	27983650428	0	4.248e-18	6.55351	3	2347.19	1.92283	58.28	0
	High	GmVDSVFQAPmGTGTHHAVLSSYEYVSQGLR	4	3	1	AT2G39730.1	M2(Oxidation); M11(Oxidation)	0	3.09479e+09	0	6.939e-17	6.52611	4	3356.58	2.45937	46.4573	0
	High	mGINPIMMSAGELESGNAGEPAK	14	3	1	AT2G39730.1	M1(Oxidation)	0	1668837433	0	8.163e-16	6.10225	3	2320.07	2.54644	50.9516	0
	High	GMVDSVFQAPmGTGTHHAVLSSYEYVSQGLR	11	3	1	AT2G39730.1	M11(Oxidation)	0	3.68084e+09	0	1.054e-14	5.99118	4	3340.58	2.11829	52.6815	0
	High	IKDEDIVTLVDQFPGQSIDFFGALR	8	3	1	AT2G39730.1		0	43413140929	0	7.463e-15	5.87255	3	2823.47	3.10357	93.0798	1
	High	GKGmVDSVFQAPmGTGTHHAVLSSYEYVSQGLR	5	3	1	AT2G39730.1	M4(Oxidation); M13(Oxidation)	0	2858534584	0	9.355e-13	5.77134	5	3541.7	3.29635	39.1313	1
	High	LmEYGNmLVMEQENVKR	6	3	1	AT2G39730.1	M2(Oxidation); M7(Oxidation)	0	1473097905	0	3.093e-13	5.74471	3	2115.99	3.29137	24.1058	1
	High	MGINPIMMSAGELESGNAGEPAK	6	3	1	AT2G39730.1		0	4778444304	0	1.556e-17	5.50683	2	2304.07	1.02525	56.6207	0
	High	LMEYGNMLVmEQENVKR	10	3	1	AT2G39730.1	M10(Oxidation)	0	1.17088e+09	0	2.2e-11	5.4211	3	2100	2.31916	34.6897	1
	High	VQLAETYLSQAALGDAnADAIGR	12	3	1	AT2G39730.1	N17(Deamidated)	0	3.69134e+08	0	1.07e-14	5.29929	3	2348.18	4.02435	60.6679	0
	High	LMEYGNMLVMEQENVKR	3	3	1	AT2G39730.1		0	3105474904	0	4.511e-13	5.20623	3	2084	2.82569	40.5727	1
	High	VPIIcTGNDFSTLYAPLIR	8	3	1	AT2G39730.1	C5(Carbamidomethyl)	0	1.3394e+10	0	2.804e-18	5.17561	2	2150.13	0.847892	76.3256	0
	High	GMVDSVFQAPMGTGTHHAVLSSYEYVSQGLR	6	3	1	AT2G39730.1		0	7093538979	0	1.844e-13	5.16313	3	3324.58	1.35572	58.7116	0
	High	GAQQVNLPVPEGcTDPVAENFDPTAR	3	1	1	AT2G39730.1	C13(Carbamidomethyl)	0	5.57107e+09	0	6.445e-13	5.00228	3	2782.31	1.26857	56.7601	0
	High	mGINPImMSAGELESGNAGEPAK	17	3	1	AT2G39730.1	M1(Oxidation); M7(Oxidation)	0	7.41017e+08	0	2.314e-12	4.9168	3	2336.06	2.01463	43.3841	0
	High	GMVDSVFqAPmGTGTHHAVLSSYEYVSQGLR	6	3	1	AT2G39730.1	Q8(Deamidated); M11(Oxidation)	0	3267660642	0	2.696e-14	4.91272	3	3341.58	6.63107	52.8554	0
	High	MGGTTQYTVNnQmVnATLMnIADNPTNVQLPGMYNKEENAR	1	3	1	AT2G39730.1	N11(Deamidated); M13(Oxidation); N15(Deamidated); N20(Deamidated)	0	32902432	0	1.198e-08	4.68174	4	4562.14	18.2396	71.4216	1
	High	NFLTLPNIKVPLILGIWGGK	3	3	1	AT2G39730.1		0	1.03642e+09	0	2.822e-14	4.42446	3	2193.32	2.04548	92.5094	1
	High	mGINPImmSAGELESGNAGEPAK	9	3	1	AT2G39730.1	M1(Oxidation); M7(Oxidation); M8(Oxidation)	0	3.30124e+08	0	9.628e-13	4.25158	3	2352.06	2.19069	35.1007	0
	High	VPIIcTGNDFSTLYAPLIRDGR	1	3	1	AT2G39730.1	C5(Carbamidomethyl)	0	113613700	0	1.248e-12	4.24779	3	2478.28	1.46748	67.5614	1
	High	LmEYGNmLVmEQENVKR	2	3	1	AT2G39730.1	M2(Oxidation); M7(Oxidation); M10(Oxidation)	0	943657944	0	3.528e-10	4.21642	3	2131.99	1.9301	21.221	1
	High	YREAADLIKK	2	3	1	AT2G39730.1		0	2.33884e+08	0	7.57e-05	4.16164	3	1206.69	1.36187	16.2768	2
	High	GLAYDTSDDQQDITR	6	3	1	AT2G39730.1		0	26618815212	0	2.077e-11	4.13944	2	1697.77	2.32369	22.1566	0
	High	QYNLDNmmDGFYIAPAFmDK	3	3	1	AT2G39730.1	M7(Oxidation); M8(Oxidation); M18(Oxidation)	0	662795573	0	6.849e-09	4.10006	3	2432.03	1.3309	57.9256	0
	High	GKGMVDSVFqAPmGTGTHHAVLSSYEYVSQGLR	1	3	1	AT2G39730.1	Q10(Deamidated); M13(Oxidation)	0	79378015	0	1.238e-09	4.09814	4	3526.7	7.02765	44.2567	1
	High	GmVDSVFqAPmGTGTHHAVLSSYEYVSQGLR	1	3	1	AT2G39730.1	M2(Oxidation); Q8(Deamidated); M11(Oxidation)	0	0	0	7.276e-12	4.06426	4	3357.58	7.07379	46.5137	0
	High	DEDIVTLVDQFPGQSIDFFGALR	3	3	1	AT2G39730.1		0	3.80211e+08	0	3.991e-10	3.92365	3	2582.29	3.40268	104.492	0
	High	MccLFINDLDAGAGR	2	3	1	AT2G39730.1	C2(Carbamidomethyl); C3(Carbamidomethyl)	0	1678536012	0	4.256e-12	3.85157	2	1712.76	2.35743	51.4494	0
	High	EGPPVFEQPEMTYEK	3	3	1	AT2G39730.1		0	1.90676e+10	0	2.052e-10	3.68414	2	1780.81	1.89168	38.3327	0
	High	VPIIcTGnDFSTLYAPLIR	10	3	1	AT2G39730.1	C5(Carbamidomethyl); N8(Deamidated)	0	7.2046e+08	0	1.443e-07	3.67655	3	2151.14	11.6482	76.3129	0
	High	EGPPVFEQPEmTYEK	4	3	1	AT2G39730.1	M11(Oxidation)	0	10810702723	0	2.235e-09	3.6579	2	1796.81	1.57974	29.9918	0
	High	IKDEDIVTLVDqFPGQSIDFFGALR	2	3	1	AT2G39730.1	Q12(Deamidated)	0	168768399	0	7.479e-13	3.65032	3	2824.45	4.00753	94.1713	1
	High	mccLFINDLDAGAGR	2	3	1	AT2G39730.1	M1(Oxidation); C2(Carbamidomethyl); C3(Carbamidomethyl)	0	1.27904e+09	0	2.666e-12	3.4871	2	1728.75	2.02891	45.7083	0
	High	QYNLDNmMDGFYIAPAFMDK	21	3	1	AT2G39730.1	M7(Oxidation)	0	5.50317e+08	0	9.309e-12	3.42764	3	2400.04	2.42626	73.7127	0
	High	QYNLDNMMDGFYIAPAFMDK	6	3	1	AT2G39730.1		0	1.15695e+09	0	1.535e-10	3.34241	2	2384.05	2.72179	86.4233	0
	High	KFVESLGVEK	2	3	1	AT2G39730.1		0	3107454916	0	1.089e-05	3.30997	2	1135.64	2.02338	18.865	1
	High	MGINPIMmSAGELESGnAGEPAK	2	3	1	AT2G39730.1	M8(Oxidation); N17(Deamidated)	0	0	0	8.892e-08	3.28268	3	2321.07	10.3522	49.0099	0
	High	QYNLDNmmDGFYIAPAFMDK	12	3	1	AT2G39730.1	M7(Oxidation); M8(Oxidation)	0	933386643	0	6.058e-09	3.18607	3	2416.03	1.68548	65.8077	0
	High	GMVDSVFQAPMGTGTHHAVLSSYEYVSqGLR	4	3	1	AT2G39730.1	Q28(Deamidated)	0	1876369016	0	5.793e-09	3.10943	3	3325.58	6.1984	58.3851	0
	High	GLAYDTSDDQqDITR	1	3	1	AT2G39730.1	Q11(Deamidated)	0	1.70462e+08	0	1.299e-10	3.07523	2	1698.75	4.68944	23.811	0
	High	MGGTTQYTVNNQMVNATLMNIADNPTNVQLPGMYNK	2	3	1	AT2G39730.1		0	5.0367e+08	0	2.86e-08	3.03891	4	3943.85	2.57814	80.3181	0
	High	LMEYGNMLVMEQENVK	3	3	1	AT2G39730.1		0	619195340	0	3.779e-10	2.95551	2	1927.9	2.13544	50.5335	0
	High	MGGTTQYTVNNQMVnATLmnIADNPTNVQLPGmYNKEENAR	1	3	1	AT2G39730.1	N15(Deamidated); M19(Oxidation); N20(Deamidated); M33(Oxidation)	0	0	0	7.783e-05	2.9078	4	4577.14	16.012	66.5764	1
	High	VPLILGIWGGK	8	3	1	AT2G39730.1		0	26123606919	0	4.149e-06	2.90363	2	1152.72	2.24603	65.631	0
	High	LMEYGNMLVmEQENVK	4	3	1	AT2G39730.1	M10(Oxidation)	0	2.08118e+08	0	2.141e-11	2.85956	2	1943.9	2.53587	43.5423	0
	High	GmVDSVFqAPmGTGTHHAVLSSYEYVSqGLR	1	3	1	AT2G39730.1	M2(Oxidation); Q8(Deamidated); M11(Oxidation); Q28(Deamidated)	0	0	0	2.2e-06	2.79851	3	3358.57	11.0898	46.5812	0
	High	FVESLGVEK	2	3	1	AT2G39730.1		0	13478667784	0	0.007768	2.67584	2	1007.54	1.49241	22.512	0
	High	mGGTTQYTVNNQMVNATLMNIADNPTNVQLPGMYNK	12	3	1	AT2G39730.1	M1(Oxidation)	0	2.91335e+08	0	9.022e-08	2.67198	4	3959.85	1.75563	78.6006	0
	High	SFQcELVMAK	2	3	1	AT2G39730.1	C4(Carbamidomethyl)	0	1.94829e+09	0	0.002461	2.62343	2	1212.58	2.84978	27.9653	0
	High	MGGTTQYTVNNQMVNATLMNIADNPTNVQLPGmYNKEENAR	1	3	1	AT2G39730.1	M33(Oxidation)	0	1.36919e+08	0	4.898e-05	2.57892	4	4559.11	0.451104	66.6787	1
	High	mGGTTQYTVNnQmVNATLMNIADNPTNVQLPGMYNKEENAR	7	3	1	AT2G39730.1	M1(Oxidation); N11(Deamidated); M13(Oxidation)	0	6.90171e+07	0	4.26e-05	2.51892	4	4576.17	18.7112	69.7629	1
	High	SFQcELVmAK	1	3	1	AT2G39730.1	C4(Carbamidomethyl); M8(Oxidation)	0	1602358539	0	0.003666	2.44407	2	1228.57	1.68558	22.4614	0
	High	MGInPIMMSAGELESGnAGEPAK	1	3	1	AT2G39730.1	N4(Deamidated); N17(Deamidated)	0	2.65324e+07	0	0.001098	2.37423	3	2306.07	13.0813	60.5808	0
	High	MGGTTQYTVNNqMVNATLmNIADNPTNVQLPGMYNK	14	3	1	AT2G39730.1	Q12(Deamidated); M19(Oxidation)	0	4.51794e+08	0	2.617e-06	2.30293	4	3960.88	13.2488	80.3651	0
	High	NFLTLPNIK	5	3	1	AT2G39730.1		0	1.32689e+10	0	0.004275	2.24716	2	1059.62	0.390221	47.5218	0
	High	LMEYGNmLVmEQENVK	1	3	1	AT2G39730.1	M7(Oxidation); M10(Oxidation)	0	2.45295e+08	0	8.271e-07	2.14995	2	1959.89	2.80519	33.6391	0
	High	MccLFInDLDAGAGR	1	3	1	AT2G39730.1	C2(Carbamidomethyl); C3(Carbamidomethyl); N7(Deamidated)	0	1.83663e+07	0	2.115e-07	2.12596	2	1713.74	1.7108	52.4336	0
	High	NFLTLPnIKVPLILGIWGGK	2	3	1	AT2G39730.1	N7(Deamidated)	0	1.88152e+06	0	6.365e-06	2.10237	3	2194.32	11.3871	92.6373	1
	High	mGGTTQYTVNNQmVnATLmNIADNPTNVQLPGMYNKEENAR	3	3	1	AT2G39730.1	M1(Oxidation); M13(Oxidation); N15(Deamidated); M19(Oxidation)	0	1.11454e+08	0	0.000302	2.07471	4	4592.13	10.0775	63.3199	1
	High	nFLTLPNIK	2	3	1	AT2G39730.1	N1(Deamidated)	0	2.74544e+08	0	0.007827	2.07129	2	1060.6	0.958535	64.8807	0
	High	GKmccLFInDLDAGAGR	1	3	1	AT2G39730.1	M3(Oxidation); C4(Carbamidomethyl); C5(Carbamidomethyl); N9(Deamidated)	0	0	0	0.00715	2.05596	3	1914.87	12.1879	32.4291	1
	High	NFLTLPNIKVPLILGIWGGKGQGK	1	3	1	AT2G39730.1		0	0	0	0.003844	1.95087	3	2563.52	4.71926	80.1662	2
	High	MGGTTQYTVNNQMVNATLMNIADnPTNVQLPGmYNKEENAR	6	3	1	AT2G39730.1	N24(Deamidated); M33(Oxidation)	0	54716402	0	0.0001358	1.92148	4	4560.12	5.99063	66.588	1
	High	EENARVPIIcTGnDFSTLYAPLIR	1	3	1	AT2G39730.1	C10(Carbamidomethyl); N13(Deamidated)	0	1.99706e+07	0	0.0002525	1.77984	3	2750.41	8.75059	69.3698	1
	High	LmEYGnmLVmEQENVKR	1	3	1	AT2G39730.1	M2(Oxidation); N6(Deamidated); M7(Oxidation); M10(Oxidation)	0	0	0	0.0009646	1.77969	3	2132.99	11.0253	21.394	1
	High	mGINPImmSAGELESGnAGEPAK	1	3	1	AT2G39730.1	M1(Oxidation); M7(Oxidation); M8(Oxidation); N17(Deamidated)	0	0	0	0.0001023	1.71141	3	2353.06	11.1355	34.3881	0
	High	QYnLDNmmDGFYIAPAFMDK	6	3	1	AT2G39730.1	N3(Deamidated); M7(Oxidation); M8(Oxidation)	0	51375670	0	0.0004814	1.54554	3	2417.03	8.49987	85.351	0
	High	MGINPIMMSAGELESGnAGEPAK	2	3	1	AT2G39730.1	N17(Deamidated)	0	68777583	0	2.461e-05	1.54067	2	2305.05	1.60421	60.5839	0
	High	GAQQVnLPVPEGcTDPVAENFDPTAR	2	1	1	AT2G39730.1	N6(Deamidated); C13(Carbamidomethyl)	0	0	0	0.0019	1.53667	3	2783.32	9.15993	56.9838	0
	High	QYNLDnMmDGFYIAPAFMDK	8	3	1	AT2G39730.1	N6(Deamidated); M8(Oxidation)	0	4931971	0	0.0004051	1.4923	2	2401.04	9.95225	73.5573	0
	High	MGInPImmSAGELESGNAGEPAK	1	3	1	AT2G39730.1	N4(Deamidated); M7(Oxidation); M8(Oxidation)	0	0	0	2.278e-06	1.48738	2	2337.06	9.59012	39.7196	0
	High	MGGTTQYTVNNQmVnATLmnIADNPTNVQLPGMYNK	38	3	1	AT2G39730.1	M13(Oxidation); N15(Deamidated); M19(Oxidation); N20(Deamidated)	0	138915938	0	0.0002149	1.43549	3	3977.86	15.0092	73.3864	0
	High	VqLAETYLSqAALGDANADAIGR	2	3	1	AT2G39730.1	Q2(Deamidated); Q10(Deamidated)	0	9752818	0	6.146e-05	1.41774	2	2349.18	10.7285	61.1277	0
	High	LmEYGNmLVmEQENVK	1	3	1	AT2G39730.1	M2(Oxidation); M7(Oxidation); M10(Oxidation)	0	153941648	0	0.001555	1.3519	2	1975.89	2.32879	26.3128	0
	High	MGGTTqYTVNNqmVNATLMNIADNPTNVQLPGMYNK	10	3	1	AT2G39730.1	Q6(Deamidated); Q12(Deamidated); M13(Oxidation)	0	0	0	0.00172	1.30325	3	3961.87	16.9906	80.4676	0
	High	MGGTTQYTVNNqMVNATLmNIADNPTNVQLPGmYNK	37	3	1	AT2G39730.1	Q12(Deamidated); M19(Oxidation); M33(Oxidation)	0	7.30114e+07	0	7.072e-05	1.29355	3	3976.85	7.37172	74.8422	0
	High	MGGTTQYTVNNQmVNATLmNIADNPTNVQLPGMYNK	2	3	1	AT2G39730.1	M13(Oxidation); M19(Oxidation)	0	94759362	0	0.004945	1.22052	3	3975.85	3.23049	73.2142	0
	High	mGGTTQYTVNnQmVNATLmNIADNPTNVQLPGMYNK	30	3	1	AT2G39730.1	M1(Oxidation); N11(Deamidated); M13(Oxidation); M19(Oxidation)	0	193542393	0	0.003319	1.05235	3	3992.87	13.2321	68.9718	0
	High	YREAADLIK	2	3	1	AT2G39730.1		0	3321989313	0.001	0.0135	3.49578	3	1078.59	1.57954	17.7407	1
	High	MGGTTQYTVNNQMVnATLMnIADNPTNVQLPGMYNKEENAR	1	3	1	AT2G39730.1	N15(Deamidated); N20(Deamidated)	0	1.72313e+07	0.001	0.016	1.878	4	4545.12	8.62322	71.4529	1
	High	qYNLDNMMDGFYIAPAFMDK	3	3	1	AT2G39730.1	Q1(Deamidated)	0	0	0.001	0.01636	1.01475	3	2385.05	10.0821	86.5114	0
	High	DEDIVTLVDQFPGqSIDFFGALR	1	3	1	AT2G39730.1	Q14(Deamidated)	0	0	0.002	0.03225	0.989898	2	2583.28	8.34182	104.473	0
	High	mGGTTQYTVNNQmVNATLmNIADNPTNVQLPGMYNK	1	3	1	AT2G39730.1	M1(Oxidation); M13(Oxidation); M19(Oxidation)	0	7.40038e+07	0.002	0.02286	0.787797	3	3991.83	1.03586	67.6019	0
	High	GKmccLFINDLDAGAGR	1	3	1	AT2G39730.1	M3(Oxidation); C4(Carbamidomethyl); C5(Carbamidomethyl)	0	1.43408e+07	0.002	0.02326	0.454943	2	1913.87	1.77676	32.3993	1
	High	QYnLDNmmDGFYIAPAFmDK	3	3	1	AT2G39730.1	N3(Deamidated); M7(Oxidation); M8(Oxidation); M18(Oxidation)	0	51783602	0.004	0.05366	1.2091	2	2433.03	8.48244	77.2579	0
	High	GMVDSVFqAPMGTGTHHAVLSSYEYVSqGLR	1	3	1	AT2G39730.1	Q8(Deamidated); Q28(Deamidated)	0	27828913	0.006	0.08719	0.851148	3	3326.57	8.5062	60.1845	0
	High	FYWAPTR	1	3	1	AT2G39730.1		0	5209148690	0.009	0.1186	2.08128	2	940.469	1.60715	27.29	0
	High	FYWAPTREDR	1	3	1	AT2G39730.1		0	4629945524	0.009	0.1264	2.02217	3	1340.64	2.10727	21.5576	1
AT4G35090.1	pep chromosome:TAIR10:4:16700312:16703504:-1 gene:AT4G35090 transcript:AT4G35090.1 gene_biotype:protein_coding transcript_biotype:protein_coding gene_symbol:CAT2 description:catalase 2 [Source:TAIR;Acc:AT4G35090]	744.153	63.82	3	18	29	283	7.1229e+10	492	56.8953	7.12256
	A2	Sequence	# PSMs	# Proteins	# Protein Groups	Protein Group Accessions	Modifications	ΔCn	Area	q-Value	PEP	XCorr	Charge	MH+ [Da]	ΔM [ppm]	RT [min]	# Missed Cleavages
	High	VGGTNHSHATQDLYDSIAAGNYPEWK	10	3	1	AT4G35090.1		0	3.07867e+10	0	2.045e-19	7.43631	3	2831.31	2.75396	38.8123	0
	High	DGMKFPDMVHALKPNPK	8	4	2	AT1G20630.1;AT4G35090.1		0	3.08258e+09	0	3.053e-14	6.88743	4	1924.98	1.6562	31.3451	1
	High	YRPASSYNSPFFTTNSGAPVWNNNSSmTVGPR	5	2	1	AT4G35090.1	M27(Oxidation)	0	1.11515e+10	0	1.713e-15	6.71349	4	3522.62	1.01507	46.3938	0
	High	DGmKFPDMVHALKPNPK	8	4	2	AT1G20630.1;AT4G35090.1	M3(Oxidation)	0	2653705940	0	3.375e-13	6.51576	4	1940.98	1.80961	23.1528	1
	High	GFFEVTHDISNLTcADFLR	10	7	2	AT4G35090.1;AT1G20620.1	C14(Carbamidomethyl)	0	1.52072e+10	0	1.441e-17	6.40563	3	2242.08	10.355	72.3781	0
	High	YRPASSYNSPFFTTNSGAPVWNNNSSMTVGPR	5	2	1	AT4G35090.1		0	1.0588e+10	0	1.005e-17	6.39878	4	3506.63	2.28487	51.6835	0
	High	cAHHNNHHEGFMNFMHR	4	9	2	AT4G35090.1;AT1G20620.1	C1(Carbamidomethyl)	0	588914237	0	3.184e-12	6.0928	4	2175.9	2.24551	16.7789	0
	High	HAEKYPTPPAVcSGKR	3	3	1	AT4G35090.1	C12(Carbamidomethyl)	0	384748974	0	1.383e-14	5.89317	3	1797.91	2.64403	15.5991	2
	High	DGmKFPDmVHALKPNPK	6	4	2	AT1G20630.1;AT4G35090.1	M3(Oxidation); M8(Oxidation)	0	2552198000	0	7.345e-11	5.66314	4	1956.97	1.77338	17.6925	1
	High	cAHHNNHHEGFmNFMHR	2	9	2	AT4G35090.1;AT1G20620.1	C1(Carbamidomethyl); M12(Oxidation)	0	1.55543e+08	0	7.475e-11	5.54119	4	2191.89	2.32136	15.7953	0
	High	VGGTnHSHATQDLYDSIAAGNYPEWK	10	3	1	AT4G35090.1	N5(Deamidated)	0	2998474952	0	7.812e-14	5.2215	3	2832.29	2.42721	45.7342	0
	High	cIIEKENNFKEPGER	4	3	1	AT4G35090.1	C1(Carbamidomethyl)	0	7.15752e+08	0	2.505e-15	5.21652	4	1862.91	1.38766	17.3731	2
	High	YRPASSYNSPFFTTnSGAPVWNNNSSmTVGPR	15	2	1	AT4G35090.1	N15(Deamidated); M27(Oxidation)	0	1.20023e+09	0	3.25e-15	5.21364	4	3523.62	7.42176	46.3668	0
	High	GPILLEDYHLVEK	9	3	1	AT4G35090.1		0	43500429880	0	5.224e-09	4.84218	3	1525.83	2.06904	41.2178	0
	High	LFIQIIDPADEDKFDFDPLDVTK	14	3	1	AT4G35090.1		0	2.86694e+10	0	6.103e-12	4.835	3	2694.37	5.02274	88.9406	1
	High	HMDGSGVNTYMLINK	7	3	1	AT4G35090.1		0	5805668918	0	3.703e-17	4.77583	2	1679.79	2.2231	28.4065	0
	High	HmDGSGVNTYMLINK	11	3	1	AT4G35090.1	M2(Oxidation)	0	4019387560	0	3.949e-06	4.61814	3	1695.79	2.78133	24.2223	0
	High	HmDGSGVNTYmLINK	3	3	1	AT4G35090.1	M2(Oxidation); M11(Oxidation)	0	1530511404	0	8.315e-17	4.55721	2	1711.78	2.06123	20.3815	0
	High	EGNFDLVGNNFPVFFIR	11	3	1	AT4G35090.1		0	2.85792e+10	0	9.232e-12	4.46893	2	1985.02	15.1045	87.7625	0
	High	cAHHNNHHEGFmNFmHR	2	9	2	AT4G35090.1;AT1G20620.1	C1(Carbamidomethyl); M12(Oxidation); M15(Oxidation)	0	301734746	0	0.0003485	4.45925	3	2207.89	2.59572	15.2931	0
	High	cAHHNNHHEGFmNFmHRDEEVNYFPSR	1	3	1	AT4G35090.1	C1(Carbamidomethyl); M12(Oxidation); M15(Oxidation)	0	346263845	0	1.034e-06	4.44058	5	3444.43	1.08254	17.8288	1
	High	FPDMVHALKPNPK	8	4	2	AT1G20630.1;AT4G35090.1		0	5.04031e+09	0	1.349e-12	4.40412	2	1493.8	2.84089	23.0645	0
	High	HAEKYPTPPAVcSGK	2	3	1	AT4G35090.1	C12(Carbamidomethyl)	0	1828148292	0	7.224e-14	4.06392	2	1641.81	1.89058	16.3195	1
	High	EGNFDLVGnNFPVFFIR	12	3	1	AT4G35090.1	N9(Deamidated)	0	2.89345e+09	0	9.696e-12	4.05817	2	1985.98	1.69398	90.558	0
	High	YRPASSYNSPFFTTnSGAPVWNNNSSMTVGPR	11	2	1	AT4G35090.1	N15(Deamidated)	0	1069129493	0	3.02e-14	3.95022	3	3507.61	1.99019	55.5569	0
	High	FPDmVHALKPNPK	5	4	2	AT1G20630.1;AT4G35090.1	M4(Oxidation)	0	1.51857e+09	0	4.082e-11	3.84986	2	1509.79	2.21704	17.5966	0
	High	LGPNYLQLPVNAPK	7	10	3	AT1G20630.1;AT4G35090.1;AT1G20620.1		0	99308418946	0	6.579e-11	3.84002	2	1523.86	2.06866	48.6016	0
	High	LGPNYLQLPVnAPK	4	10	3	AT1G20630.1;AT4G35090.1;AT1G20620.1	N11(Deamidated)	0	6.97941e+08	0	4.411e-08	3.75173	2	1524.85	1.90249	50.6028	0
	High	TWPEDILPLQPVGR	18	3	1	AT4G35090.1		0	1504509002	0	9.952e-10	3.73654	3	1620.88	1.91028	69.3157	0
	High	APGVQTPVIVR	2	7	2	AT4G35090.1;AT1G20620.1		0	70878191720	0	1.921e-07	3.48803	2	1136.68	1.78622	24.1619	0
	High	YPTPPAVcSGKR	3	3	1	AT4G35090.1	C8(Carbamidomethyl)	0	456148912	0	5.608e-06	3.48323	3	1332.7	18.305	17.1812	1
	High	cAHHnNHHEGFmNFMHR	2	9	2	AT4G35090.1;AT1G20620.1	C1(Carbamidomethyl); N5(Deamidated); M12(Oxidation)	0	2.418e+08	0	7.363e-06	3.43705	3	2192.89	8.75262	15.9121	0
	High	cIIEKEnNFKEPGER	3	3	1	AT4G35090.1	C1(Carbamidomethyl); N7(Deamidated)	0	84715269	0	8.111e-13	3.43471	3	1863.89	0.964579	17.8131	2
	High	GFFEVTHDISnLTcADFLR	3	7	2	AT4G35090.1;AT1G20620.1	N11(Deamidated); C14(Carbamidomethyl)	0	106368655	0	3.09e-11	3.36787	3	2243.05	3.73505	75.4839	0
	High	FHWKPTcGVK	2	3	1	AT4G35090.1	C7(Carbamidomethyl)	0	3082995614	0	0.0002535	3.22336	3	1259.64	1.73232	17.173	0
	High	LFIqIIDPADEDKFDFDPLDVTK	1	3	1	AT4G35090.1	Q4(Deamidated)	0	0	0	5.862e-08	3.17293	4	2695.36	9.58741	88.8313	1
	High	DEEVNYFPSRYDQVR	1	3	1	AT4G35090.1		0	748699746	0	2.307e-05	3.05447	3	1916.88	0.90366	31.3757	1
	High	DEEVNYFPSR	4	4	2	AT1G20630.1;AT4G35090.1		0	29732151488	0	0.0001018	3.05331	2	1255.56	1.94946	26.724	0
	High	WIDALSDPR	3	3	1	AT4G35090.1		0	5959453018	0	0.0007283	3.03639	2	1072.54	2.08839	32.0235	0
	High	FSTVIHER	3	4	2	AT1G20630.1;AT4G35090.1		0	9503967338	0	0.001681	2.81295	3	988.523	2.0684	16.8126	0
	High	YPTPPAVcSGK	2	3	1	AT4G35090.1	C8(Carbamidomethyl)	0	2082816666	0	1.153e-05	2.66367	2	1176.57	2.18696	19.4264	0
	High	SIWISYWSQADK	4	3	2	AT1G20630.1;AT4G35090.1		0	16176756128	0	1.615e-07	2.64381	2	1483.72	0.79167	52.3701	0
	High	DEEVnYFPSR	1	4	2	AT1G20630.1;AT4G35090.1	N5(Deamidated)	0	145655571	0	0.0006186	2.61297	2	1256.55	2.23364	26.4139	0
	High	VGGTnHSHATQDLYDSIAAGnYPEWK	7	3	1	AT4G35090.1	N5(Deamidated); N21(Deamidated)	0	1.92933e+06	0	3.253e-06	2.56573	3	2833.3	8.82181	43.3927	0
	High	FDFDPLDVTK	1	10	3	AT1G20630.1;AT4G35090.1;AT1G20620.1		0	2.14782e+08	0	1.753e-06	2.56126	2	1196.59	1.92185	59.6267	0
	High	SLLEEDAIR	5	3	1	AT4G35090.1		0	28812549548	0	0.003444	2.29018	2	1045.55	1.93166	26.033	0
	High	cAHHNNHHEGFMnFMHRDEEVNYFPSR	2	3	1	AT4G35090.1	C1(Carbamidomethyl); N13(Deamidated)	0.036	1.03464e+08	0	0.00411	2.14339	5	3413.44	7.51617	23.0221	1
	High	TWPEDILPLqPVGR	2	3	1	AT4G35090.1	Q10(Deamidated)	0	1.59903e+07	0	0.001667	1.99664	2	1621.86	2.89141	71.5445	0
	High	SIWISYWSqADK	1	3	2	AT1G20630.1;AT4G35090.1	Q9(Deamidated)	0	55443831	0	1.744e-07	1.95076	2	1484.71	3.41727	54.5014	0
	High	YRPASSYNSPFFTTNSGAPVWnnnSSMTVGPR	3	2	1	AT4G35090.1	N22(Deamidated); N23(Deamidated); N24(Deamidated)	0	1.36411e+07	0	0.00192	1.84891	4	3509.62	14.5547	54.6639	0
	High	YRPASSYNSPFFTTnSGAPVWnNNSSmTVGPR	7	2	1	AT4G35090.1	N15(Deamidated); N22(Deamidated); M27(Oxidation)	0	1.06685e+08	0	0.003493	1.2137	4	3524.61	7.93715	48.7004	0
	High	YRPASSYnSPFFTTnSGAPVWnNNSSmTVGPR	1	2	1	AT4G35090.1	N8(Deamidated); N15(Deamidated); N22(Deamidated); M27(Oxidation)	0	0	0	0.001087	0.749477	3	3525.61	12.9052	48.3221	0
	High	HRLGPNYLQLPVNAPK	1	10	3	AT1G20630.1;AT4G35090.1;AT1G20620.1		0	7.59989e+07	0.001	0.0177	1.60091	2	1817.02	2.20747	28.7081	1
	High	HmDGSGVnTYmLINK	1	3	1	AT4G35090.1	M2(Oxidation); N8(Deamidated); M11(Oxidation)	0	227224280	0.002	0.0288	2.57526	3	1712.78	12.9523	20.1306	0
	High	cAHHNnHHEGFmnFmHRDEEVNYFPSR	1	3	1	AT4G35090.1	C1(Carbamidomethyl); N6(Deamidated); M12(Oxidation); N13(Deamidated); M15(Oxidation)	0	0	0.003	0.03453	2.40667	5	3446.42	7.82514	18.4534	1
	High	EGNFDLVGNNFPVFFIRDGMK	1	3	1	AT4G35090.1		0	37583434	0.004	0.05537	1.05545	3	2416.18	1.26717	78.4702	1
	High	cAHHnNHHEGFmNFMHRDEEVNYFPSR	1	3	1	AT4G35090.1	C1(Carbamidomethyl); N5(Deamidated); M12(Oxidation)	0	47229184	0.006	0.08544	2.05258	4	3429.44	7.02787	19.8742	1
AT1G13440.1	pep chromosome:TAIR10:1:4608077:4610878:-1 gene:AT1G13440 transcript:AT1G13440.1 gene_biotype:protein_coding transcript_biotype:protein_coding gene_symbol:GAPC2 description:Glyceraldehyde-3-phosphate dehydrogenase GAPC2, cytosolic [Source:UniProtKB/Swiss-Prot;Acc:Q9FX54]	738.704	81.95	2	7	31	300	3.83154e+10	338	36.89	7.18115
	A2	Sequence	# PSMs	# Proteins	# Protein Groups	Protein Group Accessions	Modifications	ΔCn	Area	q-Value	PEP	XCorr	Charge	MH+ [Da]	ΔM [ppm]	RT [min]	# Missed Cleavages
	High	KVVISAPSKDAPmFVVGVNEHEYK	4	2	2	AT3G04120.1;AT1G13440.1	M13(Oxidation)	0	7.69811e+08	0	1.32e-17	8.36849	4	2660.38	1.83937	27.7548	2
	High	KVVISAPSKDAPMFVVGVNEHEYK	2	2	2	AT3G04120.1;AT1G13440.1		0	457836030	0	3.576e-13	6.74156	4	2644.38	1.40474	32.297	2
	High	FGIVEGLMTTVHSITATQK	10	2	2	AT3G04120.1;AT1G13440.1		0	1.89191e+10	0	1.234e-15	6.28985	3	2033.09	10.0679	69.0843	0
	High	FGIVEGLmTTVHSITATQK	14	2	2	AT3G04120.1;AT1G13440.1	M8(Oxidation)	0	18297331764	0	3.512e-17	6.17553	2	2049.07	2.17139	55.2893	0
	High	NPEDIPWGEAGADFVVESTGVFTDKDK	27	2	1	AT1G13440.1		0	13414100739	0	5.163e-20	5.72875	3	2923.37	1.62685	76.342	1
	High	VKDDKTLLFGEKPVTVFGIR	6	2	1	AT1G13440.1		0	1.93698e+09	0	9.728e-18	5.69971	3	2262.29	2.45	42.4775	2
	High	SDLDIVSNAScTTNcLAPLAK	4	2	2	AT3G04120.1;AT1G13440.1	C11(Carbamidomethyl); C15(Carbamidomethyl)	0	10084703474	0	2.019e-12	5.21277	3	2250.08	1.37076	53.7061	0
	High	DDVELVAVNDPFITTEYMTYMFK	7	3	2	AT3G04120.1;AT1G13440.1		0	3938886001	0	1.21e-10	4.98791	3	2741.28	2.69988	100.572	0
	High	FGIVEGLMTTVHSITATqK	2	2	2	AT3G04120.1;AT1G13440.1	Q18(Deamidated)	0	1.06421e+08	0	3.834e-15	4.9255	3	2034.07	7.62903	70.5534	0
	High	VPTVDVSVVDLTVR	30	3	2	AT3G04120.1;AT1G13440.1		0	9852036167	0	3.951e-12	4.83511	2	1498.85	2.01637	57.3096	0
	High	GILGYTEDDVVSTDFVGDNR	29	3	2	AT3G04120.1;AT1G13440.1		0	3.29801e+10	0	4.431e-15	4.82898	2	2172.01	1.61675	61.0519	0
	High	DAPmFVVGVNEHEYK	11	2	2	AT3G04120.1;AT1G13440.1	M4(Oxidation)	0	2907869692	0	1.052e-10	4.73133	3	1750.82	2.687	29.7149	0
	High	VVISAPSKDAPmFVVGVNEHEYK	2	2	2	AT3G04120.1;AT1G13440.1	M12(Oxidation)	0	546982468	0	2.075e-12	4.72042	3	2532.29	3.07028	34.152	1
	High	VInDRFGIVEGLMTTVHSITATQK	5	2	2	AT3G04120.1;AT1G13440.1	N3(Deamidated)	0	9.53904e+07	0	5.135e-16	4.71899	3	2631.4	5.50154	81.2853	1
	High	TLLFGEKPVTVFGIR	20	3	2	AT3G04120.1;AT1G13440.1		0	33285681504	0	2.046e-13	4.66438	3	1676.98	2.25211	55.9729	0
	High	DAPMFVVGVNEHEYK	5	2	2	AT3G04120.1;AT1G13440.1		0	8.48743e+09	0	4.029e-11	4.54624	3	1734.82	1.92676	36.2052	0
	High	DDVELVAVNDPFITTEYmTYMFK	25	3	2	AT3G04120.1;AT1G13440.1	M18(Oxidation)	0	2.41049e+09	0	1.582e-10	4.51458	3	2757.27	2.71327	90.2076	0
	High	VINDRFGIVEGLMTTVHSITATQK	2	2	2	AT3G04120.1;AT1G13440.1		0	55163798	0	8.057e-16	4.50349	3	2630.4	2.09541	70.0248	1
	High	mKGILGYTEDDVVSTDFVGDNR	2	2	1	AT1G13440.1	M1(Oxidation)	0	930061960	0	6.405e-12	4.46577	3	2447.14	1.47369	49.7599	1
	High	DDKTLLFGEKPVTVFGIR	4	2	1	AT1G13440.1		0	5.36896e+08	0	8.512e-13	4.21227	3	2035.13	2.27307	55.3252	1
	High	DAPmFVVGVNEHEYKSDLDIVSNAScTTNcLAPLAK	1	2	2	AT3G04120.1;AT1G13440.1	M4(Oxidation); C26(Carbamidomethyl); C30(Carbamidomethyl)	0	0	0	2.464e-10	4.15413	4	3981.88	2.62332	63.0395	1
	High	VInDRFGIVEGLmTTVHSITATQK	1	2	2	AT3G04120.1;AT1G13440.1	N3(Deamidated); M13(Oxidation)	0	1.39473e+07	0	3.358e-09	4.02705	3	2647.4	9.92505	66.5757	1
	High	AASFNIIPSSTGAAK	4	3	2	AT3G04120.1;AT1G13440.1		0	4.86805e+10	0	3.31e-09	3.97199	2	1434.76	2.32879	32.9447	0
	High	SDLDIVSnAScTTNcLAPLAK	7	2	2	AT3G04120.1;AT1G13440.1	N8(Deamidated); C11(Carbamidomethyl); C15(Carbamidomethyl)	0	2.91187e+08	0	5.976e-14	3.92762	2	2251.06	2.05078	56.1386	0
	High	NPEDIPWGEAGADFVVESTGVFTDK	2	2	1	AT1G13440.1		0	115960939	0	2.626e-11	3.70521	3	2680.25	1.55893	85.871	0
	High	DDVELVAVNDPFITTEYmTYmFK	7	3	2	AT3G04120.1;AT1G13440.1	M18(Oxidation); M21(Oxidation)	0	8.18632e+08	0	2.793e-09	3.52567	3	2773.27	1.20793	82.2855	0
	High	VInDRFGIVEGLMTTVHSITATqK	1	2	2	AT3G04120.1;AT1G13440.1	N3(Deamidated); Q23(Deamidated)	0	0	0	5.999e-08	3.4892	3	2632.39	8.48775	81.503	1
	High	nPEDIPWGEAGADFVVESTGVFTDKDK	1	2	1	AT1G13440.1	N1(Deamidated)	0	0	0	5.853e-08	3.48166	4	2924.37	7.1501	75.961	1
	High	LVSWYDNEWGYSSR	5	3	2	AT3G04120.1;AT1G13440.1		0	19283448370	0	4.305e-09	3.47762	2	1761.79	2.99041	48.8292	0
	High	YDSVHGQWK	3	3	2	AT3G04120.1;AT1G13440.1		0	4.43249e+09	0	0.002418	3.47597	2	1119.52	1.93125	15.9284	0
	High	DDVELVAVnDPFITTEYmTYMFK	4	3	2	AT3G04120.1;AT1G13440.1	N9(Deamidated); M18(Oxidation)	0	1.79435e+08	0	0.001156	3.41211	3	2758.3	16.8493	100.323	0
	High	AGIALSDKFVK	4	3	2	AT3G04120.1;AT1G13440.1		0	5928578204	0	9.653e-06	3.40129	2	1148.67	1.6609	22.7698	1
	High	VVDLIVHMSK	6	3	2	AT3G04120.1;AT1G13440.1		0	4.63723e+09	0	3.077e-07	3.28377	2	1140.65	2.01367	25.7401	0
	High	DAPMFVVGVNEHEYKSDLDIVSNAScTTNcLAPLAK	2	2	2	AT3G04120.1;AT1G13440.1	C26(Carbamidomethyl); C30(Carbamidomethyl)	0	937796806	0	9.709e-09	3.24969	4	3965.88	1.72108	67.1579	1
	High	KVVISAPSK	1	3	2	AT3G04120.1;AT1G13440.1		0	4744313404	0	0.0001575	3.10243	2	928.584	1.76054	16.0301	1
	High	VVDLIVHmSK	3	3	2	AT3G04120.1;AT1G13440.1	M8(Oxidation)	0	3336017450	0	0.0005348	3.03255	2	1156.64	2.05509	19.3605	0
	High	VVDLIVHmSKA	2	3	2	AT3G04120.1;AT1G13440.1	M8(Oxidation)	0	1996638196	0	6.083e-05	3.02754	2	1227.68	1.82809	19.5709	1
	High	VPTVDVSVVDLTVRLEK	1	3	2	AT3G04120.1;AT1G13440.1		0	1.67754e+07	0	2.889e-08	2.87537	3	1869.07	2.41474	59.7243	1
	High	AASFnIIPSSTGAAK	2	3	2	AT3G04120.1;AT1G13440.1	N5(Deamidated)	0	160159566	0	2.55e-08	2.86751	2	1435.75	3.5975	35.4379	0
	High	VVDLIVHMSKA	4	3	2	AT3G04120.1;AT1G13440.1		0	1.13869e+09	0	0.0001609	2.74819	3	1211.68	1.5987	27.9866	1
	High	IGInGFGR	6	3	2	AT3G04120.1;AT1G13440.1	N4(Deamidated)	0	7025012656	0	0.003048	2.58623	2	834.448	1.69272	28.4883	0
	High	VLPSLnGKLTGMSFR	2	2	1	AT1G13440.1	N6(Deamidated)	0	28612659	0	1.044e-06	2.45982	3	1620.88	2.19976	47.5022	1
	High	KVVISAPSKDAPMFVVGVnEHEYK	1	2	2	AT3G04120.1;AT1G13440.1	N19(Deamidated)	0	0	0	0.0002396	2.43186	3	2645.39	9.11271	32.2617	2
	High	DAPMFVVGVnEHEYK	2	2	2	AT3G04120.1;AT1G13440.1	N10(Deamidated)	0	43129697	0	5.439e-09	2.39294	2	1735.8	2.91381	42.0655	0
	High	VVISAPSKDAPmFVVGVNEHEYKSDLDIVSNAScTTNcLAPLAK	1	2	2	AT3G04120.1;AT1G13440.1	M12(Oxidation); C34(Carbamidomethyl); C38(Carbamidomethyl)	0	47559945	0	0.0001138	2.35391	5	4763.34	0.0413622	59.3132	2
	High	VINDRFGIVEGLmTTVHSITATQK	1	2	2	AT3G04120.1;AT1G13440.1	M13(Oxidation)	0	312465975	0	6.008e-05	2.34027	3	2646.41	6.33361	66.3791	1
	High	FGIVEGLmTTVHSITATqK	2	2	2	AT3G04120.1;AT1G13440.1	M8(Oxidation); Q18(Deamidated)	0	64238305	0	1.465e-06	2.27234	3	2050.08	11.5385	55.6108	0
	High	TVDGPSmKDWR	2	5	4	AT3G04120.1;AT1G13440.1;AT1G79530.1;AT1G16300.1	M7(Oxidation)	0	407238396	0	0.005322	2.21913	3	1307.61	1.04011	16.2982	1
	High	TVDGPSMKDWR	1	5	4	AT3G04120.1;AT1G13440.1;AT1G79530.1;AT1G16300.1		0	106788504	0	0.006206	2.16473	2	1291.61	0.954121	19.0605	1
	High	LVSWYDnEWGYSSR	2	3	2	AT3G04120.1;AT1G13440.1	N7(Deamidated)	0	178578752	0	2.569e-08	1.83321	2	1762.77	1.94592	51.977	0
	High	DAPMFVVGVnEHEYKSDLDIVSNAScTTNcLAPLAK	1	2	2	AT3G04120.1;AT1G13440.1	N10(Deamidated); C26(Carbamidomethyl); C30(Carbamidomethyl)	0	0	0	0.004207	1.1835	3	3966.88	6.13805	67.141	1
	High	IGINGFGR	2	3	2	AT3G04120.1;AT1G13440.1		0	5.69262e+09	0.001	0.01907	2.48495	2	833.464	1.70337	23.9882	0
	High	VVLQRDDVELVAVNDPFITTEYmTYmFK	1	3	2	AT3G04120.1;AT1G13440.1	M23(Oxidation); M26(Oxidation)	0	14854239	0.001	0.01152	1.09612	3	3368.7	17.7916	71.999	1
	High	VVLQRDDVELVAVNDPFITTEYMTYmFK	1	3	2	AT3G04120.1;AT1G13440.1	M26(Oxidation)	0	5.54208e+07	0.002	0.02984	1.82549	3	3352.66	3.54375	79.381	1
	High	VVISAPSK	1	3	2	AT3G04120.1;AT1G13440.1		0	1473922742	0.003	0.04345	2.12413	2	800.489	1.96514	17.0512	0
	High	DAPmFVVGVnEHEYKSDLDIVSNAScTTNcLAPLAK	1	2	2	AT3G04120.1;AT1G13440.1	M4(Oxidation); N10(Deamidated); C26(Carbamidomethyl); C30(Carbamidomethyl)	0	690326793	0.003	0.04966	1.09668	4	3982.87	4.73563	63.3804	1
	High	VLPSLnGK	1	2	1	AT1G13440.1	N6(Deamidated)	0	1414214616	0.005	0.07089	2.05624	2	828.484	1.92057	20.8304	0
AT3G04120.1	pep chromosome:TAIR10:3:1080942:1083690:1 gene:AT3G04120 transcript:AT3G04120.1 gene_biotype:protein_coding transcript_biotype:protein_coding gene_symbol:GAPC1 description:Glyceraldehyde-3-phosphate dehydrogenase GAPC1, cytosolic [Source:UniProtKB/Swiss-Prot;Acc:P25858]	667.001	78.4	1	4	28	272	3.83154e+10	338	36.8911	7.12256
	A2	Sequence	# PSMs	# Proteins	# Protein Groups	Protein Group Accessions	Modifications	ΔCn	Area	q-Value	PEP	XCorr	Charge	MH+ [Da]	ΔM [ppm]	RT [min]	# Missed Cleavages
	High	KVVISAPSKDAPmFVVGVNEHEYK	4	2	2	AT3G04120.1;AT1G13440.1	M13(Oxidation)	0	7.69811e+08	0	1.32e-17	8.36849	4	2660.38	1.83937	27.7548	2
	High	KVVISAPSKDAPMFVVGVNEHEYK	2	2	2	AT3G04120.1;AT1G13440.1		0	457836030	0	3.576e-13	6.74156	4	2644.38	1.40474	32.297	2
	High	FGIVEGLMTTVHSITATQK	10	2	2	AT3G04120.1;AT1G13440.1		0	1.89191e+10	0	1.234e-15	6.28985	3	2033.09	10.0679	69.0843	0
	High	FGIVEGLmTTVHSITATQK	14	2	2	AT3G04120.1;AT1G13440.1	M8(Oxidation)	0	18297331764	0	3.512e-17	6.17553	2	2049.07	2.17139	55.2893	0
	High	NPEDIPWAEAGADYVVESTGVFTDKDK	11	1	1	AT3G04120.1		0	1.22655e+10	0	7.758e-18	5.84296	3	2953.38	0.704081	74.5393	1
	High	SDLDIVSNAScTTNcLAPLAK	4	2	2	AT3G04120.1;AT1G13440.1	C11(Carbamidomethyl); C15(Carbamidomethyl)	0	10084703474	0	2.019e-12	5.21277	3	2250.08	1.37076	53.7061	0
	High	DDVELVAVNDPFITTEYMTYMFK	7	3	2	AT3G04120.1;AT1G13440.1		0	3938886001	0	1.21e-10	4.98791	3	2741.28	2.69988	100.572	0
	High	NPEDIPWAEAGADYVVESTGVFTDK	2	1	1	AT3G04120.1		0	197457813	0	8.992e-14	4.9757	3	2710.26	2.37826	83.9602	0
	High	FGIVEGLMTTVHSITATqK	2	2	2	AT3G04120.1;AT1G13440.1	Q18(Deamidated)	0	1.06421e+08	0	3.834e-15	4.9255	3	2034.07	7.62903	70.5534	0
	High	VPTVDVSVVDLTVR	30	3	2	AT3G04120.1;AT1G13440.1		0	9852036167	0	3.951e-12	4.83511	2	1498.85	2.01637	57.3096	0
	High	GILGYTEDDVVSTDFVGDNR	29	3	2	AT3G04120.1;AT1G13440.1		0	3.29801e+10	0	4.431e-15	4.82898	2	2172.01	1.61675	61.0519	0
	High	DAPmFVVGVNEHEYK	11	2	2	AT3G04120.1;AT1G13440.1	M4(Oxidation)	0	2907869692	0	1.052e-10	4.73133	3	1750.82	2.687	29.7149	0
	High	VVISAPSKDAPmFVVGVNEHEYK	2	2	2	AT3G04120.1;AT1G13440.1	M12(Oxidation)	0	546982468	0	2.075e-12	4.72042	3	2532.29	3.07028	34.152	1
	High	VInDRFGIVEGLMTTVHSITATQK	5	2	2	AT3G04120.1;AT1G13440.1	N3(Deamidated)	0	9.53904e+07	0	5.135e-16	4.71899	3	2631.4	5.50154	81.2853	1
	High	TLLFGEKPVTVFGIR	20	3	2	AT3G04120.1;AT1G13440.1		0	33285681504	0	2.046e-13	4.66438	3	1676.98	2.25211	55.9729	0
	High	DAPMFVVGVNEHEYK	5	2	2	AT3G04120.1;AT1G13440.1		0	8.48743e+09	0	4.029e-11	4.54624	3	1734.82	1.92676	36.2052	0
	High	DDVELVAVNDPFITTEYmTYMFK	25	3	2	AT3G04120.1;AT1G13440.1	M18(Oxidation)	0	2.41049e+09	0	1.582e-10	4.51458	3	2757.27	2.71327	90.2076	0
	High	VINDRFGIVEGLMTTVHSITATQK	2	2	2	AT3G04120.1;AT1G13440.1		0	55163798	0	8.057e-16	4.50349	3	2630.4	2.09541	70.0248	1
	High	LKGILGYTEDDVVSTDFVGDNR	2	1	1	AT3G04120.1		0	3.91502e+08	0	2.853e-11	4.37311	3	2413.19	1.99613	55.1009	1
	High	DAPmFVVGVNEHEYKSDLDIVSNAScTTNcLAPLAK	1	2	2	AT3G04120.1;AT1G13440.1	M4(Oxidation); C26(Carbamidomethyl); C30(Carbamidomethyl)	0	0	0	2.464e-10	4.15413	4	3981.88	2.62332	63.0395	1
	High	VInDRFGIVEGLmTTVHSITATQK	1	2	2	AT3G04120.1;AT1G13440.1	N3(Deamidated); M13(Oxidation)	0	1.39473e+07	0	3.358e-09	4.02705	3	2647.4	9.92505	66.5757	1
	High	AASFNIIPSSTGAAK	4	3	2	AT3G04120.1;AT1G13440.1		0	4.86805e+10	0	3.31e-09	3.97199	2	1434.76	2.32879	32.9447	0
	High	SDLDIVSnAScTTNcLAPLAK	7	2	2	AT3G04120.1;AT1G13440.1	N8(Deamidated); C11(Carbamidomethyl); C15(Carbamidomethyl)	0	2.91187e+08	0	5.976e-14	3.92762	2	2251.06	2.05078	56.1386	0
	High	DDVELVAVNDPFITTEYmTYmFK	7	3	2	AT3G04120.1;AT1G13440.1	M18(Oxidation); M21(Oxidation)	0	8.18632e+08	0	2.793e-09	3.52567	3	2773.27	1.20793	82.2855	0
	High	VInDRFGIVEGLMTTVHSITATqK	1	2	2	AT3G04120.1;AT1G13440.1	N3(Deamidated); Q23(Deamidated)	0	0	0	5.999e-08	3.4892	3	2632.39	8.48775	81.503	1
	High	LVSWYDNEWGYSSR	5	3	2	AT3G04120.1;AT1G13440.1		0	19283448370	0	4.305e-09	3.47762	2	1761.79	2.99041	48.8292	0
	High	YDSVHGQWK	3	3	2	AT3G04120.1;AT1G13440.1		0	4.43249e+09	0	0.002418	3.47597	2	1119.52	1.93125	15.9284	0
	High	DDVELVAVnDPFITTEYmTYMFK	4	3	2	AT3G04120.1;AT1G13440.1	N9(Deamidated); M18(Oxidation)	0	1.79435e+08	0	0.001156	3.41211	3	2758.3	16.8493	100.323	0
	High	AGIALSDKFVK	4	3	2	AT3G04120.1;AT1G13440.1		0	5928578204	0	9.653e-06	3.40129	2	1148.67	1.6609	22.7698	1
	High	VVDLIVHMSK	6	3	2	AT3G04120.1;AT1G13440.1		0	4.63723e+09	0	3.077e-07	3.28377	2	1140.65	2.01367	25.7401	0
	High	DAPMFVVGVNEHEYKSDLDIVSNAScTTNcLAPLAK	2	2	2	AT3G04120.1;AT1G13440.1	C26(Carbamidomethyl); C30(Carbamidomethyl)	0	937796806	0	9.709e-09	3.24969	4	3965.88	1.72108	67.1579	1
	High	KVVISAPSK	1	3	2	AT3G04120.1;AT1G13440.1		0	4744313404	0	0.0001575	3.10243	2	928.584	1.76054	16.0301	1
	High	VVDLIVHmSK	3	3	2	AT3G04120.1;AT1G13440.1	M8(Oxidation)	0	3336017450	0	0.0005348	3.03255	2	1156.64	2.05509	19.3605	0
	High	VVDLIVHmSKA	2	3	2	AT3G04120.1;AT1G13440.1	M8(Oxidation)	0	1996638196	0	6.083e-05	3.02754	2	1227.68	1.82809	19.5709	1
	High	VPTVDVSVVDLTVRLEK	1	3	2	AT3G04120.1;AT1G13440.1		0	1.67754e+07	0	2.889e-08	2.87537	3	1869.07	2.41474	59.7243	1
	High	AASFnIIPSSTGAAK	2	3	2	AT3G04120.1;AT1G13440.1	N5(Deamidated)	0	160159566	0	2.55e-08	2.86751	2	1435.75	3.5975	35.4379	0
	High	VVDLIVHMSKA	4	3	2	AT3G04120.1;AT1G13440.1		0	1.13869e+09	0	0.0001609	2.74819	3	1211.68	1.5987	27.9866	1
	High	nPEDIPWAEAGADYVVESTGVFTDKDK	1	1	1	AT3G04120.1	N1(Deamidated)	0	0	0	1.382e-06	2.68491	3	2954.38	6.5273	75.8799	1
	High	IGInGFGR	6	3	2	AT3G04120.1;AT1G13440.1	N4(Deamidated)	0	7025012656	0	0.003048	2.58623	2	834.448	1.69272	28.4883	0
	High	KVVISAPSKDAPMFVVGVnEHEYK	1	2	2	AT3G04120.1;AT1G13440.1	N19(Deamidated)	0	0	0	0.0002396	2.43186	3	2645.39	9.11271	32.2617	2
	High	DAPMFVVGVnEHEYK	2	2	2	AT3G04120.1;AT1G13440.1	N10(Deamidated)	0	43129697	0	5.439e-09	2.39294	2	1735.8	2.91381	42.0655	0
	High	VVISAPSKDAPmFVVGVNEHEYKSDLDIVSNAScTTNcLAPLAK	1	2	2	AT3G04120.1;AT1G13440.1	M12(Oxidation); C34(Carbamidomethyl); C38(Carbamidomethyl)	0	47559945	0	0.0001138	2.35391	5	4763.34	0.0413622	59.3132	2
	High	VINDRFGIVEGLmTTVHSITATQK	1	2	2	AT3G04120.1;AT1G13440.1	M13(Oxidation)	0	312465975	0	6.008e-05	2.34027	3	2646.41	6.33361	66.3791	1
	High	FGIVEGLmTTVHSITATqK	2	2	2	AT3G04120.1;AT1G13440.1	M8(Oxidation); Q18(Deamidated)	0	64238305	0	1.465e-06	2.27234	3	2050.08	11.5385	55.6108	0
	High	TVDGPSmKDWR	2	5	4	AT3G04120.1;AT1G13440.1;AT1G79530.1;AT1G16300.1	M7(Oxidation)	0	407238396	0	0.005322	2.21913	3	1307.61	1.04011	16.2982	1
	High	TVDGPSMKDWR	1	5	4	AT3G04120.1;AT1G13440.1;AT1G79530.1;AT1G16300.1		0	106788504	0	0.006206	2.16473	2	1291.61	0.954121	19.0605	1
	High	LVSWYDnEWGYSSR	2	3	2	AT3G04120.1;AT1G13440.1	N7(Deamidated)	0	178578752	0	2.569e-08	1.83321	2	1762.77	1.94592	51.977	0
	High	DAPMFVVGVnEHEYKSDLDIVSNAScTTNcLAPLAK	1	2	2	AT3G04120.1;AT1G13440.1	N10(Deamidated); C26(Carbamidomethyl); C30(Carbamidomethyl)	0	0	0	0.004207	1.1835	3	3966.88	6.13805	67.141	1
	High	IGINGFGR	2	3	2	AT3G04120.1;AT1G13440.1		0	5.69262e+09	0.001	0.01907	2.48495	2	833.464	1.70337	23.9882	0
	High	VVLQRDDVELVAVNDPFITTEYmTYmFK	1	3	2	AT3G04120.1;AT1G13440.1	M23(Oxidation); M26(Oxidation)	0	14854239	0.001	0.01152	1.09612	3	3368.7	17.7916	71.999	1
	High	VVLQRDDVELVAVNDPFITTEYMTYmFK	1	3	2	AT3G04120.1;AT1G13440.1	M26(Oxidation)	0	5.54208e+07	0.002	0.02984	1.82549	3	3352.66	3.54375	79.381	1
	High	VVISAPSK	1	3	2	AT3G04120.1;AT1G13440.1		0	1473922742	0.003	0.04345	2.12413	2	800.489	1.96514	17.0512	0
	High	DAPmFVVGVnEHEYKSDLDIVSNAScTTNcLAPLAK	1	2	2	AT3G04120.1;AT1G13440.1	M4(Oxidation); N10(Deamidated); C26(Carbamidomethyl); C30(Carbamidomethyl)	0	690326793	0.003	0.04966	1.09668	4	3982.87	4.73563	63.3804	1
	High	VLPALnGK	1	1	1	AT3G04120.1	N6(Deamidated)	0	4.63012e+07	0.008	0.109	1.84206	2	812.489	2.07898	20.6485	0
AT5G50920.1	pep chromosome:TAIR10:5:20715453:20720681:-1 gene:AT5G50920 transcript:AT5G50920.1 gene_biotype:protein_coding transcript_biotype:protein_coding gene_symbol:CLPC1 description:Chaperone protein ClpC1, chloroplastic [Source:UniProtKB/Swiss-Prot;Acc:Q9FI56]	529.056	55.97	2	23	57	171	4.82768e+09	929	103.388	6.771
	A2	Sequence	# PSMs	# Proteins	# Protein Groups	Protein Group Accessions	Modifications	ΔCn	Area	q-Value	PEP	XCorr	Charge	MH+ [Da]	ΔM [ppm]	RT [min]	# Missed Cleavages
	High	RFQPVKVPEPTVDETIQILK	3	1	1	AT5G50920.1		0	5.94561e+08	0	3.994e-15	6.26343	3	2337.32	1.51965	47.7176	2
	High	RLGHNFVGTEQILLGLIGEGTGIAAK	4	3	2	AT5G50920.1;AT3G48870.2		0	301246232	0	8.183e-16	6.11351	4	2664.49	1.92259	72.7607	1
	High	LGHNFVGTEQILLGLIGEGTGIAAK	6	3	2	AT5G50920.1;AT3G48870.2		0	9.14393e+08	0	3.764e-17	5.9753	3	2508.38	0.922228	82.0833	0
	High	AESETGEEGPMVTESDIQHIVSSWTGIPVEK	2	1	1	AT5G50920.1		0	1341477266	0	2.79e-18	5.89298	3	3342.57	0.317069	82.7857	0
	High	VGLKNPNRPIASFIFSGPTGVGK	4	3	2	AT5G50920.1;AT3G48870.2		0	1.13659e+09	0	8.09e-18	5.687	3	2356.32	2.97564	42.3421	1
	High	LIGSPPGYVGYTEGGQLTEAVR	5	3	2	AT5G50920.1;AT3G48870.2		0	5241996891	0	2.259e-12	5.5449	3	2264.16	1.79048	49.6126	0
	High	NPNRPIASFIFSGPTGVGK	2	3	2	AT5G50920.1;AT3G48870.2		0	2488595840	0	4.001e-13	5.27197	3	1959.05	1.71438	43.9864	0
	High	QLGHNYIGSEHLLLGLLR	4	3	2	AT5G50920.1;AT3G48870.2		0	1.89083e+09	0	1.326e-13	5.21307	3	2033.14	2.96325	50.818	0
	High	YTDESLVAAAQLSYQYISDR	8	1	1	AT5G50920.1		0	1.32938e+09	0	6.984e-14	5.20149	2	2293.1	0.999623	73.1147	0
	High	AHPDVFNMMLQILEDGRLTDSK	3	3	2	AT5G50920.1;AT3G48870.2		0	2.60634e+08	0	1.288e-12	5.16143	4	2530.25	2.92288	84.4016	1
	High	NTLLImTSNVGSSVIEK	2	3	2	AT5G50920.1;AT3G48870.2	M6(Oxidation)	0	1.24368e+09	0	9.943e-14	5.09769	2	1821.97	2.39429	42.1346	0
	High	MVGENNEVTANVGGGSSSNK	2	1	1	AT5G50920.1		0	936316022	0	1.215e-17	5.0912	2	1950.89	1.80866	18.419	0
	High	GELQcIGATTLDEYRK	6	3	2	AT3G48870.2;AT5G50920.1	C5(Carbamidomethyl)	0	1.53124e+09	0	3.683e-13	5.0283	3	1853.91	2.15012	31.0467	1
	High	LGHNFVGTEqILLGLIGEGTGIAAK	3	3	2	AT5G50920.1;AT3G48870.2	Q10(Deamidated)	0	4.49294e+07	0	3.763e-16	4.91157	3	2509.39	9.01845	81.7401	0
	High	LRYTDESLVAAAQLSYQYISDR	1	1	1	AT5G50920.1		0	1.397e+08	0	9.716e-14	4.86556	3	2562.29	2.17202	66.7309	1
	High	IGFDLDYDEKDSSYNR	2	1	1	AT5G50920.1		0	8.22001e+08	0	1.363e-11	4.64508	3	1936.86	1.85917	34.8944	1
	High	AHPDVFNmmLQILEDGRLTDSK	2	3	2	AT5G50920.1;AT3G48870.2	M8(Oxidation); M9(Oxidation)	0	87616679	0	3.297e-10	4.54994	3	2562.23	0.381503	47.5188	1
	High	AESETGEEGPmVTESDIQHIVSSWTGIPVEK	4	1	1	AT5G50920.1	M11(Oxidation)	0	1226825824	0	6.179e-17	4.48839	3	3358.57	1.64787	77.7102	0
	High	SLVTEELKQYFRPEFLNR	2	3	2	AT5G50920.1;AT3G48870.2		0	5.36822e+08	0	1.065e-10	4.46966	4	2269.2	0.977661	59.1615	1
	High	mVGENNEVTANVGGGSSSNK	1	1	1	AT5G50920.1	M1(Oxidation)	0	263226186	0	2.621e-17	4.43925	2	1966.88	2.45531	16.9	0
	High	MPTLEEYGTNLTK	2	3	2	AT5G50920.1;AT3G48870.2		0	2553866577	0	9.281e-12	4.4353	2	1496.73	2.18124	37.8587	0
	High	AHPDVFNmmLQILEDGR	3	3	2	AT5G50920.1;AT3G48870.2	M8(Oxidation); M9(Oxidation)	0	360692264	0	1.244e-09	4.41186	3	2017.96	4.35313	46.3274	0
	High	RIGFDLDYDEKDSSYNR	1	1	1	AT5G50920.1		0	237806878	0	4.181e-14	4.34	3	2092.96	2.22355	26.6752	2
	High	NTLLIMTSNVGSSVIEK	3	3	2	AT5G50920.1;AT3G48870.2		0	2925867437	0	5.592e-14	4.31777	2	1805.97	2.43872	53.0145	0
	High	KKEIELQVTER	2	1	1	AT5G50920.1		0	1.4513e+08	0	0.0001028	4.27035	3	1372.78	1.97329	16.7071	2
	High	TKNNPcLIGEPGVGK	2	3	2	AT5G50920.1;AT3G48870.2	C6(Carbamidomethyl)	0	478974773	0	3.723e-13	4.09657	2	1583.83	2.77919	18.4503	1
	High	AHPDVFNmMLQILEDGR	7	3	2	AT5G50920.1;AT3G48870.2	M8(Oxidation)	0	1.21684e+08	0	5.122e-13	4.08599	3	2001.96	2.15279	76.5663	0
	High	LAEEGKLDPVVGR	2	3	2	AT5G50920.1;AT3G48870.2		0	1896939244	0	2.024e-08	4.07978	3	1382.77	1.89645	20.1382	1
	High	FQPVKVPEPTVDETIQILK	1	1	1	AT5G50920.1		0	1362925488	0	5.512e-10	3.95767	3	2181.22	1.90123	56.7467	1
	High	VITLDmGLLVAGTK	2	1	1	AT5G50920.1	M6(Oxidation)	0	374961602	0	1.241e-08	3.83271	2	1446.83	2.82693	50.9896	0
	High	IASGDVPETIEGKK	2	1	1	AT5G50920.1		0	1088750787	0	7.707e-10	3.81779	3	1443.77	1.95524	18.0372	1
	High	RPYTVVLFDEIEK	3	1	1	AT5G50920.1		0	1134495136	0	4.213e-14	3.79113	2	1608.87	2.09678	43.9189	0
	High	ALAAYYFGSEEAMIR	4	3	2	AT5G50920.1;AT3G48870.2		0	1339136820	0	2.543e-10	3.7692	2	1691.81	1.31103	52.7601	0
	High	VITLDMGLLVAGTK	3	1	1	AT5G50920.1		0	7.16538e+07	0	8.274e-09	3.73925	2	1430.83	1.77877	67.0175	0
	High	HIEKDPALER	2	3	2	AT5G50920.1;AT3G48870.2		0	4.74624e+08	0	0.0002424	3.71973	3	1207.65	1.85982	15.4061	1
	High	ALAAYYFGSEEAmIR	6	3	2	AT5G50920.1;AT3G48870.2	M13(Oxidation)	0	4.351e+08	0	1.154e-09	3.7186	2	1707.81	1.91749	44.9669	0
	High	VLENLGADPSNIR	2	3	2	AT5G50920.1;AT3G48870.2		0	4.05117e+09	0	1.143e-08	3.67251	2	1397.74	2.488	28.9698	0
	High	VPEPTVDETIQILK	3	1	1	AT5G50920.1		0	3144971032	0	1.987e-14	3.59148	2	1581.88	2.45002	51.3099	0
	High	GSGFVAVEIPFTPR	3	3	2	AT5G50920.1;AT3G48870.2		0	4634510540	0	4.446e-10	3.55007	2	1476.79	2.70893	60.4536	0
	High	IASGDVPETIEGK	1	3	2	AT5G50920.1;AT3G48870.2		0	1017902147	0	3.372e-08	3.54527	2	1315.68	1.71458	21.453	0
	High	TAIAEGLAQR	1	4	2	AT5G50920.1;AT3G48870.2		0	2262660269	0	4.634e-06	3.51123	2	1029.57	1.998	18.922	0
	High	RVLELSLEEAR	3	3	2	AT5G50920.1;AT3G48870.2		0	364379872	0	0.003848	3.43449	3	1314.74	0.868905	25.0338	1
	High	KVITLDMGLLVAGTK	1	1	1	AT5G50920.1		0	2.61775e+07	0	4.005e-06	3.39914	3	1558.93	2.40748	51.1333	1
	High	YTDESLVAAAqLSYQYISDR	1	1	1	AT5G50920.1	Q11(Deamidated)	0	1.095e+07	0	3.624e-13	3.374	2	2294.1	8.17946	74.2694	0
	High	FLPDKAIDLIDEAGSR	2	4	3	AT5G50920.1;AT3G48870.2;AT5G51070.1		0	19752278	0	1.18e-06	3.3185	3	1759.92	1.24239	52.5941	1
	High	GELQcIGATTLDEYR	1	3	2	AT5G50920.1;AT3G48870.2	C5(Carbamidomethyl)	0	1.61012e+08	0	4.173e-10	3.28065	2	1725.82	2.35246	41.2712	0
	High	mPTLEEYGTNLTK	1	3	2	AT5G50920.1;AT3G48870.2	M1(Oxidation)	0	533476759	0	3.731e-10	3.25123	2	1512.73	1.96905	28.9282	0
	High	RRPYTVVLFDEIEK	3	1	1	AT5G50920.1		0	1952935251	0	1.722e-07	3.22496	3	1764.97	2.60399	34.9118	1
	High	NNPcLIGEPGVGK	1	3	2	AT5G50920.1;AT3G48870.2	C4(Carbamidomethyl)	0	945284975	0	3.59e-08	3.19029	2	1354.68	1.59026	22.6351	0
	High	VLELSLEEAR	2	3	2	AT5G50920.1;AT3G48870.2		0	1639017385	0	1.492e-05	3.1371	2	1158.64	2.40672	35.2611	0
	High	LIGSPPGYVGYTEGGQLTEAVRR	1	3	2	AT5G50920.1;AT3G48870.2		0	9.67167e+08	0	1.067e-06	3.10494	3	2420.26	2.33698	41.2998	1
	High	RIIGQDEAVK	1	1	1	AT5G50920.1		0	6.93974e+07	0	1.985e-06	3.07436	2	1128.64	1.55259	16.0646	1
	High	IGFDLDYDEK	2	1	1	AT5G50920.1		0	510990092	0	7.92e-06	3.0656	2	1214.56	2.25516	40.0961	0
	High	LDmSEFmER	1	3	2	AT5G50920.1;AT3G48870.2	M3(Oxidation); M7(Oxidation)	0	182860148	0	0.003681	3.04092	2	1189.49	2.08316	18.7127	0
	High	VIMLAQEEARR	2	1	1	AT5G50920.1		0	186455280	0	0.0002051	2.98959	2	1315.72	2.76374	18.7401	1
	High	VImLAQEEAR	1	1	1	AT5G50920.1	M3(Oxidation)	0	402249980	0	7.754e-05	2.96657	2	1175.61	1.95418	19.5765	0
	High	LDEmIVFR	1	3	2	AT5G50920.1;AT3G48870.2	M4(Oxidation)	0	555780391	0	0.003996	2.87604	2	1038.53	1.71487	30.2783	0
	High	AIDLIDEAGSR	2	4	3	AT5G50920.1;AT3G48870.2;AT5G51070.1		0	4.60655e+09	0	2.308e-05	2.87213	2	1159.6	2.50337	29.7023	0
	High	LDMSEFMER	2	3	2	AT5G50920.1;AT3G48870.2		0	873891444	0	6e-05	2.75328	2	1157.5	1.79138	44.1313	0
	High	VIMLAQEEAR	1	1	1	AT5G50920.1		0	1242454960	0	0.0002002	2.7489	2	1159.62	2.12258	22.3676	0
	High	LDEMIVFR	1	3	2	AT5G50920.1;AT3G48870.2		0	8.90751e+08	0	0.0006183	2.66754	2	1022.54	2.02148	41.6649	0
	High	QYFRPEFLNR	2	3	2	AT5G50920.1;AT3G48870.2		0	1.45409e+09	0	0.0007904	2.60527	3	1369.7	2.08283	27.6578	0
	High	LLEDSMAEK	1	3	2	AT5G50920.1;AT3G48870.2		0	460663184	0	0.006143	2.59014	2	1035.5	1.86863	18.8479	0
	High	LDMSEFmER	3	3	2	AT5G50920.1;AT3G48870.2	M7(Oxidation)	0	333754317	0	0.001048	2.48873	2	1173.49	1.73122	30.4585	0
	High	IIGQDEAVK	1	1	1	AT5G50920.1		0	689742036	0	0.003197	2.45454	2	972.538	2.16266	16.9676	0
	High	AHPDVFNMMLQILEDGR	1	3	2	AT5G50920.1;AT3G48870.2		0	4.90846e+06	0	1.116e-05	1.80747	3	1985.96	3.14398	85.3376	0
	High	qYFRPEFLNR	1	3	2	AT5G50920.1;AT3G48870.2	Q1(Deamidated)	0	0	0	0.00824	1.49771	3	1370.71	15.3677	27.8346	0
	High	EIELQVTER	1	3	2	AT5G50920.1;AT3G48870.2		0	972406936	0.001	0.01275	2.28424	2	1116.59	1.80821	23.668	0
	High	KVITLDmGLLVAGTK	1	1	1	AT5G50920.1	M7(Oxidation)	0	6.69953e+07	0.001	0.01906	2.1633	3	1574.92	1.73632	37.1773	1
	High	AHPDVFNmMLQILEDGRLTDSK	4	3	2	AT5G50920.1;AT3G48870.2	M8(Oxidation)	0	8.15966e+07	0.001	0.01205	1.85891	3	2546.24	1.79068	74.4569	1
	High	VSTDESDRLLK	1	1	1	AT5G50920.1		0	136687340	0.001	0.01122	1.27696	2	1262.66	1.55294	17.376	1
	High	RIGFDLDYDEK	1	1	1	AT5G50920.1		0	5.33133e+07	0.003	0.04148	2.33266	3	1370.66	2.2223	28.8948	1
	High	SLVTEELK	1	3	2	AT5G50920.1;AT3G48870.2		0	828278317	0.006	0.08645	1.90502	2	918.516	1.97987	21.5225	0
	High	EIADILLK	1	1	1	AT5G50920.1		0	1.18787e+09	0.006	0.08386	1.6217	2	914.557	1.147	42.1044	0
	High	LDPVVGR	1	4	2	AT5G50920.1;AT3G48870.2		0	66007165	0.009	0.1305	1.68359	2	755.442	1.81233	17.8303	0
AT5G17920.2	pep chromosome:TAIR10:5:5935157:5939468:1 gene:AT5G17920 transcript:AT5G17920.2 gene_biotype:protein_coding transcript_biotype:protein_coding gene_symbol:MS1 description:5-methyltetrahydropteroyltriglutamate--homocysteine methyltransferase 1 [Source:UniProtKB/Swiss-Prot;Acc:O50008]	496.455	61.44	1	22	43	176	7.57961e+09	765	84.3035	6.50732
	A2	Sequence	# PSMs	# Proteins	# Protein Groups	Protein Group Accessions	Modifications	ΔCn	Area	q-Value	PEP	XCorr	Charge	MH+ [Da]	ΔM [ppm]	RT [min]	# Missed Cleavages
	High	HETcYQIALAIKDEVEDLEK	4	2	2	AT5G17920.2;AT3G03780.2	C4(Carbamidomethyl)	0	1501433729	0	5.072e-26	6.90852	3	2404.17	1.91854	60.6822	1
	High	KSEHAFYLDWAVHSFR	3	1	1	AT5G17920.2		0	790993750	0	1.228e-16	6.85706	4	1992.97	1.65728	38.3305	1
	High	WFDTNYHYIVPELGPEVNFSYASHK	2	1	1	AT5G17920.2		0	8.20995e+08	0	2.155e-15	6.36282	4	3013.42	1.96395	64.3867	0
	High	SEHAFYLDWAVHSFR	6	1	1	AT5G17920.2		0	1.02256e+09	0	3.968e-18	5.88392	3	1864.88	0.992462	47.6729	0
	High	ALGVDTVPVLVGPVSYLLLSK	7	1	1	AT5G17920.2		0	5453914871	0	8.26e-14	5.76326	3	2140.27	4.18283	96.9706	0
	High	ALAGQKDEALFSANAAALASR	6	1	1	AT5G17920.2		0	6311627584	0	2.311e-14	5.69768	3	2075.09	2.29258	37.0377	1
	High	cVKPPVIYGDVSRPK	3	1	1	AT5G17920.2	C1(Carbamidomethyl)	0	827066086	0	2.28e-10	5.61926	4	1714.93	1.47358	19.3999	0
	High	YGAGIGPGVYDIHSPR	5	3	3	AT5G17920.2;AT3G03780.2;AT5G20980.1		0	8.96571e+09	0	9.367e-15	5.55604	3	1658.83	2.31507	27.9787	0
	High	AAGATWIQLDEPVLVmDLEGQK	4	1	1	AT5G17920.2	M16(Oxidation)	0	3.59644e+08	0	8.106e-15	5.4587	3	2400.22	1.66446	76.5355	0
	High	AAGATWIQLDEPVLVMDLEGQK	3	1	1	AT5G17920.2		0	1.23637e+09	0	1.075e-13	5.42441	3	2384.23	6.94111	83.2434	0
	High	KLNLPILPTTTIGSFPQTVELR	3	2	2	AT5G17920.2;AT3G03780.2		0	5.68822e+09	0	1.08e-11	5.28269	3	2438.42	6.58194	71.0219	1
	High	KLNLPILPTTTIGSFPQTVELRR	5	2	2	AT5G17920.2;AT3G03780.2		0	2.60611e+09	0	4.116e-10	5.25834	4	2594.51	2.68147	60.8498	2
	High	IPSSEEIADRVNK	2	1	1	AT5G17920.2		0	731344170	0	3.722e-10	4.80926	3	1457.76	1.46804	18.6913	1
	High	GMLTGPVTILNWSFVR	4	3	3	AT5G17920.2;AT3G03780.2;AT5G20980.1		0	1.66248e+09	0	8.862e-13	4.7815	2	1790.96	1.11655	83.9122	0
	High	NIWANDFAASLSTLQALEGIVGK	5	1	1	AT5G17920.2		0	1.02127e+09	0	6.448e-12	4.68121	3	2418.27	2.61714	102.494	0
	High	GmLTGPVTILNWSFVR	3	3	3	AT5G17920.2;AT3G03780.2;AT5G20980.1	M2(Oxidation)	0	2.18194e+09	0	1.575e-13	4.68054	2	1806.96	2.16433	76.6986	0
	High	LNLPILPTTTIGSFPQTVELR	4	2	2	AT5G17920.2;AT3G03780.2		0	2.61947e+08	0	2.05e-14	4.53016	2	2310.32	5.20879	84.2763	0
	High	DKLVVSTScSLLHTAVDLINETKLDDEIK	1	1	1	AT5G17920.2	C9(Carbamidomethyl)	0	4.90213e+07	0	8.527e-13	4.46225	4	3256.71	2.14192	77.182	2
	High	KYTEVKPALK	2	2	2	AT5G17920.2;AT3G03780.2		0	568502499	0	3.283e-06	4.39626	3	1176.7	2.46619	15.5937	1
	High	ALAGQKDEALFSAnAAALASR	2	1	1	AT5G17920.2	N14(Deamidated)	0	0	0	1.591e-10	4.32187	3	2076.1	11.4605	37.5107	1
	High	GGIGVIQIDEAALR	4	2	2	AT5G17920.2;AT3G03780.2		0	7461490894	0	1.769e-09	4.27757	2	1411.79	2.77507	50.7357	0
	High	mLAVLEQNILWVNPDcGLK	3	2	2	AT5G17920.2;AT3G03780.2	M1(Oxidation); C16(Carbamidomethyl)	0	7.38246e+08	0	1.89e-11	4.23278	3	2229.15	2.64689	73.5797	0
	High	MLAVLEQNILWVNPDcGLK	5	2	2	AT5G17920.2;AT3G03780.2	C16(Carbamidomethyl)	0	870717781	0	3.677e-15	4.07918	2	2213.15	1.75338	80.0225	0
	High	LVVSTScSLLHTAVDLINETK	2	2	2	AT5G17920.2;AT3G03780.2	C7(Carbamidomethyl)	0	1.55761e+08	0	5.324e-14	4.06598	3	2300.23	5.38372	70.0787	0
	High	AMTVFWSAMAQSMTSRPmK	3	1	1	AT5G17920.2	M18(Oxidation)	0	1.38489e+08	0	2.178e-10	4.06075	3	2177.01	1.91911	53.0081	0
	High	DEVEDLEKGGIGVIQIDEAALR	1	2	2	AT5G17920.2;AT3G03780.2		0	3.30644e+07	0	2.905e-12	3.88719	3	2369.23	2.38583	69.6113	1
	High	GVDKSFELLSLLPK	2	1	1	AT5G17920.2		0	5.34262e+07	0	4.651e-10	3.85197	2	1545.89	3.05902	64.1323	1
	High	AMTVFWSAMAQSMTSRPMK	1	1	1	AT5G17920.2		0	9.24263e+07	0	1.716e-11	3.77288	3	2161.01	-0.222046	57.4858	0
	High	DEALFSANAAALASR	2	1	1	AT5G17920.2		0	1353377512	0	1.302e-11	3.75802	2	1506.76	1.07115	46.438	0
	High	FALESFWDGKSTAEDLQK	2	1	1	AT5G17920.2		0	1.16606e+08	0	1.154e-11	3.62069	3	2072	2.68795	51.9953	1
	High	FIPSNTFAHYDQVLDTTAMLGAVPPR	9	1	1	AT5G17920.2		0	1.21242e+09	0	5.74e-08	3.61885	3	2861.44	5.00247	70.3544	0
	High	FIPSNTFAHYDQVLDTTAmLGAVPPR	8	1	1	AT5G17920.2	M19(Oxidation)	0	347687024	0	2.062e-07	3.41814	3	2877.43	2.26622	63.9653	0
	High	GVTAFGFDLVR	3	2	2	AT5G17920.2;AT3G03780.2		0	5.92693e+09	0	7.098e-06	3.32164	2	1181.63	1.95771	56.2762	0
	High	DKLVVSTScSLLHTAVDLINETK	1	2	2	AT5G17920.2;AT3G03780.2	C9(Carbamidomethyl)	0	6.98984e+07	0	9.855e-08	3.27605	3	2543.35	5.38414	70.5221	1
	High	DKLVVSTScSLLHTAVDLInETKLDDEIK	1	1	1	AT5G17920.2	C9(Carbamidomethyl); N20(Deamidated)	0	0	0	1.399e-11	3.17117	4	3257.71	8.09697	77.1617	2
	High	GNASVPAMEMTK	1	2	2	AT5G17920.2;AT3G03780.2		0	8.01176e+08	0	2.513e-05	3.1537	2	1235.58	1.50139	20.5649	0
	High	YLFAGVVDGR	5	2	2	AT5G17920.2;AT3G03780.2		0	4706719536	0	0.0001898	3.09307	2	1096.58	2.48511	38.6131	0
	High	SFELLSLLPK	6	1	1	AT5G17920.2		0	4.30801e+09	0	0.0002452	2.91188	2	1146.68	1.58478	73.5472	0
	High	FALESFWDGK	3	3	3	AT5G17920.2;AT3G03780.2;AT5G20980.1		0	4117428674	0	3.375e-05	2.86035	2	1199.58	1.69361	58.0092	0
	High	DEALFSAnAAALASR	1	1	1	AT5G17920.2	N8(Deamidated)	0	6.70746e+06	0	1.911e-07	2.81535	2	1507.74	2.11817	50.7913	0
	High	YTEVKPALK	2	2	2	AT5G17920.2;AT3G03780.2		0	4.36856e+08	0	0.0002654	2.79637	2	1048.61	2.02293	16.3922	0
	High	ALAGQKDEALFSANAAALASRR	1	1	1	AT5G17920.2		0	7.29806e+07	0	0.0003056	2.73033	3	2231.19	2.0296	30.5732	2
	High	LNLPILPTTTIGSFPQTVELRR	1	2	2	AT5G17920.2;AT3G03780.2		0	0	0	1.851e-05	2.7228	4	2466.41	2.12755	71.6344	1
	High	HETcYQIALAIK	1	2	2	AT5G17920.2;AT3G03780.2	C4(Carbamidomethyl)	0	45434374	0	2.581e-06	2.67481	2	1446.74	2.62194	27.2454	0
	High	VVDLqEELDIDVLVHGEPER	1	1	1	AT5G17920.2	Q5(Deamidated)	0	0	0	2.813e-07	2.60386	3	2305.18	10.4059	63.971	0
	High	GNASVPAMEmTK	1	2	2	AT5G17920.2;AT3G03780.2	M10(Oxidation)	0	196609878	0	4.533e-06	2.5255	2	1251.57	2.03389	17.1338	0
	High	AMTVFWSAmAQSmTSRPMK	3	1	1	AT5G17920.2	M9(Oxidation); M13(Oxidation)	0	7.46549e+07	0	3.963e-05	2.25373	3	2193	2.27563	31.5665	0
	High	VVEVnALAK	1	2	2	AT5G17920.2;AT5G20980.1	N5(Deamidated)	0	369664509	0	0.00325	2.22564	2	943.548	2.02515	21.6837	0
	High	SWLAFAAQK	1	3	3	AT5G17920.2;AT3G03780.2;AT5G20980.1		0	165681923	0	0.0008559	2.21247	2	1021.55	1.818	36.83	0
	High	KLNLPILPTTTIGSFPqTVELRR	1	2	2	AT5G17920.2;AT3G03780.2	Q17(Deamidated)	0	0	0	0.000429	2.20523	3	2595.51	8.49121	60.7922	2
	High	AmTVFWSAmAQSmTSRPMK	1	1	1	AT5G17920.2	M2(Oxidation); M9(Oxidation); M13(Oxidation)	0	1.23508e+08	0	0.004761	2.17992	3	2209	2.87565	30.964	0
	High	IPSSEEIADR	1	1	1	AT5G17920.2		0	1.95142e+09	0	0.001982	2.13048	2	1116.55	1.37369	17.9233	0
	High	FIPSnTFAHYDQVLDTTAmLGAVPPR	10	1	1	AT5G17920.2	N5(Deamidated); M19(Oxidation)	0	208266992	0	0.005237	1.79109	3	2878.45	16.1304	71.0119	0
	High	YGYTGGEIGLDVYFSmAR	1	1	1	AT5G17920.2	M16(Oxidation)	0	62329181	0	0.0001036	1.65046	2	2014.93	2.29227	60.6518	0
	High	AMTVFWSAMAqSmTSRPmK	1	1	1	AT5G17920.2	Q11(Deamidated); M13(Oxidation); M18(Oxidation)	0	0	0	0.001127	1.58229	3	2194.01	12.0358	39.6932	0
	High	GMLTGPVTILnWSFVR	1	3	3	AT5G17920.2;AT3G03780.2;AT5G20980.1	N11(Deamidated)	0	0	0	0.0008544	1.53785	3	1791.97	12.5487	84.0892	0
	High	FIPSNTFAHYDqVLDTTAMLGAVPPR	4	1	1	AT5G17920.2	Q12(Deamidated)	0	186039039	0.001	0.01826	2.54453	4	2862.44	9.38601	70.2097	0
	High	VVEVNALAK	2	2	2	AT5G17920.2;AT5G20980.1		0	2278289160	0.001	0.01404	2.47687	2	942.564	2.09967	19.8465	0
	High	VVDLQEELDIDVLVHGEPER	1	1	1	AT5G17920.2		0	0	0.001	0.01405	1.87993	3	2304.18	4.21514	64.5061	0
	High	LVVSTScSLLHTAVDLINETKLDDEIK	1	1	1	AT5G17920.2	C7(Carbamidomethyl)	0	125440434	0.001	0.009764	1.64735	3	3013.58	1.33765	76.5059	1
	High	NIWANDFAASLSTLQALEGIVGKDK	2	1	1	AT5G17920.2		0	2.63168e+08	0.001	0.01866	1.54646	3	2661.4	2.66388	94.3403	1
	High	NIWANDFAASLSTLqALEGIVGK	1	1	1	AT5G17920.2	Q15(Deamidated)	0	9.14064e+06	0.006	0.07672	0.609046	3	2419.25	0.796619	106.363	0
ATCG00490.1	pep chromosome:TAIR10:Pt:54958:56397:1 gene:ATCG00490 transcript:ATCG00490.1 gene_biotype:protein_coding transcript_biotype:protein_coding gene_symbol:RBCL description:Ribulose bisphosphate carboxylase large chain [Source:UniProtKB/Swiss-Prot;Acc:O03042]	486.106	73.07	3	31	31	202	26028809111	479	52.9216	6.29053
	A2	Sequence	# PSMs	# Proteins	# Protein Groups	Protein Group Accessions	Modifications	ΔCn	Area	q-Value	PEP	XCorr	Charge	MH+ [Da]	ΔM [ppm]	RT [min]	# Missed Cleavages
	High	GHYLNATAGTcEEMIKR	2	2	1	ATCG00490.1	C11(Carbamidomethyl)	0	533550704	0	4.867e-19	7.41229	3	1950.92	2.4954	18.5801	1
	High	GHYLNATAGTcEEmIKR	2	2	1	ATCG00490.1	C11(Carbamidomethyl); M14(Oxidation)	0	3.75439e+08	0	2.513e-14	6.56249	3	1966.92	2.79512	16.75	1
	High	ELGVPIVmHDYLTGGFTANTSLSHYcR	3	1	1	ATCG00490.1	M8(Oxidation); C26(Carbamidomethyl)	0	1.53195e+09	0	8.295e-17	6.4303	4	3054.46	4.09496	53.3319	0
	High	ELGVPIVMHDYLTGGFTANTSLSHYcR	6	1	1	ATCG00490.1	C26(Carbamidomethyl)	0	2033771798	0	7.553e-25	6.3789	3	3038.46	4.49632	61.7847	0
	High	YGRPLLGcTIKPK	3	1	1	ATCG00490.1	C8(Carbamidomethyl)	0	4003572150	0	5.133e-16	5.92097	3	1502.85	2.04106	18.291	0
	High	SQAETGEIKGHYLNATAGTcEEMIKR	2	1	1	ATCG00490.1	C20(Carbamidomethyl)	0	159308684	0	4.863e-18	5.86339	4	2894.38	2.64758	20.8945	2
	High	VTPQPGVPPEEAGAAVAAESSTGTWTTVWTDGLTSLDR	39	1	1	ATCG00490.1		0	2067879421	0	7.003e-18	5.68864	4	3854.88	2.62305	85.9679	0
	High	LSGGDHIHAGTVVGK	5	1	1	ATCG00490.1		0	7317435316	0	6.7e-14	5.02852	2	1447.77	2.80667	16.0504	0
	High	ESTLGFVDLLRDDYVEKDR	6	1	1	ATCG00490.1		0	1.74361e+10	0	1.012e-11	4.8685	4	2270.14	2.26032	57.1414	2
	High	LTYYTPEYETKDTDILAAFR	3	1	1	ATCG00490.1		0	657783678	0	1.774e-14	4.82105	3	2410.19	2.36271	59.1803	1
	High	GGLDFTKDDENVNSQPFMR	6	1	1	ATCG00490.1		0	1.07749e+10	0	5.029e-17	4.79048	2	2169.99	3.05468	39.4515	1
	High	ESTLGFVDLLRDDYVEK	2	1	1	ATCG00490.1		0	3314387593	0	9.337e-15	4.53547	2	1999.01	2.95587	64.5456	1
	High	GHYLNATAGTcEEMIK	1	2	1	ATCG00490.1	C11(Carbamidomethyl)	0	2.5664e+08	0	2.084e-16	4.40244	2	1794.82	1.89527	20.7945	0
	High	GGLDFTKDDENVNSQPFmR	7	1	1	ATCG00490.1	M18(Oxidation)	0	7.3653e+09	0	2.369e-10	4.35537	3	2185.99	2.47649	32.6665	1
	High	LEGDRESTLGFVDLLRDDYVEK	2	1	1	ATCG00490.1		0	1361534915	0	1.607e-08	4.27038	4	2569.28	2.49303	58.729	2
	High	EITFNFPTIDKLDGQE	8	1	1	ATCG00490.1		0	18976001168	0	8.569e-11	4.17433	2	1866.93	11.0307	69.9815	1
	High	LEGDRESTLGFVDLLR	2	1	1	ATCG00490.1		0	22157829	0	1.521e-08	4.13105	3	1819.96	3.03967	55.7555	1
	High	DNGLLLHIHR	3	1	1	ATCG00490.1		0	6659911218	0	5.949e-06	3.98687	2	1187.67	2.52149	21.0594	0
	High	LEDLRIPPAYTK	12	1	1	ATCG00490.1		0	95721382	0	2.331e-06	3.9634	3	1415.79	1.39366	28.6639	1
	High	GGLDFTKDDENVnSQPFMR	2	1	1	ATCG00490.1	N13(Deamidated)	0	3.49049e+08	0	3.482e-11	3.94951	3	2170.98	2.95944	40.7584	1
	High	DDENVNSQPFMR	3	3	1	ATCG00490.1		0	1922902051	0	1.453e-07	3.76127	2	1451.62	1.9028	24.1678	0
	High	TFQGPPHGIQVER	9	1	1	ATCG00490.1		0	19125709728	0	7.583e-09	3.74698	2	1465.76	2.40491	19.5041	0
	High	DnGLLLHIHR	5	1	1	ATCG00490.1	N2(Deamidated)	0	382895075	0	2.238e-06	3.63798	2	1188.65	1.99986	23.304	0
	High	GHYLNATAGTcEEmIK	2	2	1	ATCG00490.1	C11(Carbamidomethyl); M14(Oxidation)	0	9.43683e+07	0	2.369e-12	3.62934	2	1810.81	1.92278	18.0745	0
	High	GGLDFTKDDENVnSQPFmR	3	1	1	ATCG00490.1	N13(Deamidated); M18(Oxidation)	0	208485677	0	1.291e-08	3.49277	3	2186.97	3.81168	33.9432	1
	High	SQAETGEIKGHYLNATAGTcEEmIKR	2	1	1	ATCG00490.1	C20(Carbamidomethyl); M23(Oxidation)	0	105104824	0	1.253e-08	3.34781	4	2910.37	0.773115	18.5043	2
	High	ELGVPIVMHDYLTGGFTAnTSLSHYcR	1	1	1	ATCG00490.1	N19(Deamidated); C26(Carbamidomethyl)	0	1.33109e+07	0	5.599e-12	3.29371	4	3039.46	9.14682	62.2569	0
	High	DLAVEGNEIIR	5	1	1	ATCG00490.1		0	29233365288	0	0.0002759	3.08374	2	1228.66	2.17318	36.2001	0
	High	WSPELAAAcEVWK	3	1	1	ATCG00490.1	C9(Carbamidomethyl)	0	1.75845e+09	0	6.193e-10	3.01295	2	1546.74	2.4816	51.7311	0
	High	VALEAcVQAR	3	1	1	ATCG00490.1	C6(Carbamidomethyl)	0	2730466679	0	7.813e-05	2.90899	2	1116.59	2.17764	19.7956	0
	High	EITFNFPTIDK	2	1	1	ATCG00490.1		0	1.03611e+09	0	0.0002392	2.86623	2	1324.68	2.66559	55.2028	0
	High	ESTLGFVDLLR	5	1	1	ATCG00490.1		0	1.68532e+10	0	0.001046	2.80526	2	1249.68	2.26046	63.8275	0
	High	TFQGPPHGIqVER	2	1	1	ATCG00490.1	Q10(Deamidated)	0	270500044	0	2.236e-06	2.79229	3	1466.74	1.16163	20.4846	0
	High	DDENVNSQPFmR	1	3	1	ATCG00490.1	M11(Oxidation)	0	571413704	0	4.419e-06	2.7901	2	1467.62	2.35253	18.8088	0
	High	FLFcAEAIYK	2	1	1	ATCG00490.1	C4(Carbamidomethyl)	0	1650968058	0	0.0001254	2.72629	2	1261.63	1.82436	49.4388	0
	High	DTDILAAFR	9	1	1	ATCG00490.1		0	19530987401	0	0.002482	2.70187	2	1021.53	1.09244	52.9629	0
	High	LTYYTPEYETK	3	1	1	ATCG00490.1		0	29322074644	0	5.874e-06	2.6434	2	1407.67	2.02504	24.5769	0
	High	VTPqPGVPPEEAGAAVAAESSTGTWTTVWTDGLTSLDR	11	1	1	ATCG00490.1	Q4(Deamidated)	0	67175211	0	2.312e-07	2.59493	4	3855.88	5.94462	86.5527	0
	High	ELGVPIVmHDYLTGGFTAnTSLSHYcR	1	1	1	ATCG00490.1	M8(Oxidation); N19(Deamidated); C26(Carbamidomethyl)	0	0	0	3.704e-06	2.39919	3	3055.45	7.25184	53.55	0
	High	DDENVnSQPFMR	1	3	1	ATCG00490.1	N6(Deamidated)	0	19955715	0	2.115e-06	2.38863	2	1452.61	3.07304	25.4621	0
	High	DLAVEGnEIIR	1	1	1	ATCG00490.1	N7(Deamidated)	0	1.67912e+08	0	1.047e-05	2.37536	2	1229.64	2.76121	38.8786	0
	High	SQAETGEIKGHYLNATAGTcEEMIK	1	1	1	ATCG00490.1	C20(Carbamidomethyl)	0	3.98621e+07	0	1.71e-06	2.25922	3	2738.28	0.145387	23.7444	1
	High	GIFFTqDWVSLPGVLPVASGGIHVWHmPALTEIFGDDSVLQFGGGTLGHPWGNAPGAVANR	1	1	1	ATCG00490.1	Q6(Deamidated); M27(Oxidation)	0	3.78586e+07	0	0.001615	1.37428	6	6370.18	3.49772	100.849	0
	High	AMHAVIDR	5	1	1	ATCG00490.1		0	1161780356	0.001	0.01205	2.30688	2	912.474	2.11983	15.8161	0
	High	EITFNFPTIDKLDGqE	1	1	1	ATCG00490.1	Q15(Deamidated)	0	157596230	0.001	0.009002	2.27118	2	1867.9	2.06791	71.014	1
	High	GIFFTQDWVSLPGVLPVASGGIHVWHmPALTEIFGDDSVLQFGGGTLGHPWGNAPGAVANR	1	1	1	ATCG00490.1	M27(Oxidation)	0	911159045	0.001	0.01088	1.29136	5	6369.19	1.44119	100.644	0
	High	DRFLFcAEAIYK	1	1	1	ATCG00490.1	C6(Carbamidomethyl)	0	8.47946e+06	0.004	0.06187	2.42141	3	1532.76	1.64026	44.3892	1
	High	GGLDFTKDDENVNSQPFmRWR	1	1	1	ATCG00490.1	M18(Oxidation)	0	38106540	0.007	0.09208	1.57204	3	2528.17	1.74709	41.31	2
	High	AmHAVIDR	1	1	1	ATCG00490.1	M2(Oxidation)	0	33946046	0.009	0.1208	1.6119	2	928.468	1.24928	15.3298	0
AT1G20620.1	pep chromosome:TAIR10:1:7142972:7146540:1 gene:AT1G20620 transcript:AT1G20620.1 gene_biotype:protein_coding transcript_biotype:protein_coding gene_symbol:CAT3 description:catalase 3 [Source:TAIR;Acc:AT1G20620]	476.095	68.09	6	21	29	180	6.1798e+10	492	56.6596	7.63525
	A2	Sequence	# PSMs	# Proteins	# Protein Groups	Protein Group Accessions	Modifications	ΔCn	Area	q-Value	PEP	XCorr	Charge	MH+ [Da]	ΔM [ppm]	RT [min]	# Missed Cleavages
	High	GFFEVTHDISNLTcADFLR	10	7	2	AT4G35090.1;AT1G20620.1	C14(Carbamidomethyl)	0	1.52072e+10	0	1.441e-17	6.40563	3	2242.08	10.355	72.3781	0
	High	cAHHNNHHEGFMNFMHR	4	9	2	AT4G35090.1;AT1G20620.1	C1(Carbamidomethyl)	0	588914237	0	3.184e-12	6.0928	4	2175.9	2.24551	16.7789	0
	High	YRPSSAYNAPFYTTnGGAPVSNNISSLTIGER	8	3	1	AT1G20620.1	N15(Deamidated)	0	1.03149e+10	0	2.124e-19	5.73445	3	3405.64	1.26669	53.9764	0
	High	cAEKVPTPTNSYTGIR	2	5	1	AT1G20620.1	C1(Carbamidomethyl)	0	528863105	0	3.535e-11	5.57711	3	1793.89	2.67655	19.7614	1
	High	cAHHNNHHEGFmNFMHR	2	9	2	AT4G35090.1;AT1G20620.1	C1(Carbamidomethyl); M12(Oxidation)	0	1.55543e+08	0	7.475e-11	5.54119	4	2191.89	2.32136	15.7953	0
	High	DGIQFPDVVHALKPNPK	12	6	1	AT1G20620.1		0	5605822767	0	1.329e-14	5.36303	2	1875.02	1.48426	45.2916	0
	High	DLHDAIASGNYPEWK	5	6	1	AT1G20620.1		0	8956511417	0	1.561e-13	5.02325	2	1715.81	2.33289	38.1537	0
	High	LFIQTmDPADEDKFDFDPLDVTK	7	6	1	AT1G20620.1	M6(Oxidation)	0	7673599245	0	1.234e-12	4.79095	3	2716.28	4.18178	70.8592	1
	High	HMEGFGVHTYTLIAK	5	6	1	AT1G20620.1		0	3.53338e+09	0	1.364e-13	4.7185	3	1703.86	2.29536	27.9549	0
	High	HmEGFGVHTYTLIAK	5	6	1	AT1G20620.1	M2(Oxidation)	0	1922821187	0	2.467e-08	4.71088	3	1719.86	1.89474	23.1075	0
	High	LFIQTMDPADEDKFDFDPLDVTK	5	6	1	AT1G20620.1		0	9.53213e+09	0	6.962e-14	4.55953	3	2700.28	1.73574	77.7945	1
	High	GPVLLEDYHLIEK	8	4	1	AT1G20620.1		0	14893500352	0	9.416e-08	4.49752	3	1525.83	1.70903	41.8653	0
	High	YRPSSAYNAPFYTTNGGAPVSNNISSLTIGER	3	3	1	AT1G20620.1		0	8767398864	0	5.658e-14	4.47171	4	3404.66	1.74926	50.3946	0
	High	cAHHNNHHEGFmNFmHR	2	9	2	AT4G35090.1;AT1G20620.1	C1(Carbamidomethyl); M12(Oxidation); M15(Oxidation)	0	301734746	0	0.0003485	4.45925	3	2207.89	2.59572	15.2931	0
	High	DEEINYYPSKFDPVR	3	5	1	AT1G20620.1		0	1819213138	0	2.998e-08	4.14841	3	1871.89	2.27994	38.0411	1
	High	IWPEDILPLQPVGR	14	7	2	AT1G20630.1;AT1G20620.1		0	3.75503e+09	0	1.329e-08	4.00216	3	1632.91	1.47705	74.018	0
	High	TIDNFFNETEQLAFNPGLVVPGIYYSDDK	3	6	1	AT1G20620.1		0	2.27763e+09	0	1.461e-11	3.87372	3	3306.59	1.83387	98.8816	0
	High	LGPNYLQLPVNAPK	7	10	3	AT1G20630.1;AT4G35090.1;AT1G20620.1		0	99308418946	0	6.579e-11	3.84002	2	1523.86	2.06866	48.6016	0
	High	EGNFDLVGNNTPVFFIR	6	6	1	AT1G20620.1		0	919710603	0	7.826e-10	3.83856	2	1938.97	1.7326	73.5362	0
	High	LGPNYLQLPVnAPK	4	10	3	AT1G20630.1;AT4G35090.1;AT1G20620.1	N11(Deamidated)	0	6.97941e+08	0	4.411e-08	3.75173	2	1524.85	1.90249	50.6028	0
	High	FHWKPTcGIK	2	7	2	AT1G20630.1;AT1G20620.1	C7(Carbamidomethyl)	0	1.17454e+09	0	0.0001607	3.66519	3	1273.65	2.26868	18.2014	0
	High	YRPSSAYNAPFYTTnGGAPVSnNISSLTIGER	8	3	1	AT1G20620.1	N15(Deamidated); N22(Deamidated)	0	190737807	0	1.948e-14	3.64202	3	3406.63	2.5542	55.9043	0
	High	EGNFDLVGnNTPVFFIR	11	6	1	AT1G20620.1	N9(Deamidated)	0	838569273	0	6.822e-10	3.57879	2	1939.96	1.79093	76.2662	0
	High	APGVQTPVIVR	2	7	2	AT4G35090.1;AT1G20620.1		0	70878191720	0	1.921e-07	3.48803	2	1136.68	1.78622	24.1619	0
	High	cAHHnNHHEGFmNFMHR	2	9	2	AT4G35090.1;AT1G20620.1	C1(Carbamidomethyl); N5(Deamidated); M12(Oxidation)	0	2.418e+08	0	7.363e-06	3.43705	3	2192.89	8.75262	15.9121	0
	High	GFFEVTHDISnLTcADFLR	3	7	2	AT4G35090.1;AT1G20620.1	N11(Deamidated); C14(Carbamidomethyl)	0	106368655	0	3.09e-11	3.36787	3	2243.05	3.73505	75.4839	0
	High	VPTPTNSYTGIR	2	5	1	AT1G20620.1		0	7536587358	0	7.591e-06	3.20581	2	1305.68	2.86285	20.8843	0
	High	WVEILSEPR	2	4	1	AT1G20620.1		0	1.61992e+09	0	0.0002745	3.12681	2	1128.61	2.00421	38.2168	0
	High	DEEINYYPSK	3	5	1	AT1G20620.1		0	3512414370	0	0.0001242	3.04595	2	1257.57	2.23321	21.4183	0
	High	VPTPTnSYTGIR	1	5	1	AT1G20620.1	N6(Deamidated)	0	445773835	0	5.671e-05	2.84044	2	1306.67	2.29465	22.3403	0
	High	YRPSSAYNAPFYTTNGGAPVSnNISSLTIGERGPVLLEDYHLIEK	2	3	1	AT1G20620.1	N22(Deamidated)	0	42690046	0	1.598e-05	2.80921	5	4912.48	6.78646	64.5512	1
	High	FDFDPLDVTK	1	10	3	AT1G20630.1;AT4G35090.1;AT1G20620.1		0	2.14782e+08	0	1.753e-06	2.56126	2	1196.59	1.92185	59.6267	0
	High	GIWISYWSQADR	3	3	1	AT1G20620.1		0	4.97417e+09	0	3.677e-07	2.55673	2	1481.72	2.20371	53.7498	0
	High	IFAYGDTQR	3	6	1	AT1G20620.1		0	6354683246	0	0.004168	2.5417	2	1070.53	1.67825	19.6138	0
	High	TNIQEYWR	3	6	1	AT1G20620.1		0	7487729078	0	0.00813	2.44028	2	1109.54	1.9261	25.456	0
	High	FSTVVHER	2	4	1	AT1G20620.1		0	2851601784	0	0.0006252	2.19018	3	974.507	1.74801	15.937	0
	High	LFIqTmDPADEDKFDFDPLDVTK	2	6	1	AT1G20620.1	Q4(Deamidated); M6(Oxidation)	0	3.01436e+07	0	3.656e-05	2.14782	3	2717.28	8.55766	74.6653	1
	High	IWPEDILPLqPVGR	1	7	2	AT1G20630.1;AT1G20620.1	Q10(Deamidated)	0	0	0	0.005465	1.36835	2	1633.9	0.0978215	76.5571	0
	High	GIWISYWSqADR	1	3	1	AT1G20620.1	Q9(Deamidated)	0	0	0	0.003038	1.33724	2	1482.72	15.8639	53.3858	0
	High	DLHDAIASGnYPEWK	2	6	1	AT1G20620.1	N10(Deamidated)	0	0	0	0.0007847	1.22207	2	1716.81	12.4951	35.5524	0
	High	HRLGPNYLQLPVNAPK	1	10	3	AT1G20630.1;AT4G35090.1;AT1G20620.1		0	7.59989e+07	0.001	0.0177	1.60091	2	1817.02	2.20747	28.7081	1
	High	YRPSSAYNAPFYTTnGGAPVSnnISSLTIGER	1	3	1	AT1G20620.1	N15(Deamidated); N22(Deamidated); N23(Deamidated)	0	0	0.001	0.0121	1.04574	3	3407.63	8.46207	54.8682	0
	High	cAEKVPTPTnSYTGIR	1	5	1	AT1G20620.1	C1(Carbamidomethyl); N10(Deamidated)	0	24948454	0.002	0.02694	1.95363	2	1794.87	2.88258	20.9623	1
	High	RWVEILSEPR	2	4	1	AT1G20620.1		0	5.11542e+08	0.003	0.0345	2.87137	3	1284.71	1.40577	27.6655	1
	High	FYTREGnFDLVGnnTPVFFIR	1	6	1	AT1G20620.1	N7(Deamidated); N13(Deamidated); N14(Deamidated)	0	0	0.005	0.06865	1.53959	2	2509.23	8.61858	92.7554	1
	High	TIDNFFNETEQLAFNPGLVVPGIYYSDDKLLQcR	1	6	1	AT1G20620.1	C33(Carbamidomethyl)	0	181098903	0.006	0.07667	0.660132	3	3976.94	-0.187476	95.033	1
	High	EGNFDLVGnnTPVFFIR	2	6	1	AT1G20620.1	N9(Deamidated); N10(Deamidated)	0	0	0.009	0.1146	1.21942	3	1940.96	11.4332	76.4381	0
AT5G02500.1	pep chromosome:TAIR10:5:553745:556623:-1 gene:AT5G02500 transcript:AT5G02500.1 gene_biotype:protein_coding transcript_biotype:protein_coding gene_symbol:MED37E description:Probable mediator of RNA polymerase II transcription subunit 37e [Source:UniProtKB/Swiss-Prot;Acc:P22953]	465.456	66.97	2	16	39	178	1.09911e+10	651	71.3131	5.12256
	A2	Sequence	# PSMs	# Proteins	# Protein Groups	Protein Group Accessions	Modifications	ΔCn	Area	q-Value	PEP	XCorr	Charge	MH+ [Da]	ΔM [ppm]	RT [min]	# Missed Cleavages
	High	KIEDSIEQAIQWLEGNQLAEADEFEDK	3	2	1	AT5G02500.1		0	1667781214	0	1.774e-20	5.95342	3	3148.5	1.77439	94.0657	1
	High	NQVAmNPVNTVFDAKR	2	4	2	AT5G02490.1;AT5G02500.1	M5(Oxidation)	0	8.95166e+08	0	7.783e-16	5.85595	3	1819.91	1.26626	24.3864	1
	High	IQAGPADKPmIYVEYKGEEK	2	2	1	AT5G02500.1	M10(Oxidation)	0	514824311	0	7.66e-12	5.69261	4	2282.14	1.89648	20.9054	1
	High	SINPDEAVAYGAAVQGAILSGEGNEK	7	2	1	AT5G02500.1		0	4.79672e+09	0	2.448e-16	5.28587	3	2560.26	4.18689	66.131	0
	High	MDKSTVHDVVLVGGSTR	2	2	1	AT5G02500.1		0	145556828	0	1.19e-12	5.26301	3	1800.93	2.77349	19.7652	1
	High	IINEPTAAAIAYGLDKK	4	11	6	AT3G09440.1;AT3G12580.1;AT5G02490.1;AT5G28540.1;AT5G02500.1;AT5G42020.2		0	1.30678e+10	0	5.924e-13	5.11851	3	1787.99	2.05221	37.2501	1
	High	MVNHFVQEFKR	3	6	4	AT3G09440.1;AT5G02490.1;AT5G02500.1;AT3G12580.1		0	441018211	0	1.329e-07	4.86824	3	1434.73	1.39128	18.7752	1
	High	ARFEELNMDLFRK	2	3	2	AT5G02500.1;AT3G12580.1		0	508507045	0	2.334e-08	4.80242	3	1668.86	2.28252	35.6898	2
	High	VQDLLLLDVTPLSLGLETAGGVmTTLIPR	6	1	1	AT5G02500.1	M23(Oxidation)	0	182347380	0	3.89e-15	4.71171	3	3051.71	2.31306	103.913	0
	High	mVNHFVQEFKR	2	6	4	AT3G09440.1;AT5G02490.1;AT5G02500.1;AT3G12580.1	M1(Oxidation)	0	252055978	0	1.07e-07	4.66934	3	1450.73	1.62049	17.587	1
	High	VQQLLQDFFnGKELcK	4	5	3	AT5G02490.1;AT5G02500.1;AT3G12580.1	N10(Deamidated); C15(Carbamidomethyl)	0	195009972	0	3.017e-10	4.58777	3	1968	2.84608	52.5288	1
	High	NQVAMNPVNTVFDAKR	3	4	2	AT5G02490.1;AT5G02500.1		0	1.23382e+09	0	6.926e-10	4.46313	3	1803.92	3.06015	31.3661	1
	High	KIEDSIEQAIqWLEGNQLAEADEFEDKmK	1	2	1	AT5G02500.1	Q11(Deamidated); M28(Oxidation)	0	0	0	1.55e-09	4.39094	4	3424.63	4.91838	84.8852	2
	High	MVNHFVQEFK	2	6	4	AT3G09440.1;AT5G02490.1;AT5G02500.1;AT3G12580.1		0	1966946788	0	5.371e-07	4.20091	2	1278.63	1.65519	20.9832	0
	High	NQVAMNPVNTVFDAK	2	4	2	AT5G02490.1;AT5G02500.1		0	2.42153e+09	0	1.148e-12	4.19598	2	1647.82	2.34887	41.7236	0
	High	ATAGDTHLGGEDFDNR	3	7	4	AT3G09440.1;AT3G12580.1;AT5G02490.1;AT5G02500.1		0	3163071466	0	2.857e-13	4.18102	2	1675.73	2.19086	17.6183	0
	High	NQVAmNPVNTVFDAK	3	4	2	AT5G02490.1;AT5G02500.1	M5(Oxidation)	0	2650763859	0	3.328e-12	4.13903	2	1663.82	2.96138	32.9979	0
	High	mVNHFVQEFK	2	6	4	AT3G09440.1;AT5G02490.1;AT5G02500.1;AT3G12580.1	M1(Oxidation)	0	1127594612	0	4.517e-06	4.11155	2	1294.63	1.41375	19.1279	0
	High	STVHDVVLVGGSTR	3	2	1	AT5G02500.1		0	2675002684	0	2.8e-05	4.09856	3	1426.77	2.05017	19.3731	0
	High	EQVFSTYSDNQPGVLIQVYEGER	4	2	2	AT3G09440.1;AT5G02500.1		0	2861028520	0	6.328e-11	4.05725	3	2658.27	2.52278	63.1778	0
	High	IINEPTAAAIAYGLDK	3	11	6	AT3G09440.1;AT3G12580.1;AT5G02490.1;AT5G28540.1;AT5G02500.1;AT5G42020.2		0	3.40192e+09	0	4.228e-12	4.01846	3	1659.9	2.24693	47.5625	0
	High	EFAAEEISSMVLIK	3	2	1	AT5G02500.1		0	1.38152e+09	0	1.022e-11	3.99377	2	1566.81	1.5173	66.6724	0
	High	MKELESIcNPIIAK	1	3	2	AT3G09440.1;AT5G02500.1	C8(Carbamidomethyl)	0	184491755	0	6.791e-11	3.94996	2	1645.87	0.677641	31.2461	1
	High	VQQLLQDFFNGK	2	5	3	AT5G02490.1;AT5G02500.1;AT3G12580.1		0	3.98059e+09	0	7.86e-08	3.93366	2	1436.76	2.83313	54.5825	0
	High	EFAAEEISSmVLIK	3	2	1	AT5G02500.1	M10(Oxidation)	0	255212923	0	3.238e-10	3.84163	2	1582.81	2.24668	51.9524	0
	High	FSDSSVQSDMK	1	2	1	AT5G02500.1		0	590782794	0	8.624e-07	3.83825	2	1230.53	1.83277	17.6582	0
	High	DAGVIAGLNVMR	2	3	2	AT3G09440.1;AT5G02500.1		0	2.78279e+09	0	4.608e-08	3.81072	2	1215.65	2.03756	47.2859	0
	High	SINPDEAVAYGAAVqGAILSGEGNEK	3	2	1	AT5G02500.1	Q15(Deamidated)	0	5.50707e+06	0	3.564e-10	3.80066	3	2561.26	9.6872	66.4944	0
	High	NALENYAYNMR	2	5	4	AT3G09440.1;AT5G02490.1;AT5G02500.1;AT3G12580.1		0	3669339022	0	1.506e-06	3.77769	2	1358.62	1.95382	28.1874	0
	High	ARFEELNMDLFR	3	3	2	AT5G02500.1;AT3G12580.1		0	1238708905	0	8.982e-05	3.72794	3	1540.76	1.56072	47.5788	1
	High	KIEDSIEQAIQWLEGNQLAEADEFEDKMK	2	2	1	AT5G02500.1		0	2.47033e+08	0	3.725e-10	3.70266	4	3407.64	3.41695	89.5942	2
	High	GEEKEFAAEEISSMVLIK	3	2	1	AT5G02500.1		0	1.9535e+08	0	1.107e-11	3.64381	3	2010.02	2.88654	55.2926	1
	High	IQAGPADKPMIYVEYKGEEK	2	2	1	AT5G02500.1		0	1628886560	0	2.678e-17	3.55644	3	2266.15	2.28445	24.2023	1
	High	NALENYAYNmR	2	5	4	AT3G09440.1;AT5G02490.1;AT5G02500.1;AT3G12580.1	M10(Oxidation)	0	1617463554	0	1.094e-06	3.40574	2	1374.61	2.07818	20.7078	0
	High	DAGVIAGLNVmR	3	3	2	AT3G09440.1;AT5G02500.1	M11(Oxidation)	0	1648314863	0	5.664e-07	3.33953	2	1231.65	1.97703	34.6707	0
	High	FSDSSVQSDmKLWPFK	3	2	1	AT5G02500.1	M10(Oxidation)	0	386960264	0	9.964e-09	3.31862	3	1917.91	2.21162	42.8572	1
	High	IQAGPADKPmIYVEYK	2	2	1	AT5G02500.1	M10(Oxidation)	0	318624904	0	1.798e-09	3.31596	3	1838.94	1.75248	24.6262	0
	High	VQQLLQDFFNGKELcK	1	5	3	AT5G02490.1;AT5G02500.1;AT3G12580.1	C15(Carbamidomethyl)	0	4.09436e+07	0	4.094e-08	3.24914	3	1967.01	2.47882	51.8429	1
	High	IQAGPADKPMIYVEYK	2	2	1	AT5G02500.1		0	555412100	0	3.791e-12	3.24399	3	1822.95	2.72835	30.1148	0
	High	ELESIcNPIIAK	1	3	2	AT3G09440.1;AT5G02500.1	C6(Carbamidomethyl)	0	1490767278	0	4.108e-06	3.20982	2	1386.73	2.80867	36.7474	0
	High	VQQLLQDFFnGK	4	5	3	AT5G02490.1;AT5G02500.1;AT3G12580.1	N10(Deamidated)	0	747061986	0	1.143e-06	3.15181	2	1437.74	2.57146	57.3868	0
	High	ARFEELNmDLFRK	3	3	2	AT5G02500.1;AT3G12580.1	M8(Oxidation)	0	206356587	0	0.0003187	3.13914	3	1684.87	10.5678	26.0529	2
	High	IqAGPADKPmIYVEYK	1	2	1	AT5G02500.1	Q2(Deamidated); M10(Oxidation)	0	0	0	4.536e-09	3.13178	3	1839.94	12.3959	24.6177	0
	High	EIAEAYLGVTIK	5	2	1	AT5G02500.1		0	232110552	0	4.957e-06	3.03837	2	1306.73	2.08432	44.5795	0
	High	mDKSTVHDVVLVGGSTR	1	2	1	AT5G02500.1	M1(Oxidation)	0	3.35908e+07	0	3.004e-05	3.03651	3	1816.93	2.49083	18.1928	1
	High	NVLIFDLGGGTFDVSLLTIEEGIFEVK	1	6	4	AT3G09440.1;AT5G02490.1;AT5G02500.1;AT3G12580.1		0	1.80296e+07	0	2.45e-07	3.02025	3	2925.55	1.60488	115.74	0
	High	TTPSYVAFTDSER	3	6	4	AT3G09440.1;AT5G02490.1;AT5G02500.1;AT3G12580.1		0	9263431268	0	2.465e-05	2.99149	2	1473.69	3.01948	27.2666	0
	High	RFSDSSVQSDmKLWPFK	1	2	1	AT5G02500.1	M11(Oxidation)	0	1.42945e+08	0	7.073e-06	2.9846	3	2074.01	2.19966	34.3694	2
	High	TLSSTAQTTIEIDSLYEGIDFYSTITR	6	2	1	AT5G02500.1		0	25291336	0	2.602e-10	2.97507	3	3025.49	0.872244	92.9971	0
	High	KEQVFSTYSDNQPGVLIQVYEGER	1	2	2	AT3G09440.1;AT5G02500.1		0	167339147	0	0.0001952	2.97002	3	2786.35	-3.00348	50.7749	1
	High	MYQGAGGEAGGPGASGmDDDAPPASGGAGPK	3	2	1	AT5G02500.1	M17(Oxidation)	0	346958402	0	9.655e-15	2.9587	3	2749.15	2.51033	18.9354	0
	High	VEIIANDQGNR	2	6	4	AT3G09440.1;AT5G02490.1;AT5G02500.1;AT3G12580.1		0	2938452933	0	3.843e-06	2.90461	2	1228.63	1.88616	17.8646	0
	High	ARFEELNmDLFR	2	3	2	AT5G02500.1;AT3G12580.1	M8(Oxidation)	0	707519815	0	0.00121	2.90437	2	1556.76	2.62415	35.6666	1
	High	NAVVTVPAYFNDSQR	4	7	4	AT3G09440.1;AT3G12580.1;AT5G02490.1;AT5G02500.1		0	10642090122	0	2.24e-07	2.86743	3	1680.84	1.27585	39.5918	0
	High	FEELNMDLFR	1	3	2	AT5G02500.1;AT3G12580.1		0	6.12601e+08	0	7.631e-06	2.78088	2	1313.62	1.04742	58.2681	0
	High	FEELNmDLFR	1	3	2	AT5G02500.1;AT3G12580.1	M6(Oxidation)	0	3.58491e+08	0	0.0002296	2.75366	2	1329.62	2.93124	43.718	0
	High	GEEKEFAAEEISSmVLIK	2	2	1	AT5G02500.1	M14(Oxidation)	0	6.04064e+07	0	5.142e-06	2.64902	3	2026.01	2.63217	42.9291	1
	High	NqVAmNPVNTVFDAKR	2	4	2	AT5G02490.1;AT5G02500.1	Q2(Deamidated); M5(Oxidation)	0	0	0	1.684e-06	2.57585	3	1820.92	12.0212	24.7031	1
	High	mYQGAGGEAGGPGASGmDDDAPPASGGAGPK	1	2	1	AT5G02500.1	M1(Oxidation); M17(Oxidation)	0	246168338	0	4.827e-12	2.50825	3	2765.15	3.18697	17.6005	0
	High	nALENYAYNmR	1	5	4	AT3G09440.1;AT5G02490.1;AT5G02500.1;AT3G12580.1	N1(Deamidated); M10(Oxidation)	0	37169966	0	0.0004707	2.49362	2	1375.6	2.95884	29.0397	0
	High	VqQLLQDFFnGKELcK	1	5	3	AT5G02490.1;AT5G02500.1;AT3G12580.1	Q2(Deamidated); N10(Deamidated); C15(Carbamidomethyl)	0	0	0	3.743e-07	2.42517	3	1969	13.0703	55.1197	1
	High	nALENYAYNMR	2	5	4	AT3G09440.1;AT5G02490.1;AT5G02500.1;AT3G12580.1	N1(Deamidated)	0	34993020	0	1.123e-05	2.41282	2	1359.6	3.47343	41.0989	0
	High	MVnHFVQEFK	2	6	4	AT3G09440.1;AT5G02490.1;AT5G02500.1;AT3G12580.1	N3(Deamidated)	0	68536640	0	0.0007114	2.29524	2	1279.62	0.980509	25.3878	0
	High	MYqGAGGEAGGPGASGmDDDAPPASGGAGPK	6	2	1	AT5G02500.1	Q3(Deamidated); M17(Oxidation)	0	523032924	0	7.023e-05	2.28062	3	2750.18	18.6856	22.6734	0
	High	KEQVFSTYSDnQPGVLIQVYEGER	2	2	2	AT3G09440.1;AT5G02500.1	N11(Deamidated)	0	0	0	2.506e-06	2.26053	3	2787.37	8.42528	51.0108	1
	High	NAVVTVPAYFnDSQR	5	7	4	AT3G09440.1;AT3G12580.1;AT5G02490.1;AT5G02500.1	N11(Deamidated)	0	395951112	0	1.401e-06	2.2324	2	1681.82	1.93205	44.4708	0
	High	MKELESIcnPIIAK	1	3	2	AT3G09440.1;AT5G02500.1	C8(Carbamidomethyl); N9(Deamidated)	0	0	0	0.000937	1.89573	3	1646.87	12.7837	31.229	1
	High	TLSSTAqTTIEIDSLYEGIDFYSTITR	2	2	1	AT5G02500.1	Q7(Deamidated)	0	14337256	0	1.533e-07	1.87439	3	3026.49	6.31465	92.5171	0
	High	MYqGAGGEAGGPGASGMDDDAPPASGGAGPK	1	2	1	AT5G02500.1	Q3(Deamidated)	0	0	0	1.353e-05	1.81111	3	2734.16	9.65789	22.6852	0
	High	VQDLLLLDVTPLSLGLETAGGVMTTLIPR	2	1	1	AT5G02500.1		0	2.21079e+07	0	0.000161	1.78709	4	3035.71	2.07326	115.662	0
	High	MYQGAGGEAGGPGASGMDDDAPPASGGAGPK	2	2	1	AT5G02500.1		0	339623851	0	9.254e-09	1.6583	3	2733.16	1.28981	22.7129	0
	High	VqDLLLLDVTPLSLGLETAGGVmTTLIPR	1	1	1	AT5G02500.1	Q2(Deamidated); M23(Oxidation)	0	1.2785e+07	0.001	0.01096	1.5694	3	3052.74	17.1851	115.521	0
	High	FEELNmDLFRK	1	3	2	AT5G02500.1;AT3G12580.1	M6(Oxidation)	0	27182466	0.003	0.03791	1.69056	3	1457.71	3.31391	30.8284	1
	High	NQVAMnPVnTVFDAK	1	4	2	AT5G02490.1;AT5G02500.1	N6(Deamidated); N9(Deamidated)	0	5.04196e+07	0.008	0.1103	1.78514	2	1649.8	9.36646	37.8808	0
AT3G48870.2	pep chromosome:TAIR10:3:18122179:18126742:-1 gene:AT3G48870 transcript:AT3G48870.2 gene_biotype:protein_coding transcript_biotype:protein_coding gene_symbol:CLPC2 description:Chaperone protein ClpC2, chloroplastic [Source:UniProtKB/Swiss-Prot;Acc:Q9SXJ7]	425.122	57.44	3	15	49	147	4.82768e+09	921	102.179	6.21436
	A2	Sequence	# PSMs	# Proteins	# Protein Groups	Protein Group Accessions	Modifications	ΔCn	Area	q-Value	PEP	XCorr	Charge	MH+ [Da]	ΔM [ppm]	RT [min]	# Missed Cleavages
	High	YTDEALVAAAQLSHQYISDR	1	2	1	AT3G48870.2		0	5.09355e+08	0	4.227e-20	6.50791	3	2251.1	2.41837	54.5666	0
	High	RLGHNFVGTEQILLGLIGEGTGIAAK	4	3	2	AT5G50920.1;AT3G48870.2		0	301246232	0	8.183e-16	6.11351	4	2664.49	1.92259	72.7607	1
	High	LGHNFVGTEQILLGLIGEGTGIAAK	6	3	2	AT5G50920.1;AT3G48870.2		0	9.14393e+08	0	3.764e-17	5.9753	3	2508.38	0.922228	82.0833	0
	High	VGLKNPNRPIASFIFSGPTGVGK	4	3	2	AT5G50920.1;AT3G48870.2		0	1.13659e+09	0	8.09e-18	5.687	3	2356.32	2.97564	42.3421	1
	High	LIGSPPGYVGYTEGGQLTEAVR	5	3	2	AT5G50920.1;AT3G48870.2		0	5241996891	0	2.259e-12	5.5449	3	2264.16	1.79048	49.6126	0
	High	NPNRPIASFIFSGPTGVGK	2	3	2	AT5G50920.1;AT3G48870.2		0	2488595840	0	4.001e-13	5.27197	3	1959.05	1.71438	43.9864	0
	High	QLGHNYIGSEHLLLGLLR	4	3	2	AT5G50920.1;AT3G48870.2		0	1.89083e+09	0	1.326e-13	5.21307	3	2033.14	2.96325	50.818	0
	High	AHPDVFNMMLQILEDGRLTDSK	3	3	2	AT5G50920.1;AT3G48870.2		0	2.60634e+08	0	1.288e-12	5.16143	4	2530.25	2.92288	84.4016	1
	High	NTLLImTSNVGSSVIEK	2	3	2	AT5G50920.1;AT3G48870.2	M6(Oxidation)	0	1.24368e+09	0	9.943e-14	5.09769	2	1821.97	2.39429	42.1346	0
	High	GELQcIGATTIDEYRK	6	3	2	AT3G48870.2;AT5G50920.1	C5(Carbamidomethyl)	0	1.53124e+09	0	3.683e-13	5.0283	3	1853.91	2.15012	31.0467	1
	High	LGHNFVGTEqILLGLIGEGTGIAAK	3	3	2	AT5G50920.1;AT3G48870.2	Q10(Deamidated)	0	4.49294e+07	0	3.763e-16	4.91157	3	2509.39	9.01845	81.7401	0
	High	RFQPVKVPEPTVEEAIQILQGLR	2	2	1	AT3G48870.2		0	2.72688e+07	0	3.088e-10	4.58713	4	2647.51	4.58486	74.4795	2
	High	AHPDVFNmmLQILEDGRLTDSK	2	3	2	AT5G50920.1;AT3G48870.2	M8(Oxidation); M9(Oxidation)	0	87616679	0	3.297e-10	4.54994	3	2562.23	0.381503	47.5188	1
	High	SLVTEELKQYFRPEFLNR	2	3	2	AT5G50920.1;AT3G48870.2		0	5.36822e+08	0	1.065e-10	4.46966	4	2269.2	0.977661	59.1615	1
	High	AENEAEEGGPTVTESDIQHIVATWTGIPVEK	2	2	1	AT3G48870.2		0	9.69718e+08	0	4.148e-14	4.45597	3	3307.61	4.32449	81.163	0
	High	MPTLEEYGTNLTK	2	3	2	AT5G50920.1;AT3G48870.2		0	2553866577	0	9.281e-12	4.4353	2	1496.73	2.18124	37.8587	0
	High	AHPDVFNmmLQILEDGR	3	3	2	AT5G50920.1;AT3G48870.2	M8(Oxidation); M9(Oxidation)	0	360692264	0	1.244e-09	4.41186	3	2017.96	4.35313	46.3274	0
	High	NTLLIMTSNVGSSVIEK	3	3	2	AT5G50920.1;AT3G48870.2		0	2925867437	0	5.592e-14	4.31777	2	1805.97	2.43872	53.0145	0
	High	TKNNPcLIGEPGVGK	2	3	2	AT5G50920.1;AT3G48870.2	C6(Carbamidomethyl)	0	478974773	0	3.723e-13	4.09657	2	1583.83	2.77919	18.4503	1
	High	AHPDVFNmMLQILEDGR	7	3	2	AT5G50920.1;AT3G48870.2	M8(Oxidation)	0	1.21684e+08	0	5.122e-13	4.08599	3	2001.96	2.15279	76.5663	0
	High	LAEEGKLDPVVGR	2	3	2	AT5G50920.1;AT3G48870.2		0	1896939244	0	2.024e-08	4.07978	3	1382.77	1.89645	20.1382	1
	High	VPEPTVEEAIQILQGLR	4	2	1	AT3G48870.2		0	2.82289e+08	0	1.436e-11	3.87585	3	1892.06	5.26395	88.4795	0
	High	ALAAYYFGSEEAMIR	4	3	2	AT5G50920.1;AT3G48870.2		0	1339136820	0	2.543e-10	3.7692	2	1691.81	1.31103	52.7601	0
	High	HIEKDPALER	2	3	2	AT5G50920.1;AT3G48870.2		0	4.74624e+08	0	0.0002424	3.71973	3	1207.65	1.85982	15.4061	1
	High	ALAAYYFGSEEAmIR	6	3	2	AT5G50920.1;AT3G48870.2	M13(Oxidation)	0	4.351e+08	0	1.154e-09	3.7186	2	1707.81	1.91749	44.9669	0
	High	VLENLGADPSNIR	2	3	2	AT5G50920.1;AT3G48870.2		0	4.05117e+09	0	1.143e-08	3.67251	2	1397.74	2.488	28.9698	0
	High	IGFDLDHDEKDSSYNR	2	2	1	AT3G48870.2		0	109604572	0	7.492e-11	3.61994	3	1910.86	2.43557	21.2415	1
	High	GSGFVAVEIPFTPR	3	3	2	AT5G50920.1;AT3G48870.2		0	4634510540	0	4.446e-10	3.55007	2	1476.79	2.70893	60.4536	0
	High	IASGDVPETIEGK	1	3	2	AT5G50920.1;AT3G48870.2		0	1017902147	0	3.372e-08	3.54527	2	1315.68	1.71458	21.453	0
	High	TAIAEGLAQR	1	4	2	AT5G50920.1;AT3G48870.2		0	2262660269	0	4.634e-06	3.51123	2	1029.57	1.998	18.922	0
	High	RVLELSLEEAR	3	3	2	AT5G50920.1;AT3G48870.2		0	364379872	0	0.003848	3.43449	3	1314.74	0.868905	25.0338	1
	High	FLPDKAIDLIDEAGSR	2	4	3	AT5G50920.1;AT3G48870.2;AT5G51070.1		0	19752278	0	1.18e-06	3.3185	3	1759.92	1.24239	52.5941	1
	High	GELQcIGATTIDEYR	1	3	2	AT5G50920.1;AT3G48870.2	C5(Carbamidomethyl)	0	1.61012e+08	0	4.173e-10	3.28065	2	1725.82	2.35246	41.2712	0
	High	mPTLEEYGTNLTK	1	3	2	AT5G50920.1;AT3G48870.2	M1(Oxidation)	0	533476759	0	3.731e-10	3.25123	2	1512.73	1.96905	28.9282	0
	High	NNPcLIGEPGVGK	1	3	2	AT5G50920.1;AT3G48870.2	C4(Carbamidomethyl)	0	945284975	0	3.59e-08	3.19029	2	1354.68	1.59026	22.6351	0
	High	VLELSLEEAR	2	3	2	AT5G50920.1;AT3G48870.2		0	1639017385	0	1.492e-05	3.1371	2	1158.64	2.40672	35.2611	0
	High	LIGSPPGYVGYTEGGQLTEAVRR	1	3	2	AT5G50920.1;AT3G48870.2		0	9.67167e+08	0	1.067e-06	3.10494	3	2420.26	2.33698	41.2998	1
	High	LDmSEFmER	1	3	2	AT5G50920.1;AT3G48870.2	M3(Oxidation); M7(Oxidation)	0	182860148	0	0.003681	3.04092	2	1189.49	2.08316	18.7127	0
	High	LLQMEQTLHTR	1	2	1	AT3G48870.2		0	98082492	0	4.254e-06	2.98073	3	1369.73	2.16871	21.0961	0
	High	RFQPVKVPEPTVEEAIqILQGLR	2	2	1	AT3G48870.2	Q17(Deamidated)	0	2.01517e+07	0	7.637e-09	2.91237	3	2648.5	9.42497	74.6431	2
	High	RRPYTLVLFDEIEK	2	2	1	AT3G48870.2		0	2.6799e+08	0	0.004221	2.90885	3	1778.98	1.74601	40.5336	1
	High	LDEmIVFR	1	3	2	AT5G50920.1;AT3G48870.2	M4(Oxidation)	0	555780391	0	0.003996	2.87604	2	1038.53	1.71487	30.2783	0
	High	TVITLDmGLLVAGTK	1	2	1	AT3G48870.2	M7(Oxidation)	0	30371882	0	3.402e-08	2.87535	2	1547.87	2.12232	54.2944	0
	High	AIDLIDEAGSR	2	4	3	AT5G50920.1;AT3G48870.2;AT5G51070.1		0	4.60655e+09	0	2.308e-05	2.87213	2	1159.6	2.50337	29.7023	0
	High	MVGENNEVTASVGGGSSGNSK	1	2	1	AT3G48870.2		0	117760686	0	5.812e-11	2.85311	2	1980.9	1.31357	18.826	0
	High	FQPVKVPEPTVEEAIQILQGLR	2	2	1	AT3G48870.2		0	1.59545e+08	0	1.192e-06	2.80379	3	2491.4	2.39708	85.1039	1
	High	LDMSEFMER	2	3	2	AT5G50920.1;AT3G48870.2		0	873891444	0	6e-05	2.75328	2	1157.5	1.79138	44.1313	0
	High	AEIANVLSR	1	2	1	AT3G48870.2		0	318099614	0	0.0002408	2.70108	2	972.549	1.78657	22.973	0
	High	LDEMIVFR	1	3	2	AT5G50920.1;AT3G48870.2		0	8.90751e+08	0	0.0006183	2.66754	2	1022.54	2.02148	41.6649	0
	High	VIMLSQEEAR	1	2	1	AT3G48870.2		0	135315580	0	0.0001674	2.62964	2	1175.61	2.99678	21.4216	0
	High	QYFRPEFLNR	2	3	2	AT5G50920.1;AT3G48870.2		0	1.45409e+09	0	0.0007904	2.60527	3	1369.7	2.08283	27.6578	0
	High	RPYTLVLFDEIEK	2	2	1	AT3G48870.2		0	1.41895e+08	0	4.199e-05	2.59495	3	1622.88	1.49085	50.328	0
	High	LLEDSMAEK	1	3	2	AT5G50920.1;AT3G48870.2		0	460663184	0	0.006143	2.59014	2	1035.5	1.86863	18.8479	0
	High	LDMSEFmER	3	3	2	AT5G50920.1;AT3G48870.2	M7(Oxidation)	0	333754317	0	0.001048	2.48873	2	1173.49	1.73122	30.4585	0
	High	YTDEALVAAAqLSHQYISDR	1	2	1	AT3G48870.2	Q11(Deamidated)	0	0	0	1.467e-09	2.44672	2	2252.11	10.1982	54.5882	0
	High	FQPVKVPEPTVEEAIqILQGLR	2	2	1	AT3G48870.2	Q16(Deamidated)	0	0	0	2.505e-05	1.95778	3	2492.4	9.81324	84.8867	1
	High	SQDFEMAGSHR	1	2	1	AT3G48870.2		0	4.62697e+07	0	0.0004534	1.89083	2	1264.54	1.98915	16.2416	0
	High	AHPDVFNMMLQILEDGR	1	3	2	AT5G50920.1;AT3G48870.2		0	4.90846e+06	0	1.116e-05	1.80747	3	1985.96	3.14398	85.3376	0
	High	qYFRPEFLNR	1	3	2	AT5G50920.1;AT3G48870.2	Q1(Deamidated)	0	0	0	0.00824	1.49771	3	1370.71	15.3677	27.8346	0
	High	EIELQVTER	1	3	2	AT5G50920.1;AT3G48870.2		0	972406936	0.001	0.01275	2.28424	2	1116.59	1.80821	23.668	0
	High	AHPDVFNmMLQILEDGRLTDSK	4	3	2	AT5G50920.1;AT3G48870.2	M8(Oxidation)	0	8.15966e+07	0.001	0.01205	1.85891	3	2546.24	1.79068	74.4569	1
	High	EIADIMLK	1	2	1	AT3G48870.2		0	7.7834e+07	0.003	0.04977	1.65745	2	932.514	1.76967	34.1333	0
	High	mVGEnNEVTASVGGGSSGNSK	2	2	1	AT3G48870.2	M1(Oxidation); N5(Deamidated)	0	0	0.003	0.03896	1.40492	2	1997.9	11.9702	17.1637	0
	High	LLQmEQTLHTR	1	2	1	AT3G48870.2	M4(Oxidation)	0	37980650	0.003	0.03467	1.40022	2	1385.72	2.91593	16.9428	0
	High	IGFDLDHDEKDSSYnR	1	2	1	AT3G48870.2	N15(Deamidated)	0	0	0.004	0.06266	1.26389	2	1911.86	10.2272	21.2084	1
	High	SLVTEELK	1	3	2	AT5G50920.1;AT3G48870.2		0	828278317	0.006	0.08645	1.90502	2	918.516	1.97987	21.5225	0
	High	LDPVVGR	1	4	2	AT5G50920.1;AT3G48870.2		0	66007165	0.009	0.1305	1.68359	2	755.442	1.81233	17.8303	0
AT3G17390.1	pep chromosome:TAIR10:3:5952187:5954091:-1 gene:AT3G17390 transcript:AT3G17390.1 gene_biotype:protein_coding transcript_biotype:protein_coding gene_symbol:METK4 description:S-adenosylmethionine synthase [Source:UniProtKB/TrEMBL;Acc:A0A178VIP8]	406.496	75.57	1	13	27	109	4.30492e+09	393	42.7687	5.80811
	A2	Sequence	# PSMs	# Proteins	# Protein Groups	Protein Group Accessions	Modifications	ΔCn	Area	q-Value	PEP	XCorr	Charge	MH+ [Da]	ΔM [ppm]	RT [min]	# Missed Cleavages
	High	VHTVLISTQHDETVTNDEIAADLKEHVIKPVIPEK	4	1	1	AT3G17390.1		0	2735092769	0	2.734e-13	8.06396	7	3919.08	0.510848	44.0776	1
	High	KPEEVGAGDQGHmFGYATDETPELmPLTHVLATK	4	1	1	AT3G17390.1	M13(Oxidation); M25(Oxidation)	0.0334	1442453484	0	2.071e-16	6.64916	4	3701.75	1.61241	47.3872	0
	High	KPEEVGAGDQGHMFGYATDETPELMPLTHVLATK	5	1	1	AT3G17390.1		0.026	1091059805	0	4.517e-14	6.38297	5	3669.77	3.50843	58.9335	0
	High	KPEEVGAGDQGHmFGYATDETPELMPLTHVLATK	8	1	1	AT3G17390.1	M13(Oxidation)	0.0169	1.03138e+09	0	2.389e-15	6.37916	5	3685.76	1.16347	50.6526	0
	High	KIIIDTYGGWGAHGGGAFSGKDPTK	2	4	4	AT1G02500.2;AT4G01850.1;AT2G36880.2;AT3G17390.1		0	5.62985e+08	0	4.583e-18	6.33458	4	2533.29	2.34009	28.206	2
	High	TAAYGHFGRDDADFTWEVVKPLK	3	1	1	AT3G17390.1		0	446317129	0	6.324e-14	6.29748	4	2623.3	3.8183	41.3835	1
	High	IIIDTYGGWGAHGGGAFSGKDPTKVDR	5	4	4	AT1G02500.2;AT4G01850.1;AT2G36880.2;AT3G17390.1		0	8.33143e+08	0	8.745e-15	6.18842	5	2775.39	2.05846	34.1968	2
	High	KIIIDTYGGWGAHGGGAFSGK	3	4	4	AT1G02500.2;AT4G01850.1;AT2G36880.2;AT3G17390.1		0	312864174	0	3.238e-20	6.06261	3	2092.07	2.76157	31.506	1
	High	IIIDTYGGWGAHGGGAFSGKDPTK	4	4	4	AT1G02500.2;AT4G01850.1;AT2G36880.2;AT3G17390.1		0	1069777668	0	1.351e-16	5.97946	3	2405.19	2.01324	35.4012	1
	High	VHTVLISTQHDETVTNDEIAADLK	3	2	2	AT2G36880.2;AT3G17390.1		0	826805001	0	3.092e-16	5.8293	3	2649.34	2.13602	33.982	0
	High	VLVNIEQQSPDIAQGVHGHLTK	5	1	1	AT3G17390.1		0	3.9882e+09	0	1.656e-17	5.60903	3	2383.28	2.68526	31.3623	0
	High	ESFDFRPGmISINLDLKR	2	1	1	AT3G17390.1	M9(Oxidation)	0	288936833	0	3.323e-08	5.04941	3	2154.11	3.27526	52.2804	1
	High	IIIDTYGGWGAHGGGAFSGK	3	4	4	AT1G02500.2;AT4G01850.1;AT2G36880.2;AT3G17390.1		0	555667585	0	4.47e-15	4.90536	3	1963.97	1.48069	40.5187	0
	High	IPDKEILEIVK	5	1	1	AT3G17390.1		0	2230057701	0	3.41e-08	4.72548	3	1296.78	1.22923	36.0632	1
	High	ESFDFRPGMISINLDLKR	2	1	1	AT3G17390.1		0	9.99466e+07	0	4.119e-08	4.18073	3	2138.11	2.57718	57.0314	1
	High	TNmVmVFGEITTK	2	3	3	AT1G02500.2;AT4G01850.1;AT3G17390.1	M3(Oxidation); M5(Oxidation)	0	1.18042e+09	0	5.072e-09	4.17791	2	1502.73	1.66375	32.7837	0
	High	KPEEVGAGDqGHmFGYATDETPELmPLTHVLATK	1	1	1	AT3G17390.1	Q10(Deamidated); M13(Oxidation); M25(Oxidation)	0.0259	0	0	8.634e-14	4.1403	5	3702.76	7.8702	47.4077	0
	High	KPEEVGAGDqGHMFGYATDETPELmPLTHVLATK	1	1	1	AT3G17390.1	Q10(Deamidated); M25(Oxidation)	0.012	0	0	6.04e-14	4.10607	4	3686.76	7.55516	52.9543	0
	High	KPEEVGAGDqGHMFGYATDETPELMPLTHVLATK	1	1	1	AT3G17390.1	Q10(Deamidated)	0.0265	139184816	0	2.574e-10	4.04317	5	3670.77	7.96164	56.385	0
	High	TQVTIEYINESGAmVPVR	4	1	1	AT3G17390.1	M14(Oxidation)	0	6.92302e+08	0	8.196e-09	4.0145	3	2023.02	1.72879	43.249	0
	High	DDADFTWEVVKPLK	3	1	1	AT3G17390.1		0	7.28721e+08	0	1.055e-08	3.99549	3	1662.84	0.6885	50.8473	0
	High	EHVIKPVIPEK	2	2	2	AT1G02500.2;AT3G17390.1		0	474262935	0	2.191e-07	3.91328	3	1288.77	2.09389	17.3058	0
	High	TNMVMVFGEITTK	2	3	3	AT1G02500.2;AT4G01850.1;AT3G17390.1		0	8.40438e+08	0	1.271e-08	3.86903	2	1470.74	2.08899	54.3076	0
	High	FVIGGPHGDAGLTGRK	3	4	4	AT1G02500.2;AT4G01850.1;AT2G36880.2;AT3G17390.1		0	1043350388	0	1.198e-11	3.80984	3	1581.85	1.20451	18.9874	1
	High	FVIGGPHGDAGLTGR	4	4	4	AT1G02500.2;AT4G01850.1;AT2G36880.2;AT3G17390.1		0	6191475763	0	2.911e-08	3.77141	3	1453.76	2.29679	23.2807	0
	High	LcDQISDAILDAcLEQDPESK	2	2	2	AT2G36880.2;AT3G17390.1	C2(Carbamidomethyl); C13(Carbamidomethyl)	0	151929321	0	9.496e-10	3.62126	3	2420.1	2.61336	60.5478	0
	High	EIGFVSADVGLDADNcK	1	1	1	AT3G17390.1	C16(Carbamidomethyl)	0	3.88209e+08	0	2.824e-10	3.61226	2	1809.83	1.34331	47.7975	0
	High	NGTcPWLRPDGK	2	1	1	AT3G17390.1	C4(Carbamidomethyl)	0	314199620	0	9.993e-05	3.58359	3	1400.68	0.936563	19.1044	0
	High	TQVTIEYINESGAMVPVR	4	1	1	AT3G17390.1		0	7.97374e+08	0	2.525e-15	3.58324	2	2007.03	2.68249	50.9524	0
	High	nGTcPWLRPDGK	3	1	1	AT3G17390.1	N1(Deamidated); C4(Carbamidomethyl)	0	514734688	0	1.054e-08	3.44437	2	1401.66	1.89834	24.1563	0
	High	TNmVMVFGEITTK	2	3	3	AT1G02500.2;AT4G01850.1;AT3G17390.1	M3(Oxidation)	0	2.18201e+08	0	1.272e-08	3.35899	2	1486.73	2.94147	40.2559	0
	High	ANVDYEQIVR	2	1	1	AT3G17390.1		0	2.6539e+09	0	3.157e-05	3.0355	2	1206.61	2.12819	24.7492	0
	High	TIFHLNPSGR	2	3	3	AT1G02500.2;AT4G01850.1;AT3G17390.1		0	2464241944	0	9.654e-06	2.73679	3	1141.61	0.79315	20.6008	0
	High	TAAYGHFGR	2	4	4	AT1G02500.2;AT4G01850.1;AT2G36880.2;AT3G17390.1		0	6.59987e+08	0	0.0007333	2.61316	3	979.476	1.92063	16.1184	0
	High	ANVDYEQIVRK	2	1	1	AT3G17390.1		0	82760734	0	4.669e-05	2.59914	2	1334.71	2.65613	19.436	1
	High	VHTVLISTqHDETVTNDEIAADLKEHVIKPVIPEK	1	1	1	AT3G17390.1	Q9(Deamidated)	0	3.74232e+08	0	0.000121	2.58624	3	3920.09	6.37686	44.189	1
	High	TQVTIEYInESGAMVPVR	1	1	1	AT3G17390.1	N9(Deamidated)	0	0	0	4.407e-05	2.47414	3	2008.03	11.6376	51.0138	0
	High	VLVNIEQqSPDIAqGVHGHLTK	1	1	1	AT3G17390.1	Q8(Deamidated); Q14(Deamidated)	0	20904180	0	2.823e-05	1.69608	3	2385.27	10.1232	33.1012	0
	High	LcDQISDAILDAcLEqDPESK	1	2	2	AT2G36880.2;AT3G17390.1	C2(Carbamidomethyl); C13(Carbamidomethyl); Q16(Deamidated)	0	0	0	0.005174	0.755992	2	2421.1	9.44667	60.4872	0
	High	SIVASGLAR	1	1	1	AT3G17390.1		0	1066156753	0.003	0.05025	2.52488	2	873.517	1.7641	19.2097	0
	High	EILEIVK	1	1	1	AT3G17390.1		0	4.33627e+07	0.008	0.1083	2.11954	2	843.521	2.41391	29.0443	0
AT3G60750.2	pep chromosome:TAIR10:3:22453696:22456935:1 gene:AT3G60750 transcript:AT3G60750.2 gene_biotype:protein_coding transcript_biotype:protein_coding gene_symbol:TKL-1 description:Transketolase-1, chloroplastic [Source:UniProtKB/Swiss-Prot;Acc:Q8RWV0]	399.909	67.43	2	25	31	191	8.96098e+09	740	79.7892	6.43018
	A2	Sequence	# PSMs	# Proteins	# Protein Groups	Protein Group Accessions	Modifications	ΔCn	Area	q-Value	PEP	XCorr	Charge	MH+ [Da]	ΔM [ppm]	RT [min]	# Missed Cleavages
	High	ISALSEAGVIYVMTHDSIGLGEDGPTHQPIEHIASFR	5	2	1	AT3G60750.2		0	1.48433e+09	0	5.348e-23	8.3723	5	3947.97	3.7681	71.5585	0
	High	TPGHPENFETPGIEVTTGPLGQGIANAVGLALAEK	7	2	1	AT3G60750.2		0	2.18495e+09	0	1.28e-25	7.7094	3	3485.79	0.409212	83.6259	0
	High	ISALSEAGVIYVmTHDSIGLGEDGPTHQPIEHIASFR	4	2	1	AT3G60750.2	M13(Oxidation)	0	4.30797e+08	0	1.591e-16	7.35827	5	3963.96	2.58751	60.4593	0
	High	ISALSEAGVIYVmTHDSIGLGEDGPTHqPIEHIASFR	3	2	1	AT3G60750.2	M13(Oxidation); Q28(Deamidated)	0	1.03632e+07	0	3.524e-16	5.63345	5	3964.96	6.24872	60.5656	0
	High	GGYTISDDSSGnKPDVILIGTGSELEIAAQAAEVLRK	1	2	1	AT3G60750.2	N12(Deamidated)	0	150903307	0	4.2e-15	5.3577	4	3775.94	5.15122	76.551	1
	High	GGYTISDDSSGNKPDVILIGTGSELEIAAQAAEVLRK	3	2	1	AT3G60750.2		0	3.94783e+08	0	2.126e-13	4.79544	4	3774.95	2.0178	76.5619	1
	High	SGHPGLPMGcAPMAHILYDEVMR	1	2	1	AT3G60750.2	C10(Carbamidomethyl)	0	88929079	0	9.517e-14	4.7498	4	2539.18	2.25247	55.4893	0
	High	SIGINSFGASAPAPLLYK	4	2	1	AT3G60750.2		0	9523802930	0	1.355e-11	4.55072	2	1805.99	3.56608	58.9608	0
	High	SIGInSFGASAPAPLLYK	2	2	1	AT3G60750.2	N5(Deamidated)	0	6.38194e+08	0	2.138e-11	4.34599	2	1806.97	2.88459	62.2451	0
	High	ANSYSVHGAALGEK	2	3	2	AT2G45290.2;AT3G60750.2		0	1408746198	0	7.763e-10	4.33786	3	1403.69	1.7094	16.6735	0
	High	VVPGFLGGSADLASSNMTLLK	4	2	1	AT3G60750.2		0	4778217249	0	4.141e-13	4.32761	2	2077.1	0.695516	68.8665	0
	High	FEALGWHVIWVK	4	3	2	AT2G45290.2;AT3G60750.2		0	8.40793e+08	0	2.118e-10	4.29689	2	1484.81	2.32078	56.888	0
	High	VVPGFLGGSADLASSNmTLLK	5	2	1	AT3G60750.2	M17(Oxidation)	0	1.71911e+09	0	3.479e-14	4.09212	2	2093.1	2.18649	59.9536	0
	High	HTPEGATLESDWSAK	3	2	1	AT3G60750.2		0	3768136084	0	1.892e-13	4.00582	2	1628.76	2.0317	19.9197	0
	High	VSIEAASTFGWGK	4	2	1	AT3G60750.2		0	3276912838	0	3.612e-09	3.9888	2	1352.69	1.66622	44.0039	0
	High	AMPNTLmFRPADGNETAGAYK	5	2	1	AT3G60750.2	M7(Oxidation)	0	1.0257e+09	0	7.611e-07	3.97175	3	2271.06	2.03925	29.2793	0
	High	SIITGELPAGWEK	2	2	1	AT3G60750.2		0	7.29653e+09	0	1.067e-08	3.76615	2	1400.75	2.37561	45.5625	0
	High	LPHLPGTSIEGVEK	3	2	1	AT3G60750.2		0	891544696	0	1.821e-05	3.75391	3	1476.81	1.47934	28.9539	0
	High	ISALSEAGVIYVMTHDSIGLGEDGPTHqPIEHIASFR	3	2	1	AT3G60750.2	Q28(Deamidated)	0	5.09135e+07	0	3.76e-13	3.74006	4	3948.97	7.40088	71.7212	0
	High	GGYTISDDSSGNKPDVILIGTGSELEIAAQAAEVLR	17	2	1	AT3G60750.2		0	4.45931e+08	0	5.284e-14	3.7134	3	3646.84	-0.468497	86.6828	0
	High	QKLPHLPGTSIEGVEK	2	2	1	AT3G60750.2		0	3409419457	0	1.719e-07	3.69226	3	1732.96	2.06146	22.5076	1
	High	AMPNTLMFRPADGNETAGAYK	4	2	1	AT3G60750.2		0	1625571559	0	1.374e-07	3.62861	3	2255.06	2.66776	34.409	0
	High	VTTTIGYGSPNK	2	3	2	AT2G45290.2;AT3G60750.2		0	2767729909	0	1.032e-05	3.59405	2	1237.64	1.81599	17.9021	0
	High	TPGHPENFETPGIEVTTGPLGqGIANAVGLALAEK	4	2	1	AT3G60750.2	Q22(Deamidated)	0	6.11931e+07	0	2.425e-09	3.56218	5	3486.8	7.01606	83.3209	0
	High	FNKPDAEVVDHYTYAILGDGcQmEGISNEAcSLAGHWGLGK	2	2	1	AT3G60750.2	C21(Carbamidomethyl); M23(Oxidation); C31(Carbamidomethyl)	0	1.47626e+08	0	1.522e-06	3.46999	5	4526.04	-0.961866	65.6975	0
	High	EFGITVEAVVDAAK	3	2	1	AT3G60750.2		0	1.97503e+08	0	9.391e-09	3.42754	2	1448.77	1.69199	59.8269	0
	High	NLSQQcLNALAK	2	3	2	AT2G45290.2;AT3G60750.2	C6(Carbamidomethyl)	0	2184922198	0	2.411e-06	3.32351	2	1359.71	2.45218	24.0864	0
	High	NNLGWPYEPFQVPDDVK	4	2	1	AT3G60750.2		0	7473514964	0	4.213e-07	3.20593	2	2017.97	2.72232	65.6428	0
	High	TVTDKPTLIK	2	2	1	AT3G60750.2		0	2293231082	0	0.0007751	3.18126	3	1115.67	1.7108	17.2194	0
	High	LIAFYDDNHISIDGDTEIAFTENVDQR	26	2	1	AT3G60750.2		0	1.20524e+07	0	2.592e-12	3.15129	3	3111.46	2.51972	113.717	0
	High	KYPEEASELK	2	2	1	AT3G60750.2		0	1702325407	0	0.0002989	3.13075	3	1193.61	1.79077	16.2501	1
	High	ALPTYTPESPGDATR	5	2	1	AT3G60750.2		0	9885634122	0	5.67e-07	3.01579	2	1575.77	2.60144	24.5921	0
	High	AmPNTLmFRPADGNETAGAYK	2	2	1	AT3G60750.2	M2(Oxidation); M7(Oxidation)	0	1.63171e+09	0	5.526e-07	3.00833	3	2287.05	2.62045	23.2851	0
	High	TPSILALSR	2	2	1	AT3G60750.2		0	2983315919	0	0.0002872	2.95382	2	957.575	2.42231	30.9349	0
	High	nNLGWPYEPFQVPDDVK	5	2	1	AT3G60750.2	N1(Deamidated)	0	4.39826e+08	0	4.113e-08	2.89176	2	2018.95	0.964022	79.194	0
	High	KTPSILALSR	2	2	1	AT3G60750.2		0	1484383730	0	0.0008521	2.70864	2	1085.67	2.13715	21.4773	1
	High	ESVLPSDVSAR	1	3	2	AT2G45290.2;AT3G60750.2		0	472241068	0	0.0004594	2.689	2	1159.6	1.98564	21.6579	0
	High	LIAFYDDnHISIDGDTEIAFTENVDQR	7	2	1	AT3G60750.2	N8(Deamidated)	0	0	0	1.169e-08	2.59596	3	3112.46	7.22298	111.976	0
	High	SGHPGLPmGcAPmAHILYDEVMR	2	2	1	AT3G60750.2	M8(Oxidation); C10(Carbamidomethyl); M13(Oxidation)	0	8.00347e+06	0	0.0001579	2.54219	4	2571.17	3.14134	36.6071	0
	High	AAAVETVEPTTDSSIVDK	1	2	1	AT3G60750.2		0	1.12697e+08	0	1.696e-07	2.51593	2	1832.92	1.89308	27.4283	0
	High	TPGHPENFETPGIEVTTGPLGqGIAnAVGLALAEK	4	2	1	AT3G60750.2	Q22(Deamidated); N26(Deamidated)	0	1.84071e+07	0	2.648e-05	2.4936	3	3487.8	10.4846	83.8097	0
	High	AMPnTLMFRPADGNETAGAYK	1	2	1	AT3G60750.2	N4(Deamidated)	0	0	0	8.227e-06	2.41138	3	2256.07	11.1042	36.0707	0
	High	VVSFVcWELFDEQSDEYKESVLPSDVSAR	1	2	1	AT3G60750.2	C6(Carbamidomethyl)	0	2.5866e+08	0	5.98e-07	2.38931	3	3420.61	5.29218	75.2025	1
	High	FNKPDAEVVDHYTYAILGDGcqmEGISNEAcSLAGHWGLGK	1	2	1	AT3G60750.2	C21(Carbamidomethyl); Q22(Deamidated); M23(Oxidation); C31(Carbamidomethyl)	0	0	0	1.365e-06	2.26928	4	4527.05	4.21694	65.7326	0
	High	FLAIDAVEK	3	3	2	AT2G45290.2;AT3G60750.2		0	5.56611e+09	0	0.004458	2.23093	2	1005.56	2.1142	32.8994	0
	High	FNKPDAEVVDHYTYAILGDGcqMEGISNEAcSLAGHWGLGK	1	2	1	AT3G60750.2	C21(Carbamidomethyl); Q22(Deamidated); C31(Carbamidomethyl)	0	6.26342e+07	0	4.949e-06	2.17869	5	4511.07	6.45713	73.7041	0
	High	SGHPGLPMGcAPmAHILYDEVMR	1	2	1	AT3G60750.2	C10(Carbamidomethyl); M13(Oxidation)	0	3.43377e+07	0	0.0002352	2.16592	3	2555.17	2.84827	48.5209	0
	High	NLSQqcLNALAK	1	3	2	AT2G45290.2;AT3G60750.2	Q5(Deamidated); C6(Carbamidomethyl)	0	22126024	0	2.541e-05	2.08621	2	1360.69	3.07309	27.4792	0
	High	YPEEASELK	1	2	1	AT3G60750.2		0	84488071	0	0.002764	2.07246	2	1065.51	1.73161	17.6644	0
	High	GGYTISDDSSGnKPDVILIGTGSELEIAAQAAEVLR	9	2	1	AT3G60750.2	N12(Deamidated)	0	9.34195e+06	0	2.774e-08	1.82259	3	3647.85	5.05116	115.237	0
	High	AMPnTLmFRPADGNETAGAYK	1	2	1	AT3G60750.2	N4(Deamidated); M7(Oxidation)	0	64708366	0	0.002542	1.73823	3	2272.06	10.4165	30.6893	0
	High	GGYTISDDSSGnKPDVILIGTGSELEIAAqAAEVLR	3	2	1	AT3G60750.2	N12(Deamidated); Q30(Deamidated)	0	0	0	5.705e-06	1.1899	3	3648.84	8.25944	113.679	0
	High	FNKPDAEVVDHYTYAILGDGcQMEGISNEAcSLAGHWGLGK	1	2	1	AT3G60750.2	C21(Carbamidomethyl); C31(Carbamidomethyl)	0	61544594	0.001	0.01547	1.82776	4	4510.06	0.968711	73.6258	0
	High	VVPGFLGGSADLASSnMTLLK	1	2	1	AT3G60750.2	N16(Deamidated)	0	0	0.003	0.03546	1.04461	3	2078.1	9.49642	69.3705	0
ATCG00480.1	pep chromosome:TAIR10:Pt:52660:54156:-1 gene:ATCG00480 transcript:ATCG00480.1 gene_biotype:protein_coding transcript_biotype:protein_coding gene_symbol:ATPB description:ATP synthase subunit beta, chloroplastic [Source:UniProtKB/Swiss-Prot;Acc:P19366]	398.539	80.92	1	34	35	143	5.00048e+09	498	53.9001	5.50342
	A2	Sequence	# PSMs	# Proteins	# Protein Groups	Protein Group Accessions	Modifications	ΔCn	Area	q-Value	PEP	XCorr	Charge	MH+ [Da]	ΔM [ppm]	RT [min]	# Missed Cleavages
	High	IVGEEHYETAQQVK	2	1	1	ATCG00480.1		0	1.33637e+09	0	4.025e-14	5.3889	2	1630.81	2.84145	16.6257	0
	High	KGSITSIQAVYVPADDLTDPAPATTFAHLDATTVLSR	4	1	1	ATCG00480.1		0	2474186604	0	9.573e-15	5.37154	4	3843	5.61723	69.2062	1
	High	YKELQDIIAILGLDELSEEDRLTVAR	4	1	1	ATCG00480.1		0	600424462	0	7.606e-14	5.25256	4	3002.61	1.06824	85.4346	2
	High	DVNEQDVLLFIDNIFR	6	1	1	ATCG00480.1		0	1.12429e+09	0	6.519e-12	5.0243	2	1950	1.91004	107.606	0
	High	mPSAVGYQPTLSTEMGTLQER	3	1	1	ATCG00480.1	M1(Oxidation)	0	3.51591e+08	0	4.504e-10	4.91238	3	2312.1	2.58727	44.1719	0
	High	IAQIIGPVLDVAFPPGK	13	1	1	ATCG00480.1		0	394784498	0	3.306e-09	4.49184	3	1735.02	1.22126	73.7008	0
	High	AHGGVSVFGGVGER	2	1	1	ATCG00480.1		0	1394607939	0	2.468e-06	4.46342	3	1328.67	2.07215	19.7776	0
	High	IFNVLGEPVDNLGPVDTR	5	1	1	ATCG00480.1		0	3.23704e+09	0	2.268e-09	4.37936	2	1955.03	1.49431	64.3811	0
	High	VGLTALTMAEYFR	3	1	1	ATCG00480.1		0	5.31502e+09	0	1.435e-07	4.2662	2	1471.76	1.88648	65.3373	0
	High	MPSAVGYQPTLSTEMGTLQER	2	1	1	ATCG00480.1		0	1061533542	0	2.029e-10	4.01203	3	2296.1	2.41091	49.7223	0
	High	VGLTALTmAEYFR	1	1	1	ATCG00480.1	M8(Oxidation)	0	298653666	0	3.497e-07	3.92449	2	1487.76	1.838	51.6049	0
	High	mPSAVGYQPTLSTEmGTLQER	3	1	1	ATCG00480.1	M1(Oxidation); M15(Oxidation)	0	1.85074e+08	0	1.209e-08	3.86393	3	2328.09	1.10955	33.4998	0
	High	FVQAGSEVSALLGR	5	1	1	ATCG00480.1		0	5.50248e+09	0	1.006e-09	3.80433	2	1433.78	3.86373	47.1771	0
	High	mPNIYNALVVK	3	1	1	ATCG00480.1	M1(Oxidation)	0	5.02151e+08	0	3.632e-07	3.77354	2	1277.69	2.12695	37.4834	0
	High	GIYPAVDPLDSTSTMLQPR	4	1	1	ATCG00480.1		0	2.32649e+09	0	6.845e-10	3.69541	3	2061.04	2.39308	63.628	0
	High	MPNIYNALVVK	3	1	1	ATCG00480.1		0	1846993928	0	4.75e-07	3.60335	2	1261.7	2.09041	47.7638	0
	High	GMDVVDMGNPLSVPVGGATLGR	3	1	1	ATCG00480.1		0	1.42111e+09	0	1.053e-11	3.59687	3	2142.07	2.0236	68.7254	0
	High	TVLIMELINNIAK	8	1	1	ATCG00480.1		0	6.91165e+08	0	2.613e-08	3.58715	2	1471.86	1.28004	85.4245	0
	High	TVLIMELInNIAK	2	1	1	ATCG00480.1	N9(Deamidated)	0	98329704	0	1.348e-09	3.55853	2	1472.84	3.01478	68.67	0
	High	VALVYGQMNEPPGAR	3	1	1	ATCG00480.1		0	1588066855	0	1.55e-11	3.54539	2	1601.81	2.10329	31.6838	0
	High	GMDVVDmGNPLSVPVGGATLGR	5	1	1	ATCG00480.1	M7(Oxidation)	0	307861325	0	2.272e-12	3.53405	2	2158.07	3.63576	58.9859	0
	High	TNPTTSNPEVSIR	1	1	1	ATCG00480.1		0	1572260500	0	5.915e-06	3.50263	2	1415.72	2.68761	18.7083	0
	High	GRDTLGQEINVTcEVQQLLGNNR	2	1	1	ATCG00480.1	C13(Carbamidomethyl)	0	1.07931e+09	0	4.238e-11	3.47601	3	2614.31	2.41305	63.3905	1
	High	ELQDIIAILGLDELSEEDRLTVAR	2	1	1	ATCG00480.1		0	4.27961e+08	0	1.854e-08	3.41235	3	2711.45	2.14286	93.8797	1
	High	VALVYGQmNEPPGAR	4	1	1	ATCG00480.1	M8(Oxidation)	0	878078280	0	2.29e-09	3.37795	2	1617.81	2.50928	23.3564	0
	High	VVDLLAPYRR	3	1	1	ATCG00480.1		0	1073724389	0	1.329e-05	3.18217	3	1201.71	1.53457	28.2299	1
	High	TVLImELINNIAK	7	1	1	ATCG00480.1	M5(Oxidation)	0	717293962	0	1.146e-08	3.17386	2	1487.85	2.22261	72.1342	0
	High	ESGVINEQNLAESK	1	1	1	ATCG00480.1		0	2949436887	0	1.413e-07	3.09051	2	1517.75	2.68642	20.0219	0
	High	GIYPAVDPLDSTSTmLQPR	2	1	1	ATCG00480.1	M15(Oxidation)	0	1716803114	0	5.217e-10	3.08035	2	2077.03	0.950412	53.4899	0
	High	YKELQDIIAILGLDELSEEDR	1	1	1	ATCG00480.1		0	33268078	0	1.669e-08	3.0592	3	2462.27	2.18833	89.1193	1
	High	DTLGQEINVTcEVQQLLGNNR	2	1	1	ATCG00480.1	C11(Carbamidomethyl)	0	220098435	0	1.263e-07	3.00517	3	2401.18	2.97074	81.1032	0
	High	IGLFGGAGVGK	2	4	2	AT5G08670.1;ATCG00480.1		0	4183927500	0	3.479e-06	2.98492	2	975.564	1.73244	31.8669	0
	High	RGmDVVDmGNPLSVPVGGATLGR	1	1	1	ATCG00480.1	M3(Oxidation); M8(Oxidation)	0	1.98889e+08	0	3.737e-08	2.86026	3	2330.17	2.61659	41.462	1
	High	VVDLLAPYR	3	1	1	ATCG00480.1		0	1.64074e+09	0	5.188e-05	2.85316	2	1045.61	1.70357	42.2053	0
	High	KGSITSIqAVYVPADDLTDPAPATTFAHLDATTVLSR	1	1	1	ATCG00480.1	Q8(Deamidated)	0	841143592	0	1.431e-10	2.69302	4	3843.99	7.61454	69.1824	1
	High	SAPAFIELDTK	2	1	1	ATCG00480.1		0	4.02289e+09	0	0.0001045	2.63876	2	1191.63	2.06277	36.2045	0
	High	AVAMSATEGLK	1	1	1	ATCG00480.1		0	523531467	0	9.561e-06	2.57604	2	1077.56	2.0571	19.3466	0
	High	GmDVVDmGnPLSVPVGGATLGR	1	1	1	ATCG00480.1	M2(Oxidation); M7(Oxidation); N9(Deamidated)	0	0	0	1.184e-07	2.53426	3	2175.06	10.3975	51.3705	0
	High	AVAMSATEGLKR	1	1	1	ATCG00480.1		0	0	0	3.71e-05	2.52014	2	1233.66	0.968098	17.1553	1
	High	GmDVVDmGNPLSVPVGGATLGR	2	1	1	ATCG00480.1	M2(Oxidation); M7(Oxidation)	0	3.73373e+08	0	5.568e-07	2.51088	2	2174.06	1.90526	51.6665	0
	High	AVAmSATEGLKR	2	1	1	ATCG00480.1	M4(Oxidation)	0	139542540	0	0.0002153	2.49217	2	1249.66	2.58274	15.5502	1
	High	ELQDIIAILGLDELSEEDR	2	1	1	ATCG00480.1		0	3.92307e+07	0	9.213e-07	2.46515	3	2171.11	2.01579	98.7137	0
	High	EGNDLYMEMK	1	1	1	ATCG00480.1		0	211028854	0	0.006087	2.44781	2	1229.52	1.98281	24.9104	0
	High	LSIFETGIK	3	1	1	ATCG00480.1		0	2.73027e+09	0	0.0001034	2.40449	2	1007.58	0.520111	38.4733	0
	High	GSITSIQAVYVPADDLTDPAPATTFAHLDATTVLSR	3	1	1	ATCG00480.1		0	1.40421e+09	0	4.476e-06	2.40109	3	3714.89	1.65762	78.6174	0
	High	GRDTLGQEINVTcEVQQLLGnNR	1	1	1	ATCG00480.1	C13(Carbamidomethyl); N21(Deamidated)	0	6.01884e+07	0	4.693e-07	2.28655	3	2615.29	2.05931	65.5373	1
	High	IAQIIGPVLDVAFPPGKmPNIYNALVVK	2	1	1	ATCG00480.1	M18(Oxidation)	0	8.35558e+07	0	0.001596	2.19073	3	2993.7	3.4817	80.7749	1
	High	IAQIIGPVLDVAFPPGKmPNIYnALVVK	2	1	1	ATCG00480.1	M18(Oxidation); N23(Deamidated)	0	0	0	0.000672	1.72499	3	2994.69	6.41302	80.6511	1
	High	FLSqPFFVAEVFTGSPGK	1	1	1	ATCG00480.1	Q4(Deamidated)	0	9.67386e+06	0	6.066e-06	1.67759	3	1959.02	13.4415	79.1079	0
	High	FLSQPFFVAEVFTGSPGK	2	1	1	ATCG00480.1		0	23397530	0	0.002506	1.43964	3	1958.01	-0.38825	79.1706	0
	High	TREGNDLYMEMK	1	1	1	ATCG00480.1		0	2.8179e+08	0.001	0.01905	2.07884	2	1486.67	2.54554	19.3154	1
AT2G36880.2	pep chromosome:TAIR10:2:15479376:15481377:-1 gene:AT2G36880 transcript:AT2G36880.2 gene_biotype:protein_coding transcript_biotype:protein_coding gene_symbol:METK3 description:S-adenosylmethionine synthase [Source:UniProtKB/TrEMBL;Acc:A0A178VXF8]	380.126	75.9	1	17	27	108	3.73889e+09	390	42.4706	6.17627
	A2	Sequence	# PSMs	# Proteins	# Protein Groups	Protein Group Accessions	Modifications	ΔCn	Area	q-Value	PEP	XCorr	Charge	MH+ [Da]	ΔM [ppm]	RT [min]	# Missed Cleavages
	High	KPEDIGAGDQGHmFGYATDETPELmPLTHVLATK	5	1	1	AT2G36880.2	M13(Oxidation); M25(Oxidation)	0	1442453484	0	5.198e-17	6.88397	4	3701.75	1.61241	47.3872	0
	High	VHTVLISTQHDETVTNDEIAADLKEHVIKPVIPAK	6	1	1	AT2G36880.2		0	2902912470	0	2.46e-09	6.85674	6	3861.09	2.39972	43.8381	1
	High	VHTVLISTQHDETVTnDEIAADLKEHVIKPVIPAK	2	1	1	AT2G36880.2	N16(Deamidated)	0	0	0	3.991e-08	6.74402	7	3862.08	6.13922	44.0094	1
	High	TAAYGHFGRDDPDFTWEVVKPLKPK	4	1	1	AT2G36880.2		0	8.26231e+08	0	2.226e-14	6.48429	4	2874.47	2.69941	36.1787	1
	High	KIIIDTYGGWGAHGGGAFSGKDPTK	2	4	4	AT1G02500.2;AT4G01850.1;AT2G36880.2;AT3G17390.1		0	5.62985e+08	0	4.583e-18	6.33458	4	2533.29	2.34009	28.206	2
	High	IIIDTYGGWGAHGGGAFSGKDPTKVDR	5	4	4	AT1G02500.2;AT4G01850.1;AT2G36880.2;AT3G17390.1		0	8.33143e+08	0	8.745e-15	6.18842	5	2775.39	2.05846	34.1968	2
	High	KIIIDTYGGWGAHGGGAFSGK	3	4	4	AT1G02500.2;AT4G01850.1;AT2G36880.2;AT3G17390.1		0	312864174	0	3.238e-20	6.06261	3	2092.07	2.76157	31.506	1
	High	IIIDTYGGWGAHGGGAFSGKDPTK	4	4	4	AT1G02500.2;AT4G01850.1;AT2G36880.2;AT3G17390.1		0	1069777668	0	1.351e-16	5.97946	3	2405.19	2.01324	35.4012	1
	High	VHTVLISTQHDETVTNDEIAADLK	3	2	2	AT2G36880.2;AT3G17390.1		0	826805001	0	3.092e-16	5.8293	3	2649.34	2.13602	33.982	0
	High	KPEDIGAGDQGHmFGYATDETPELMPLTHVLATK	10	1	1	AT2G36880.2	M13(Oxidation)	0	1.03138e+09	0	4.326e-16	5.69584	4	3685.76	2.88933	53.2935	0
	High	KPEDIGAGDQGHMFGYATDETPELMPLTHVLATK	6	1	1	AT2G36880.2		0	1091059805	0	9.127e-15	5.32779	4	3669.77	2.97988	58.8503	0
	High	TGTIPDKDILVLIK	3	1	1	AT2G36880.2		0	913406471	0	1.592e-09	4.95426	3	1525.92	0.877538	48.5614	1
	High	IIIDTYGGWGAHGGGAFSGK	3	4	4	AT1G02500.2;AT4G01850.1;AT2G36880.2;AT3G17390.1		0	555667585	0	4.47e-15	4.90536	3	1963.97	1.48069	40.5187	0
	High	EIGFISADVGLDADKcNVLVNIEQQSPDIAQGVHGHLTK	2	1	1	AT2G36880.2	C16(Carbamidomethyl)	0	2.78495e+08	0	7.481e-13	4.77272	5	4188.11	1.44812	64.693	1
	High	KPEDIGAGDqGHmFGYATDETPELmPLTHVLATK	1	1	1	AT2G36880.2	Q10(Deamidated); M13(Oxidation); M25(Oxidation)	0	0	0	2.617e-14	4.25474	5	3702.76	7.8702	47.4077	0
	High	EAFDFRPGMMAINLDLKR	2	1	1	AT2G36880.2		0	2.13839e+08	0	9.135e-11	4.2487	3	2124.08	2.50977	56.5466	1
	High	KPEDIGAGDqGHMFGYATDETPELmPLTHVLATK	1	1	1	AT2G36880.2	Q10(Deamidated); M25(Oxidation)	0	0	0	1.784e-13	4.158	4	3686.76	7.55516	52.9543	0
	High	KPEDIGAGDqGHMFGYATDETPELMPLTHVLATK	1	1	1	AT2G36880.2	Q10(Deamidated)	0	139184816	0	2.339e-10	4.15116	5	3670.77	7.96164	56.385	0
	High	EAFDFRPGmmAINLDLKR	4	1	1	AT2G36880.2	M9(Oxidation); M10(Oxidation)	0	316802601	0	3.219e-07	3.91802	4	2156.07	1.26674	41.9626	1
	High	DDPDFTWEVVKPLKPK	3	1	1	AT2G36880.2		0	705346470	0	1.314e-10	3.87771	4	1914	-0.173622	42.288	0
	High	FVIGGPHGDAGLTGRK	3	4	4	AT1G02500.2;AT4G01850.1;AT2G36880.2;AT3G17390.1		0	1043350388	0	1.198e-11	3.80984	3	1581.85	1.20451	18.9874	1
	High	FVIGGPHGDAGLTGR	4	4	4	AT1G02500.2;AT4G01850.1;AT2G36880.2;AT3G17390.1		0	6191475763	0	2.911e-08	3.77141	3	1453.76	2.29679	23.2807	0
	High	cNVLVNIEQQSPDIAQGVHGHLTK	1	1	1	AT2G36880.2	C1(Carbamidomethyl)	0	7.70218e+07	0	6.512e-11	3.74778	4	2657.35	1.58557	39.3699	0
	High	TQVTVEYKNDGGAmIPIR	1	1	1	AT2G36880.2	M14(Oxidation)	0	5.19403e+07	0	2.188e-06	3.66889	3	2008.02	2.39307	26.1639	1
	High	YLDDNTIFHLNPSGR	4	1	1	AT2G36880.2		0	2.12227e+09	0	9.393e-14	3.64767	2	1761.86	2.41649	42.9245	0
	High	LcDQISDAILDAcLEQDPESK	2	2	2	AT2G36880.2;AT3G17390.1	C2(Carbamidomethyl); C13(Carbamidomethyl)	0	151929321	0	9.496e-10	3.62126	3	2420.1	2.61336	60.5478	0
	High	TNMVMVFGEITTAAK	3	1	1	AT2G36880.2		0	3.2426e+08	0	8.571e-12	3.55821	2	1612.81	3.17848	60.2221	0
	High	TNmVmVFGEITTAAK	3	1	1	AT2G36880.2	M3(Oxidation); M5(Oxidation)	0	4.58839e+08	0	4.883e-11	3.48919	2	1644.8	2.91722	38.3492	0
	High	NDGGAMIPIR	1	1	1	AT2G36880.2		0	5.34565e+08	0	5.614e-06	3.34135	2	1043.53	1.41307	24.0452	0
	High	EAFDFRPGMmAINLDLKR	4	1	1	AT2G36880.2	M10(Oxidation)	0	1.53759e+08	0	6.816e-08	3.31335	3	2140.07	2.95625	51.1147	1
	High	TNmVMVFGEITTAAK	1	1	1	AT2G36880.2	M3(Oxidation)	0	77179378	0	1.586e-08	3.07214	2	1628.81	1.77251	44.806	0
	High	TQVTVEYKNDGGAMIPIR	1	1	1	AT2G36880.2		0	34192909	0	3.085e-06	2.98378	3	1992.03	2.83166	32.2812	1
	High	EHVIKPVIPAK	1	1	1	AT2G36880.2		0	1.82789e+08	0	0.000107	2.90032	3	1230.76	1.93392	17.2187	0
	High	TcPWLRPDGK	2	1	1	AT2G36880.2	C2(Carbamidomethyl)	0	5.6475e+08	0	0.0002094	2.71084	2	1229.61	1.72952	18.8229	0
	High	EIGFISADVGLDADKcnVLVNIEQQSPDIAQGVHGHLTK	1	1	1	AT2G36880.2	C16(Carbamidomethyl); N17(Deamidated)	0	0	0	1.737e-06	2.71036	4	4189.12	8.12228	64.8072	1
	High	EIGFISADVGLDADK	1	1	1	AT2G36880.2		0	6.18878e+07	0	9.892e-09	2.66646	2	1549.78	3.0334	54.0683	0
	High	TAAYGHFGR	2	4	4	AT1G02500.2;AT4G01850.1;AT2G36880.2;AT3G17390.1		0	6.59987e+08	0	0.0007333	2.61316	3	979.476	1.92063	16.1184	0
	High	LcDQISDAILDAcLEqDPESK	1	2	2	AT2G36880.2;AT3G17390.1	C2(Carbamidomethyl); C13(Carbamidomethyl); Q16(Deamidated)	0	0	0	0.005174	0.755992	2	2421.1	9.44667	60.4872	0
	High	SVVAAGLAR	1	1	1	AT2G36880.2		0	4.99692e+08	0.002	0.02	2.70997	2	843.506	1.97266	18.565	0
	High	TQVTVEYK	1	1	1	AT2G36880.2		0	357601364	0.006	0.0837	1.96668	2	967.511	1.95226	17.0866	0
AT3G26650.1	pep chromosome:TAIR10:3:9794862:9797045:1 gene:AT3G26650 transcript:AT3G26650.1 gene_biotype:protein_coding transcript_biotype:protein_coding gene_symbol:GAPA1 description:Glyceraldehyde-3-phosphate dehydrogenase GAPA1, chloroplastic [Source:UniProtKB/Swiss-Prot;Acc:P25856]	375.723	58.59	1	9	24	134	4.04637e+10	396	42.463	7.75244
	A2	Sequence	# PSMs	# Proteins	# Protein Groups	Protein Group Accessions	Modifications	ΔCn	Area	q-Value	PEP	XCorr	Charge	MH+ [Da]	ΔM [ppm]	RT [min]	# Missed Cleavages
	High	VPTPNVSVVDLVVQVSKK	6	5	2	AT3G26650.1;AT1G12900.4		0	9365782458	0	1.314e-20	7.36497	3	1908.12	2.15307	58.5298	1
	High	KVIITAPGKGDIPTYVVGVNADAYSHDEPIISNAScTTNcLAPFVK	2	1	1	AT3G26650.1	C36(Carbamidomethyl); C40(Carbamidomethyl)	0	1.71238e+09	0	4.907e-12	6.4785	5	4903.48	2.26105	62.7638	2
	High	KDSPLDIIAINDTGGVK	5	1	1	AT3G26650.1		0	4332500801	0	6.858e-19	6.24303	2	1755.95	2.97604	45.2495	1
	High	YDSTLGIFDADVKPSGETAISVDGK	9	1	1	AT3G26650.1		0	6600403313	0	5.132e-20	6.10112	3	2585.27	1.42956	54.9384	0
	High	VPTPNVSVVDLVVQVSK	11	5	2	AT3G26650.1;AT1G12900.4		0	5154911423	0	1.174e-16	5.79008	2	1780.02	1.76655	69.8892	0
	High	KTFAEEVNAAFR	4	5	2	AT3G26650.1;AT1G12900.4		0	3.76994e+09	0	3.476e-11	4.6913	2	1382.71	1.75491	28.9495	1
	High	IIQVVSNRNPSLLPWK	4	1	1	AT3G26650.1		0	1618803862	0	2.755e-09	4.27432	3	1864.08	2.29529	44.6497	1
	High	VVDLADIVAnNWK	6	5	2	AT3G26650.1;AT1G12900.4	N10(Deamidated)	0	8.76805e+08	0	2.846e-09	4.22535	2	1457.77	2.63024	61.1051	0
	High	VVDLADIVANNWK	9	5	2	AT3G26650.1;AT1G12900.4		0	2.91107e+10	0	1.505e-07	4.20991	2	1456.78	2.63697	65.4118	0
	High	GILDVcDEPLVSVDFR	4	5	2	AT3G26650.1;AT1G12900.4	C6(Carbamidomethyl)	0	2.81914e+09	0	1.464e-11	4.05657	2	1833.91	4.97784	72.5644	0
	High	VIAWYDNEWGYSQR	8	5	2	AT3G26650.1;AT1G12900.4		0	10796674153	0	1.285e-09	3.97554	2	1786.82	1.84214	49.2373	0
	High	DSPLDIIAINDTGGVK	6	1	1	AT3G26650.1		0	5005870276	0	2.567e-10	3.8802	2	1627.86	1.63504	64.0237	0
	High	VIITAPGKGDIPTYVVGVNADAYSHDEPIISNAScTTNcLAPFVK	2	1	1	AT3G26650.1	C35(Carbamidomethyl); C39(Carbamidomethyl)	0	2.85858e+09	0	3.884e-08	3.71492	5	4775.39	3.25458	69.3753	1
	High	GDIPTYVVGVNADAYSHDEPIISNAScTTNcLAPFVK	3	1	1	AT3G26650.1	C27(Carbamidomethyl); C31(Carbamidomethyl)	0	3.31062e+09	0	1.162e-08	3.6406	4	3995.89	2.47992	70.8337	0
	High	AAALNIVPTSTGAAK	7	6	3	AT3G26650.1;AT1G12900.4;AT1G42970.1		0	69177250928	0	2.369e-08	3.62698	2	1384.78	2.24517	27.4049	0
	High	VPTPNVSVVDLVVqVSKK	2	5	2	AT3G26650.1;AT1G12900.4	Q14(Deamidated)	0	8.68102e+07	0	2.602e-10	3.48943	3	1909.11	4.25823	61.7549	1
	High	KVIITAPGK	3	5	2	AT3G26650.1;AT1G12900.4		0	1092845312	0	7.575e-05	3.4227	2	926.605	1.5796	16.5623	1
	High	GTMTTTHSYTGDQR	2	6	3	AT3G26650.1;AT1G12900.4;AT1G42970.1		0	3.18988e+08	0	1.019e-08	3.40188	2	1555.68	2.27445	15.3545	0
	High	KVIITAPGKGDIPTYVVGVnADAYSHDEPIISNAScTTNcLAPFVK	1	1	1	AT3G26650.1	N20(Deamidated); C36(Carbamidomethyl); C40(Carbamidomethyl)	0	158807720	0	0.001988	3.35304	6	4904.48	6.02714	62.7716	2
	High	TFAEEVNAAFR	4	5	2	AT3G26650.1;AT1G12900.4		0	1.49831e+10	0	2.603e-05	3.30259	2	1254.61	2.03082	37.7364	0
	High	DSPLDIIAInDTGGVK	1	1	1	AT3G26650.1	N10(Deamidated)	0	1.86774e+08	0	2.626e-08	3.1901	2	1628.84	2.15423	68.4146	0
	High	KVIITAPGKGDIPTYVVGVnADAYSHDEPIISnAScTTNcLAPFVK	1	1	1	AT3G26650.1	N20(Deamidated); N33(Deamidated); C36(Carbamidomethyl); C40(Carbamidomethyl)	0	0	0	4.853e-06	3.16528	6	4905.48	10.2797	62.9255	2
	High	TFAEEVnAAFR	2	5	2	AT3G26650.1;AT1G12900.4	N7(Deamidated)	0	1.38311e+08	0	1.055e-05	2.94517	2	1255.6	1.73183	30.5687	0
	High	IIQVVSnRNPSLLPWK	2	1	1	AT3G26650.1	N7(Deamidated)	0	7.49629e+07	0	1.766e-06	2.74106	3	1865.07	1.79933	50.6278	1
	High	KDSPLDIIAInDTGGVK	1	1	1	AT3G26650.1	N11(Deamidated)	0	7.90303e+07	0	1.131e-05	2.72268	3	1756.94	1.88569	49.5515	1
	High	VIITAPGKGDIPTYVVGVNADAYSHDEPIISnAScTTNcLAPFVK	2	1	1	AT3G26650.1	N32(Deamidated); C35(Carbamidomethyl); C39(Carbamidomethyl)	0	0	0	0.002712	2.546	5	4776.38	5.01583	69.305	1
	High	AAALnIVPTSTGAAK	1	6	3	AT3G26650.1;AT1G12900.4;AT1G42970.1	N5(Deamidated)	0	2.61455e+08	0	2.027e-09	2.48251	2	1385.77	2.23837	29.8847	0
	High	VIAWYDnEWGYSQR	2	5	2	AT3G26650.1;AT1G12900.4	N7(Deamidated)	0	1.0397e+08	0	9.245e-07	2.38787	2	1787.81	3.68063	52.264	0
	High	AVALVLPNLK	4	5	2	AT3G26650.1;AT1G12900.4		0	23103313696	0	0.0005303	2.27754	2	1037.67	1.52856	46.2256	0
	High	VPTPNVSVVDLVVqVSK	1	5	2	AT3G26650.1;AT1G12900.4	Q14(Deamidated)	0	25648367	0	1.037e-07	2.24779	2	1781.01	2.99524	73.3732	0
	High	AVALVLPnLK	2	5	2	AT3G26650.1;AT1G12900.4	N8(Deamidated)	0	122882956	0	1.877e-05	2.18162	2	1038.66	0.932531	49.5312	0
	High	VIITAPGK	2	5	2	AT3G26650.1;AT1G12900.4		0	839481660	0.001	0.01465	2.05392	2	798.51	1.67924	18.3811	0
	High	LnGIALR	3	6	3	AT3G26650.1;AT1G12900.4;AT1G42970.1	N2(Deamidated)	0	424414112	0.001	0.01668	1.93647	2	757.458	1.21573	25.1398	0
	High	GKLnGIALR	2	6	3	AT3G26650.1;AT1G12900.4;AT1G42970.1	N4(Deamidated)	0	2536691461	0.002	0.02968	3.19369	2	942.574	1.31673	18.5606	1
	High	NPSLLPWK	2	1	1	AT3G26650.1		0	3.87166e+09	0.002	0.0214	2.38285	2	954.543	1.84043	37.2312	0
	High	VAInGFGR	3	5	3	AT3G26650.1;AT1G12900.4;AT1G42970.1	N4(Deamidated)	0	6231790904	0.002	0.02442	2.26585	2	834.449	2.05844	22.4176	0
	High	GDIPTYVVGVNADAYSHDEPIISnAScTTNcLAPFVK	3	1	1	AT3G26650.1	N24(Deamidated); C27(Carbamidomethyl); C31(Carbamidomethyl)	0	0	0.002	0.0205	1.06611	4	3996.88	3.54645	71.2135	0
	High	IIQVVSNR	1	1	1	AT3G26650.1		0	4.66643e+09	0.003	0.03331	2.22224	2	928.559	1.44649	18.4025	0
	High	VAINGFGR	1	5	3	AT3G26650.1;AT1G12900.4;AT1G42970.1		0	4290914200	0.009	0.1144	2.42064	2	833.464	1.55691	20.6517	0
AT1G20630.1	pep chromosome:TAIR10:1:7146636:7150180:1 gene:AT1G20630 transcript:AT1G20630.1 gene_biotype:protein_coding transcript_biotype:protein_coding gene_symbol:CAT1 description:CAT1 [Source:UniProtKB/TrEMBL;Acc:A0A384KXY6]	370.977	54.27	1	12	22	126	4.84058e+10	492	56.7263	7.41553
	A2	Sequence	# PSMs	# Proteins	# Protein Groups	Protein Group Accessions	Modifications	ΔCn	Area	q-Value	PEP	XCorr	Charge	MH+ [Da]	ΔM [ppm]	RT [min]	# Missed Cleavages
	High	VRPSSAHDSPFFTTNSGAPVWNNNSSLTVGTR	2	1	1	AT1G20630.1		0	2881548316	0	2.899e-19	8.41024	4	3403.65	2.49844	41.2286	0
	High	DGMKFPDMVHALKPNPK	8	4	2	AT1G20630.1;AT4G35090.1		0	3.08258e+09	0	3.053e-14	6.88743	4	1924.98	1.6562	31.3451	1
	High	DGmKFPDMVHALKPNPK	8	4	2	AT1G20630.1;AT4G35090.1	M3(Oxidation)	0	2653705940	0	3.375e-13	6.51576	4	1940.98	1.80961	23.1528	1
	High	GFFEVTHDITQLTSADFLR	5	1	1	AT1G20630.1		0	3.20718e+09	0	3.093e-14	5.76848	3	2197.1	3.52855	77.5781	0
	High	DGmKFPDmVHALKPNPK	6	4	2	AT1G20630.1;AT4G35090.1	M3(Oxidation); M8(Oxidation)	0	2552198000	0	7.345e-11	5.66314	4	1956.97	1.77338	17.6925	1
	High	HAEKYPTTPIVcSGNR	3	1	1	AT1G20630.1	C12(Carbamidomethyl)	0	221348388	0	7.368e-16	5.2951	3	1829.9	1.9904	17.0183	1
	High	GPILLEDYHLLEK	5	1	1	AT1G20630.1		0	4714719140	0	1.845e-09	4.5589	3	1539.84	1.49887	48.3245	0
	High	FPDMVHALKPNPK	8	4	2	AT1G20630.1;AT4G35090.1		0	5.04031e+09	0	1.349e-12	4.40412	2	1493.8	2.84089	23.0645	0
	High	HmEGAGVNTYmLINK	1	1	1	AT1G20630.1	M2(Oxidation); M11(Oxidation)	0	102020464	0	1.605e-11	4.04066	2	1709.8	2.92733	20.5229	0
	High	IWPEDILPLQPVGR	14	7	2	AT1G20630.1;AT1G20620.1		0	3.75503e+09	0	1.329e-08	4.00216	3	1632.91	1.47705	74.018	0
	High	EGNFDLVGNNFPVFFVR	5	1	1	AT1G20630.1		0	2.22104e+09	0	3.881e-12	3.88519	2	1970.98	-0.134803	83.9142	0
	High	FPDmVHALKPNPK	5	4	2	AT1G20630.1;AT4G35090.1	M4(Oxidation)	0	1.51857e+09	0	4.082e-11	3.84986	2	1509.79	2.21704	17.5966	0
	High	LGPNYLQLPVNAPK	7	10	3	AT1G20630.1;AT4G35090.1;AT1G20620.1		0	99308418946	0	6.579e-11	3.84002	2	1523.86	2.06866	48.6016	0
	High	LGPNYLQLPVnAPK	4	10	3	AT1G20630.1;AT4G35090.1;AT1G20620.1	N11(Deamidated)	0	6.97941e+08	0	4.411e-08	3.75173	2	1524.85	1.90249	50.6028	0
	High	FHWKPTcGIK	2	7	2	AT1G20630.1;AT1G20620.1	C7(Carbamidomethyl)	0	1.17454e+09	0	0.0001607	3.66519	3	1273.65	2.26868	18.2014	0
	High	VRPSSAHDSPFFTTNSGAPVWnnNSSLTVGTR	4	1	1	AT1G20630.1	N22(Deamidated); N23(Deamidated)	0	76315950	0	7e-10	3.64165	4	3405.64	8.65784	44.3682	0
	High	EGNFDLVGnNFPVFFVR	3	1	1	AT1G20630.1	N9(Deamidated)	0	122287250	0	9.04e-11	3.57065	2	1971.96	0.975861	86.7804	0
	High	DEEVNYFPSR	4	4	2	AT1G20630.1;AT4G35090.1		0	29732151488	0	0.0001018	3.05331	2	1255.56	1.94946	26.724	0
	High	YPTTPIVcSGNR	1	1	1	AT1G20630.1	C8(Carbamidomethyl)	0	417425056	0	6.253e-06	2.91001	2	1364.67	2.42398	21.1539	0
	High	FVEALSEPR	1	1	1	AT1G20630.1		0	2745029896	0	0.004115	2.86879	2	1047.55	1.33277	22.1404	0
	High	FSTVIHER	3	4	2	AT1G20630.1;AT4G35090.1		0	9503967338	0	0.001681	2.81295	3	988.523	2.0684	16.8126	0
	High	cLSDEEAIR	1	1	1	AT1G20630.1	C1(Carbamidomethyl)	0	2.21797e+08	0	0.0009156	2.74428	2	1092.5	1.91389	17.8046	0
	High	GPGVQTPVIVR	2	1	1	AT1G20630.1		0	4486990190	0	6.238e-05	2.7176	2	1122.66	1.50459	23.5215	0
	High	SIWISYWSQADK	4	3	2	AT1G20630.1;AT4G35090.1		0	16176756128	0	1.615e-07	2.64381	2	1483.72	0.79167	52.3701	0
	High	DEEVnYFPSR	1	4	2	AT1G20630.1;AT4G35090.1	N5(Deamidated)	0	145655571	0	0.0006186	2.61297	2	1256.55	2.23364	26.4139	0
	High	FDFDPLDVTK	1	10	3	AT1G20630.1;AT4G35090.1;AT1G20620.1		0	2.14782e+08	0	1.753e-06	2.56126	2	1196.59	1.92185	59.6267	0
	High	RFVEALSEPR	1	1	1	AT1G20630.1		0	2.1972e+08	0	0.0001631	2.33324	2	1203.65	1.42614	19.1059	1
	High	DLYDSIAAGNYPQWNLFVQVmDPAHEDKFDFDPLDVTK	1	1	1	AT1G20630.1	M21(Oxidation)	0	2.6447e+08	0	0.005519	2.26202	4	4430.07	1.15075	96.0124	1
	High	SIWISYWSqADK	1	3	2	AT1G20630.1;AT4G35090.1	Q9(Deamidated)	0	55443831	0	1.744e-07	1.95076	2	1484.71	3.41727	54.5014	0
	High	VRPSSAHDSPFFTTNSGAPVWnNNSSLTVGTR	12	1	1	AT1G20630.1	N22(Deamidated)	0	193203487	0	0.0002925	1.4705	3	3404.65	5.8519	44.3827	0
	High	IWPEDILPLqPVGR	1	7	2	AT1G20630.1;AT1G20620.1	Q10(Deamidated)	0	0	0	0.005465	1.36835	2	1633.9	0.0978215	76.5571	0
	High	HRLGPNYLQLPVNAPK	1	10	3	AT1G20630.1;AT4G35090.1;AT1G20620.1		0	7.59989e+07	0.001	0.0177	1.60091	2	1817.02	2.20747	28.7081	1
	High	DLYDSIAAGNYPQWNLFVQVMDPAHEDKFDFDPLDVTK	1	1	1	AT1G20630.1		0	1.16891e+08	0.002	0.03005	1.8765	4	4414.07	0.887873	102.37	1
AT5G62700.1	pep chromosome:TAIR10:5:25184258:25186777:1 gene:AT5G62700 transcript:AT5G62700.1 gene_biotype:protein_coding transcript_biotype:protein_coding gene_symbol:TUBB3 description:Tubulin beta-2 chain [Source:UniProtKB/Swiss-Prot;Acc:Q56YW9]	351.979	69.33	1	5	26	131	6.89609e+09	450	50.701	4.80518
	A2	Sequence	# PSMs	# Proteins	# Protein Groups	Protein Group Accessions	Modifications	ΔCn	Area	q-Value	PEP	XCorr	Charge	MH+ [Da]	ΔM [ppm]	RT [min]	# Missed Cleavages
	High	GHYTEGAELIDSVLDVVRK	5	5	5	AT5G62700.1;AT5G44340.1;AT2G29550.1;AT5G23860.2;AT4G20890.1		0	1647515800	0	1.085e-22	6.6319	3	2101.1	3.16689	60.3532	1
	High	GHYTEGAELIDSVLDVVR	5	5	5	AT5G62700.1;AT5G44340.1;AT2G29550.1;AT5G23860.2;AT4G20890.1		0	4.98172e+09	0	1.575e-18	6.22607	2	1973	0.780404	69.3511	0
	High	SGPYGQTFRPDNFVFGQSGAGNNWAK	2	1	1	AT5G62700.1		0	2511435806	0	4.184e-16	5.53198	3	2802.31	2.6407	50.1741	0
	High	MREILHIQGGQcGNQIGAK	1	4	4	AT5G62700.1;AT5G44340.1;AT5G23860.2;AT4G20890.1	C12(Carbamidomethyl)	0	7.23317e+07	0	1.947e-16	5.18023	3	2110.07	2.17085	19.7266	1
	High	LHFFmVGFAPLTSR	5	8	8	AT1G75780.1;AT5G62700.1;AT5G44340.1;AT1G20010.1;AT5G12250.1;AT2G29550.1;AT5G23860.2;AT4G20890.1	M5(Oxidation)	0	1030656593	0	2.006e-08	4.47252	3	1638.85	1.29631	54.996	0
	High	AVLMDLEPGTMDSLR	4	5	5	AT5G62700.1;AT5G44340.1;AT4G20890.1;AT1G75780.1;AT1G20010.1		0	1.37096e+09	0	1.018e-10	4.11539	2	1647.81	1.03213	56.4447	0
	High	KLAVNLIPFPR	4	8	8	AT1G75780.1;AT5G62700.1;AT5G44340.1;AT1G20010.1;AT5G12250.1;AT2G29550.1;AT5G23860.2;AT4G20890.1		0	619122796	0	9.902e-09	4.10083	2	1267.79	1.96556	44.186	1
	High	AVLmDLEPGTMDSLR	7	5	5	AT1G75780.1;AT1G20010.1;AT5G62700.1;AT5G44340.1;AT4G20890.1	M4(Oxidation)	0	1.0238e+09	0	2.794e-10	4.06829	2	1663.81	2.09751	48.0531	0
	High	FPGQLNSDLRK	5	8	8	AT1G75780.1;AT5G62700.1;AT5G44340.1;AT1G20010.1;AT5G12250.1;AT2G29550.1;AT5G23860.2;AT4G20890.1		0	2003540684	0	4.154e-08	3.99542	3	1274.69	1.93415	19.4299	1
	High	EILHIQGGQcGNQIGAK	1	4	4	AT5G62700.1;AT5G44340.1;AT5G23860.2;AT4G20890.1	C10(Carbamidomethyl)	0	3.19738e+08	0	6.071e-15	3.91941	2	1822.93	1.92761	20.6204	0
	High	LHFFMVGFAPLTSR	4	8	8	AT1G75780.1;AT5G62700.1;AT5G44340.1;AT1G20010.1;AT5G12250.1;AT2G29550.1;AT5G23860.2;AT4G20890.1		0	6.39676e+08	0	2.761e-08	3.9123	3	1622.85	2.16235	63.2322	0
	High	MASTFIGNSTSIQEMFR	3	5	5	AT5G62700.1;AT5G44340.1;AT2G29550.1;AT5G23860.2;AT4G20890.1		0	1475037990	0	2.042e-12	3.88237	2	1919.9	1.14663	60.4261	0
	High	NSSYFVEWIPNNVK	3	8	8	AT1G75780.1;AT5G62700.1;AT5G44340.1;AT1G20010.1;AT5G12250.1;AT2G29550.1;AT5G23860.2;AT4G20890.1		0	6.22002e+09	0	1.287e-09	3.78793	2	1696.84	2.47785	55.6781	0
	High	RVSEQFTAMFR	2	8	8	AT1G75780.1;AT5G62700.1;AT5G44340.1;AT1G20010.1;AT5G12250.1;AT2G29550.1;AT5G23860.2;AT4G20890.1		0	4.71386e+08	0	0.001107	3.71435	3	1371.69	1.14978	27.1994	1
	High	MASTFIGNSTSIQEmFR	6	5	5	AT5G62700.1;AT5G44340.1;AT2G29550.1;AT5G23860.2;AT4G20890.1	M15(Oxidation)	0	779406640	0	1.355e-10	3.63012	2	1935.9	0.737148	45.2976	0
	High	VSEQFTAMFR	2	8	8	AT1G75780.1;AT5G62700.1;AT5G44340.1;AT1G20010.1;AT5G12250.1;AT2G29550.1;AT5G23860.2;AT4G20890.1		0	2348319684	0	7.741e-06	3.58545	2	1215.58	1.77295	37.5176	0
	High	LTTPSFGDLNHLISATMSGVTccLR	2	3	3	AT5G62700.1;AT5G12250.1;AT5G23860.2	C22(Carbamidomethyl); C23(Carbamidomethyl)	0	1.22608e+08	0	1.292e-08	3.5126	3	2751.33	2.08522	87.0744	0
	High	LAVNLIPFPR	5	8	8	AT1G75780.1;AT5G62700.1;AT5G44340.1;AT1G20010.1;AT5G12250.1;AT2G29550.1;AT5G23860.2;AT4G20890.1		0	9.48653e+09	0	8.642e-07	3.45282	2	1139.7	1.97165	58.5352	0
	High	INVYYNEAScGR	1	1	1	AT5G62700.1	C10(Carbamidomethyl)	0	326397357	0	1.529e-08	3.40919	2	1445.65	1.80744	20.5167	0
	High	AVLmDLEPGTmDSLR	5	5	5	AT1G75780.1;AT1G20010.1;AT5G62700.1;AT5G44340.1;AT4G20890.1	M4(Oxidation); M11(Oxidation)	0	740944556	0	6.457e-09	3.33176	2	1679.8	1.68922	36.9484	0
	High	VSEQFTAmFR	1	8	8	AT1G75780.1;AT5G62700.1;AT5G44340.1;AT1G20010.1;AT5G12250.1;AT2G29550.1;AT5G23860.2;AT4G20890.1	M8(Oxidation)	0	1871778153	0	5.6e-05	3.30192	2	1231.58	2.11232	25.3394	0
	High	EAENcDcLQGFQVcHSLGGGTGSGMGTLLISK	1	7	7	AT1G75780.1;AT5G62700.1;AT1G20010.1;AT5G12250.1;AT2G29550.1;AT5G23860.2;AT4G20890.1	C5(Carbamidomethyl); C7(Carbamidomethyl); C14(Carbamidomethyl)	0	3.90735e+08	0	5.139e-08	3.28505	3	3383.52	2.51097	56.6214	0
	High	YTGDSDLQLER	1	1	1	AT5G62700.1		0	1048801390	0	2.014e-05	3.27881	2	1296.61	1.73762	20.6048	0
	High	MMLTFSVFPSPK	2	5	5	AT1G75780.1;AT5G62700.1;AT1G20010.1;AT5G12250.1;AT5G23860.2		0	4.53796e+08	0	6.764e-07	3.23912	2	1384.7	2.69217	64.0746	0
	High	mASTFIGNSTSIQEmFR	2	5	5	AT5G62700.1;AT5G44340.1;AT2G29550.1;AT5G23860.2;AT4G20890.1	M1(Oxidation); M15(Oxidation)	0	2.88758e+08	0	1.773e-11	3.17304	2	1951.89	1.46009	41.1574	0
	High	mmLTFSVFPSPK	3	5	5	AT1G75780.1;AT5G62700.1;AT1G20010.1;AT5G12250.1;AT5G23860.2	M1(Oxidation); M2(Oxidation)	0	287835476	0	3.778e-07	3.04019	2	1416.69	2.31366	49.8476	0
	High	nSSYFVEWIPNNVK	5	8	8	AT1G75780.1;AT5G62700.1;AT5G44340.1;AT1G20010.1;AT5G12250.1;AT2G29550.1;AT5G23860.2;AT4G20890.1	N1(Deamidated)	0	3.56025e+08	0	6.384e-09	3.00804	2	1697.82	2.25647	71.8634	0
	High	FPGQLNSDLR	4	8	8	AT1G75780.1;AT5G62700.1;AT5G44340.1;AT1G20010.1;AT5G12250.1;AT2G29550.1;AT5G23860.2;AT4G20890.1		0	1375521339	0	3.428e-05	3.0069	2	1146.59	1.9218	25.2102	0
	High	FWEVVcAEHGIDPTGR	1	1	1	AT5G62700.1	C6(Carbamidomethyl)	0	8.46071e+07	0	1.156e-09	2.97154	2	1872.87	1.93573	42.4212	0
	High	LAVnLIPFPR	2	8	8	AT1G75780.1;AT5G62700.1;AT5G44340.1;AT1G20010.1;AT5G12250.1;AT2G29550.1;AT5G23860.2;AT4G20890.1	N4(Deamidated)	0	3.68646e+07	0	3.748e-07	2.92875	2	1140.68	4.53198	62.7597	0
	High	EVDEQMLNVQNK	3	4	4	AT5G12250.1;AT5G23860.2;AT5G62700.1;AT2G29550.1		0	975935921	0	1.381e-06	2.85816	2	1446.69	2.52262	22.6766	0
	High	YLTASAmFR	1	5	5	AT1G75780.1;AT5G62700.1;AT5G12250.1;AT2G29550.1;AT5G23860.2	M7(Oxidation)	0	512034008	0	0.003918	2.80587	2	1075.53	2.00499	21.4138	0
	High	SLTVPELTQQMWDSK	2	1	1	AT5G62700.1		0	3.50029e+07	0	4.23e-07	2.77487	2	1762.87	2.42261	57.8732	0
	High	YLTASAMFR	2	5	5	AT1G75780.1;AT5G62700.1;AT5G12250.1;AT2G29550.1;AT5G23860.2		0	1.30461e+09	0	0.0009142	2.76527	2	1059.53	1.72922	31.1099	0
	High	EVDEQmLNVQNK	2	4	4	AT5G62700.1;AT2G29550.1;AT5G12250.1;AT5G23860.2	M6(Oxidation)	0	276793488	0	2.718e-06	2.67858	2	1462.69	2.13253	17.1499	0
	High	STVcDIPPTGLK	2	3	3	AT5G62700.1;AT2G29550.1;AT5G23860.2	C4(Carbamidomethyl)	0	0	0	4.777e-06	2.57517	2	1287.67	3.07184	25.0984	0
	High	SGPYGQTFRPDnFVFGQSGAGnNWAK	4	1	1	AT5G62700.1	N12(Deamidated); N22(Deamidated)	0	0	0	2.771e-05	2.43489	3	2804.29	7.20433	52.7287	0
	High	FPGQLnSDLRK	1	8	8	AT1G75780.1;AT5G62700.1;AT5G44340.1;AT1G20010.1;AT5G12250.1;AT2G29550.1;AT5G23860.2;AT4G20890.1	N6(Deamidated)	0	0	0	8.627e-05	2.38682	3	1275.67	1.20933	20.6794	1
	High	MASTFIGnSTSIQEMFR	1	5	5	AT5G62700.1;AT5G44340.1;AT2G29550.1;AT5G23860.2;AT4G20890.1	N8(Deamidated)	0	0	0	2.667e-07	2.36454	2	1920.91	14.1696	60.0743	0
	High	SGPYGQTFRPDNFVFGQSGAGnNWAK	4	1	1	AT5G62700.1	N22(Deamidated)	0	79746599	0	1.716e-07	2.35955	3	2803.3	3.29038	51.8991	0
	High	MASTFIGNSTSIQEMFRR	1	5	5	AT5G62700.1;AT5G44340.1;AT2G29550.1;AT5G23860.2;AT4G20890.1		0	67177891	0	0.0001188	2.35693	3	2076.01	2.35489	49.5961	1
	High	SLTVPELTQQmWDSK	2	1	1	AT5G62700.1	M11(Oxidation)	0	2.67382e+08	0	1.143e-07	2.1001	2	1778.87	2.44586	45.9623	0
	High	LTTPSFGDLNHLISATmSGVTccLR	1	3	3	AT5G62700.1;AT5G12250.1;AT5G23860.2	M17(Oxidation); C22(Carbamidomethyl); C23(Carbamidomethyl)	0	2.20166e+07	0	5.638e-05	1.99914	3	2767.33	2.76379	70.9659	0
	High	FPGQLnSDLR	1	8	8	AT1G75780.1;AT5G62700.1;AT5G44340.1;AT1G20010.1;AT5G12250.1;AT2G29550.1;AT5G23860.2;AT4G20890.1	N6(Deamidated)	0	0	0	0.005866	1.94657	2	1147.58	2.12662	29.3104	0
	High	MmLTFSVFPSPK	8	5	5	AT1G75780.1;AT5G62700.1;AT1G20010.1;AT5G12250.1;AT5G23860.2	M2(Oxidation)	0	3.85549e+08	0	0.008564	1.54886	2	1400.7	1.58568	59.4319	0
	High	MASTFIGNSTSIQEmFRR	1	5	5	AT5G62700.1;AT5G44340.1;AT2G29550.1;AT5G23860.2;AT4G20890.1	M15(Oxidation)	0	183206182	0.001	0.01066	2.01857	3	2092	2.81282	36.1202	1
	High	EAENcDcLQGFQVcHSLGGGTGSGmGTLLISK	1	7	7	AT1G75780.1;AT5G62700.1;AT1G20010.1;AT5G12250.1;AT2G29550.1;AT5G23860.2;AT4G20890.1	C5(Carbamidomethyl); C7(Carbamidomethyl); C14(Carbamidomethyl); M25(Oxidation)	0	356066196	0.001	0.01158	1.4236	3	3399.51	1.9841	49.0224	0
AT4G20360.2	pep chromosome:TAIR10:4:10989952:10992509:1 gene:AT4G20360 transcript:AT4G20360.2 gene_biotype:protein_coding transcript_biotype:protein_coding gene_symbol:TUFA description:Elongation factor Tu, chloroplastic [Source:UniProtKB/Swiss-Prot;Acc:P17745]	346.778	66.6	1	23	24	145	1.01977e+10	476	51.5976	6.18896
	A2	Sequence	# PSMs	# Proteins	# Protein Groups	Protein Group Accessions	Modifications	ΔCn	Area	q-Value	PEP	XCorr	Charge	MH+ [Da]	ΔM [ppm]	RT [min]	# Missed Cleavages
	High	KKPHVNIGTIGHVDHGK	4	1	1	AT4G20360.2		0	539929209	0	4.242e-16	8.19496	4	1837.02	2.58308	15.5494	1
	High	HYAHVDcPGHADYVK	3	2	2	AT4G02930.1;AT4G20360.2	C7(Carbamidomethyl)	0	3.86896e+08	0	1.365e-21	6.42369	3	1768.79	2.23705	15.5019	0
	High	QTELPFLLAVEDVFSITGR	7	1	1	AT4G20360.2		0	1.67637e+09	0	2.853e-16	6.02266	2	2135.14	2.09286	106.33	0
	High	TTLTAALTmALASIGSSVAK	8	1	1	AT4G20360.2	M9(Oxidation)	0	968453995	0	1.857e-16	5.6769	2	1923.05	1.3935	90.2503	0
	High	ELLSSYEFNGDDIPIISGSALLAVETLTENPK	7	1	1	AT4G20360.2		0	3.33956e+09	0	3.54e-14	5.48197	3	3435.75	2.77862	105.337	0
	High	KPHVNIGTIGHVDHGK	3	1	1	AT4G20360.2		0	6.57248e+07	0	4.962e-16	5.07447	3	1708.93	2.03414	16.0711	0
	High	GmVLAKPGSITPHTK	2	1	1	AT4G20360.2	M2(Oxidation)	0	272518775	0	5.9e-09	5.02369	3	1552.85	1.33727	16.6234	0
	High	TTLTAALTMALASIGSSVAK	6	1	1	AT4G20360.2		0	1193010180	0	4.607e-13	4.9102	3	1907.06	2.18826	95.4507	0
	High	KYDEIDAAPEER	2	1	1	AT4G20360.2		0	2.07231e+09	0	1.775e-10	4.56483	2	1435.68	4.12323	16.9659	1
	High	GMVLAKPGSITPHTK	2	1	1	AT4G20360.2		0	311283671	0	2.33e-10	4.34228	3	1536.86	1.65648	18.2619	0
	High	ELLSSYEFnGDDIPIISGSALLAVETLTENPK	3	1	1	AT4G20360.2	N9(Deamidated)	0	122514227	0	4.391e-12	4.30622	3	3436.73	1.71015	108.01	0
	High	NMITGAAQmDGAILVVSGADGPMPQTK	6	1	1	AT4G20360.2	M9(Oxidation)	0	203717480	0	2.604e-11	4.28073	3	2689.31	2.55617	57.6375	0
	High	ILDEALAGDNVGLLLR	9	1	1	AT4G20360.2		0	12599465472	0	2.893e-08	4.13424	3	1681.95	3.8026	67.6484	0
	High	GITINTATVEYETENR	4	1	1	AT4G20360.2		0	6.78839e+09	0	5.874e-09	4.07858	2	1810.88	1.38807	34.95	0
	High	IYELMDAVDDYIPIPQR	6	1	1	AT4G20360.2		0	2124594538	0	7.182e-13	3.9305	2	2051.03	4.96876	79.9701	0
	High	EDQVDDAELLELVELEVR	6	1	1	AT4G20360.2		0	3.59084e+08	0	1.87e-13	3.71812	2	2114.05	1.29168	90.7908	0
	High	NMITGAAQmDGAILVVSGADGPmPQTK	5	1	1	AT4G20360.2	M9(Oxidation); M23(Oxidation)	0	190332598	0	1.325e-12	3.67493	3	2705.3	2.02921	52.096	0
	High	VGETVDLVGLR	2	1	1	AT4G20360.2		0	11205148608	0	8.07e-08	3.61305	2	1157.65	1.35536	37.3155	0
	High	IYELmDAVDDYIPIPQR	5	1	1	AT4G20360.2	M5(Oxidation)	0	9.73987e+08	0	1.298e-11	3.52742	2	2067.01	1.60288	68.1503	0
	High	IVVELIVPVAcEQGMR	3	1	1	AT4G20360.2	C11(Carbamidomethyl)	0	199124192	0	6.695e-08	3.5121	3	1812.98	4.15148	63.5488	0
	High	SYTVTGVEMFQK	2	1	1	AT4G20360.2		0	4167615344	0	9.041e-06	3.49434	2	1389.68	2.2776	36.3883	0
	High	SYTVTGVEmFQK	3	1	1	AT4G20360.2	M9(Oxidation)	0	1204532984	0	5.275e-06	3.42232	2	1405.67	3.17709	26.2573	0
	High	QVGVPDMVVFLNK	1	1	1	AT4G20360.2		0	921162584	0	2.793e-07	3.31887	2	1445.79	2.68161	60.2368	0
	High	IVVELIVPVAcEQGmR	3	1	1	AT4G20360.2	C11(Carbamidomethyl); M15(Oxidation)	0	237046214	0	4.967e-07	3.14279	3	1828.97	1.85637	58.4616	0
	High	QVGVPDmVVFLNKEDQVDDAELLELVELEVR	4	1	1	AT4G20360.2	M7(Oxidation)	0	3.1243e+08	0	3.714e-07	2.96686	4	3556.81	1.14397	92.5936	1
	High	WVDKIYELmDAVDDYIPIPQR	2	1	1	AT4G20360.2	M9(Oxidation)	0	6.43675e+07	0	6.192e-07	2.96426	3	2595.29	2.35067	77.0717	1
	High	NmITGAAqmDGAILVVSGADGPmPQTK	4	1	1	AT4G20360.2	M2(Oxidation); Q8(Deamidated); M9(Oxidation); M23(Oxidation)	0	6.26358e+07	0	4.465e-09	2.77264	3	2722.3	8.36589	44.0674	0
	High	HSPFFAGYRPQFYMR	3	1	1	AT4G20360.2		0	2.28897e+09	0	4.017e-08	2.75651	4	1903.91	1.54788	35.6291	0
	High	NMITGAAQMDGAILVVSGADGPMPQTK	2	1	1	AT4G20360.2		0	52409391	0	2.571e-07	2.70467	3	2673.31	2.13054	68.6642	0
	High	NMITGAAQmDGAILVVSGADGPmPqTK	2	1	1	AT4G20360.2	M9(Oxidation); M23(Oxidation); Q25(Deamidated)	0	0	0	0.0002134	2.57851	3	2706.33	18.5344	57.9145	0
	High	QVGVPDmVVFLNKEDqVDDAELLELVELEVR	4	1	1	AT4G20360.2	M7(Oxidation); Q16(Deamidated)	0	0	0	3.256e-06	2.5432	4	3557.82	6.80285	92.5661	1
	High	FEAIIYVLK	2	1	1	AT4G20360.2		0	7.61033e+08	0	0.000257	2.47209	2	1095.65	1.82256	54.3381	0
	High	GMVLAKPGSITPHTKFEAIIYVLK	1	1	1	AT4G20360.2		0	1.53025e+07	0	0.0003958	2.28114	4	2613.49	2.70295	50.4945	1
	High	QVGVPDmVVFLNK	2	1	1	AT4G20360.2	M7(Oxidation)	0	217979507	0	0.0005069	2.27265	2	1461.78	1.95551	44.3304	0
	High	NmITGAAQmDGAILVVSGADGPmPQTK	2	1	1	AT4G20360.2	M2(Oxidation); M9(Oxidation); M23(Oxidation)	0	55536192	0	6.935e-06	1.94607	3	2721.3	4.87272	44.3533	0
	High	NMITGAAqMDGAILVVSGADGPmPQTK	2	1	1	AT4G20360.2	Q8(Deamidated); M23(Oxidation)	0	2.78622e+07	0	9.08e-06	1.85143	3	2690.3	6.02368	63.3623	0
	High	SYTVTGVEMFqK	1	1	1	AT4G20360.2	Q11(Deamidated)	0	1.26581e+07	0	0.007592	1.64855	2	1390.66	4.81638	38.8981	0
	High	NMITGAAqMDGAILVVSGADGPMPQTK	1	1	1	AT4G20360.2	Q8(Deamidated)	0	1.44651e+07	0	0.004155	1.5832	3	2674.31	9.59007	69.0429	0
	High	EDqVDDAELLELVELEVR	1	1	1	AT4G20360.2	Q3(Deamidated)	0	3.1352e+06	0	0.003063	1.2437	3	2115.06	11.67	91.2955	0
	High	GITInTATVEYETENR	1	1	1	AT4G20360.2	N5(Deamidated)	0	7.00254e+07	0	0.005104	1.07275	2	1811.88	8.25529	38.9568	0
	High	TVGAGVIGTILE	4	1	1	AT4G20360.2		0	4992973142	0.001	0.01189	2.39729	2	1129.65	2.07847	65.9416	0
	High	FEAIIYVLKK	1	1	1	AT4G20360.2		0	1.21557e+07	0.002	0.02379	2.22655	3	1223.74	1.34706	38.3991	1
	High	WVDKIYELMDAVDDYIPIPQR	1	1	1	AT4G20360.2		0	1.3038e+08	0.002	0.02988	1.4479	3	2579.29	1.05636	92.5058	1
	High	NMITGAAqMDGAILVVSGADGPMPqTK	1	1	1	AT4G20360.2	Q8(Deamidated); Q25(Deamidated)	0	0	0.003	0.04444	1.13785	3	2675.31	15.5383	68.7128	0
	High	IYELMDAVDDYIPIPqR	1	1	1	AT4G20360.2	Q16(Deamidated)	0	3.02598e+06	0.006	0.07628	0.859556	2	2052.02	10.9711	81.0195	0
	High	HSPFFAGYRPQFYmR	1	1	1	AT4G20360.2	M14(Oxidation)	0	1.73516e+08	0.007	0.1027	2.15297	4	1919.9	1.57671	29.3066	0
AT5G44340.1	pep chromosome:TAIR10:5:17859136:17861150:-1 gene:AT5G44340 transcript:AT5G44340.1 gene_biotype:protein_coding transcript_biotype:protein_coding gene_symbol:TUBB4 description:Tubulin beta-4 chain [Source:UniProtKB/Swiss-Prot;Acc:P24636]	343.427	63.74	1	4	24	118	6.97634e+09	444	49.7907	4.85596
	A2	Sequence	# PSMs	# Proteins	# Protein Groups	Protein Group Accessions	Modifications	ΔCn	Area	q-Value	PEP	XCorr	Charge	MH+ [Da]	ΔM [ppm]	RT [min]	# Missed Cleavages
	High	SGPFGQIFRPDNFVFGQSGAGNNWAK	2	3	3	AT5G44340.1;AT1G20010.1;AT4G20890.1		0	5.22246e+09	0	1.573e-18	7.1532	3	2798.35	3.47822	66.7799	0
	High	GHYTEGAELIDSVLDVVRK	5	5	5	AT5G62700.1;AT5G44340.1;AT2G29550.1;AT5G23860.2;AT4G20890.1		0	1647515800	0	1.085e-22	6.6319	3	2101.1	3.16689	60.3532	1
	High	GHYTEGAELIDSVLDVVR	5	5	5	AT5G62700.1;AT5G44340.1;AT2G29550.1;AT5G23860.2;AT4G20890.1		0	4.98172e+09	0	1.575e-18	6.22607	2	1973	0.780404	69.3511	0
	High	MREILHIQGGQcGNQIGAK	1	4	4	AT5G62700.1;AT5G44340.1;AT5G23860.2;AT4G20890.1	C12(Carbamidomethyl)	0	7.23317e+07	0	1.947e-16	5.18023	3	2110.07	2.17085	19.7266	1
	High	LHFFmVGFAPLTSR	5	8	8	AT1G75780.1;AT5G62700.1;AT5G44340.1;AT1G20010.1;AT5G12250.1;AT2G29550.1;AT5G23860.2;AT4G20890.1	M5(Oxidation)	0	1030656593	0	2.006e-08	4.47252	3	1638.85	1.29631	54.996	0
	High	FWEVIcDEHGIDHTGQYVGDSPLQLER	2	1	1	AT5G44340.1	C6(Carbamidomethyl)	0	188469319	0	2.16e-10	4.32354	4	3200.49	3.72177	56.4709	0
	High	AVLMDLEPGTMDSLR	4	5	5	AT5G62700.1;AT5G44340.1;AT4G20890.1;AT1G75780.1;AT1G20010.1		0	1.37096e+09	0	1.018e-10	4.11539	2	1647.81	1.03213	56.4447	0
	High	KLAVNLIPFPR	4	8	8	AT1G75780.1;AT5G62700.1;AT5G44340.1;AT1G20010.1;AT5G12250.1;AT2G29550.1;AT5G23860.2;AT4G20890.1		0	619122796	0	9.902e-09	4.10083	2	1267.79	1.96556	44.186	1
	High	GSQQYSALSVPELTQQMWDAK	3	2	2	AT5G44340.1;AT4G20890.1		0	385738772	0	2.038e-11	4.08278	2	2367.13	1.16764	66.01	0
	High	AVLmDLEPGTMDSLR	7	5	5	AT1G75780.1;AT1G20010.1;AT5G62700.1;AT5G44340.1;AT4G20890.1	M4(Oxidation)	0	1.0238e+09	0	2.794e-10	4.06829	2	1663.81	2.09751	48.0531	0
	High	FPGQLNSDLRK	5	8	8	AT1G75780.1;AT5G62700.1;AT5G44340.1;AT1G20010.1;AT5G12250.1;AT2G29550.1;AT5G23860.2;AT4G20890.1		0	2003540684	0	4.154e-08	3.99542	3	1274.69	1.93415	19.4299	1
	High	EILHIQGGQcGNQIGAK	1	4	4	AT5G62700.1;AT5G44340.1;AT5G23860.2;AT4G20890.1	C10(Carbamidomethyl)	0	3.19738e+08	0	6.071e-15	3.91941	2	1822.93	1.92761	20.6204	0
	High	LHFFMVGFAPLTSR	4	8	8	AT1G75780.1;AT5G62700.1;AT5G44340.1;AT1G20010.1;AT5G12250.1;AT2G29550.1;AT5G23860.2;AT4G20890.1		0	6.39676e+08	0	2.761e-08	3.9123	3	1622.85	2.16235	63.2322	0
	High	MASTFIGNSTSIQEMFR	3	5	5	AT5G62700.1;AT5G44340.1;AT2G29550.1;AT5G23860.2;AT4G20890.1		0	1475037990	0	2.042e-12	3.88237	2	1919.9	1.14663	60.4261	0
	High	NSSYFVEWIPNNVK	3	8	8	AT1G75780.1;AT5G62700.1;AT5G44340.1;AT1G20010.1;AT5G12250.1;AT2G29550.1;AT5G23860.2;AT4G20890.1		0	6.22002e+09	0	1.287e-09	3.78793	2	1696.84	2.47785	55.6781	0
	High	RVSEQFTAMFR	2	8	8	AT1G75780.1;AT5G62700.1;AT5G44340.1;AT1G20010.1;AT5G12250.1;AT2G29550.1;AT5G23860.2;AT4G20890.1		0	4.71386e+08	0	0.001107	3.71435	3	1371.69	1.14978	27.1994	1
	High	LANPTFGDLNHLISATMSGVTccLR	2	2	2	AT5G44340.1;AT4G20890.1	C22(Carbamidomethyl); C23(Carbamidomethyl)	0	1.06424e+08	0	5.523e-11	3.70012	3	2748.34	4.42887	83.3355	0
	High	MASTFIGNSTSIQEmFR	6	5	5	AT5G62700.1;AT5G44340.1;AT2G29550.1;AT5G23860.2;AT4G20890.1	M15(Oxidation)	0	779406640	0	1.355e-10	3.63012	2	1935.9	0.737148	45.2976	0
	High	VSEQFTAMFR	2	8	8	AT1G75780.1;AT5G62700.1;AT5G44340.1;AT1G20010.1;AT5G12250.1;AT2G29550.1;AT5G23860.2;AT4G20890.1		0	2348319684	0	7.741e-06	3.58545	2	1215.58	1.77295	37.5176	0
	High	LAVNLIPFPR	5	8	8	AT1G75780.1;AT5G62700.1;AT5G44340.1;AT1G20010.1;AT5G12250.1;AT2G29550.1;AT5G23860.2;AT4G20890.1		0	9.48653e+09	0	8.642e-07	3.45282	2	1139.7	1.97165	58.5352	0
	High	AVLmDLEPGTmDSLR	5	5	5	AT1G75780.1;AT1G20010.1;AT5G62700.1;AT5G44340.1;AT4G20890.1	M4(Oxidation); M11(Oxidation)	0	740944556	0	6.457e-09	3.33176	2	1679.8	1.68922	36.9484	0
	High	VSEQFTAmFR	1	8	8	AT1G75780.1;AT5G62700.1;AT5G44340.1;AT1G20010.1;AT5G12250.1;AT2G29550.1;AT5G23860.2;AT4G20890.1	M8(Oxidation)	0	1871778153	0	5.6e-05	3.30192	2	1231.58	2.11232	25.3394	0
	High	GSQQYSALSVPELTQQmWDAK	2	2	2	AT5G44340.1;AT4G20890.1	M17(Oxidation)	0	206056350	0	3.589e-10	3.28375	3	2383.13	1.44389	53.7845	0
	High	mASTFIGNSTSIQEmFR	2	5	5	AT5G62700.1;AT5G44340.1;AT2G29550.1;AT5G23860.2;AT4G20890.1	M1(Oxidation); M15(Oxidation)	0	2.88758e+08	0	1.773e-11	3.17304	2	1951.89	1.46009	41.1574	0
	High	MMMTFSVFPSPK	2	3	3	AT5G44340.1;AT2G29550.1;AT4G20890.1		0	307501013	0	1.308e-06	3.05621	2	1402.66	2.47716	58.8881	0
	High	nSSYFVEWIPNNVK	5	8	8	AT1G75780.1;AT5G62700.1;AT5G44340.1;AT1G20010.1;AT5G12250.1;AT2G29550.1;AT5G23860.2;AT4G20890.1	N1(Deamidated)	0	3.56025e+08	0	6.384e-09	3.00804	2	1697.82	2.25647	71.8634	0
	High	FPGQLNSDLR	4	8	8	AT1G75780.1;AT5G62700.1;AT5G44340.1;AT1G20010.1;AT5G12250.1;AT2G29550.1;AT5G23860.2;AT4G20890.1		0	1375521339	0	3.428e-05	3.0069	2	1146.59	1.9218	25.2102	0
	High	LAVnLIPFPR	2	8	8	AT1G75780.1;AT5G62700.1;AT5G44340.1;AT1G20010.1;AT5G12250.1;AT2G29550.1;AT5G23860.2;AT4G20890.1	N4(Deamidated)	0	3.68646e+07	0	3.748e-07	2.92875	2	1140.68	4.53198	62.7597	0
	High	LANPTFGDLNHLISATmSGVTccLR	2	2	2	AT5G44340.1;AT4G20890.1	M17(Oxidation); C22(Carbamidomethyl); C23(Carbamidomethyl)	0	1.05327e+08	0	1.119e-06	2.83971	3	2764.33	3.37241	67.3131	0
	High	IDVYFNEASGGK	1	1	1	AT5G44340.1		0	1.28705e+09	0	2.741e-06	2.77472	2	1299.62	1.42302	28.0757	0
	High	MmmTFSVFPSPK	3	3	3	AT5G44340.1;AT2G29550.1;AT4G20890.1	M2(Oxidation); M3(Oxidation)	0	206141647	0	1.208e-06	2.73389	2	1434.65	2.78888	42.5158	0
	High	MmMTFSVFPSPK	2	3	3	AT5G44340.1;AT2G29550.1;AT4G20890.1	M2(Oxidation)	0	4.77205e+07	0	4.908e-06	2.72709	2	1418.65	1.38711	52.4899	0
	High	YLTASAVFR	2	2	2	AT5G44340.1;AT4G20890.1		0	2001549765	0	0.002319	2.58411	2	1027.56	2.1726	29.7906	0
	High	EVDEQMMNIQNK	1	1	1	AT5G44340.1		0	3.73746e+08	0	9.372e-05	2.44801	2	1478.66	2.36246	22.5209	0
	High	FPGQLnSDLRK	1	8	8	AT1G75780.1;AT5G62700.1;AT5G44340.1;AT1G20010.1;AT5G12250.1;AT2G29550.1;AT5G23860.2;AT4G20890.1	N6(Deamidated)	0	0	0	8.627e-05	2.38682	3	1275.67	1.20933	20.6794	1
	High	MASTFIGnSTSIQEMFR	1	5	5	AT5G62700.1;AT5G44340.1;AT2G29550.1;AT5G23860.2;AT4G20890.1	N8(Deamidated)	0	0	0	2.667e-07	2.36454	2	1920.91	14.1696	60.0743	0
	High	MASTFIGNSTSIQEMFRR	1	5	5	AT5G62700.1;AT5G44340.1;AT2G29550.1;AT5G23860.2;AT4G20890.1		0	67177891	0	0.0001188	2.35693	3	2076.01	2.35489	49.5961	1
	High	mmmTFSVFPSPK	2	3	3	AT5G44340.1;AT2G29550.1;AT4G20890.1	M1(Oxidation); M2(Oxidation); M3(Oxidation)	0	2.24892e+08	0	1.125e-06	2.28539	2	1450.64	1.97187	35.6071	0
	High	EVDEQMmNIQNK	2	1	1	AT5G44340.1	M7(Oxidation)	0	80667379	0	0.0008272	2.28493	2	1494.66	2.6358	17.279	0
	High	SSVcDIAPK	1	1	1	AT5G44340.1	C4(Carbamidomethyl)	0	176640474	0	0.004154	2.24908	2	976.479	1.74906	17.4074	0
	High	GSqQYSALSVPELTQQMWDAK	2	2	2	AT5G44340.1;AT4G20890.1	Q3(Deamidated)	0	0	0	0.0001644	2.20555	3	2368.13	8.83893	65.7059	0
	High	FPGQLnSDLR	1	8	8	AT1G75780.1;AT5G62700.1;AT5G44340.1;AT1G20010.1;AT5G12250.1;AT2G29550.1;AT5G23860.2;AT4G20890.1	N6(Deamidated)	0	0	0	0.005866	1.94657	2	1147.58	2.12662	29.3104	0
	High	FWEVIcDEHGIDHTGqYVGDSPLQLER	1	1	1	AT5G44340.1	C6(Carbamidomethyl); Q16(Deamidated)	0	0	0	0.002274	1.60285	3	3201.48	5.99126	56.5885	0
	High	MASTFIGNSTSIQEmFRR	1	5	5	AT5G62700.1;AT5G44340.1;AT2G29550.1;AT5G23860.2;AT4G20890.1	M15(Oxidation)	0	183206182	0.001	0.01066	2.01857	3	2092	2.81282	36.1202	1
AT4G20890.1	pep chromosome:TAIR10:4:11182092:11184559:1 gene:AT4G20890 transcript:AT4G20890.1 gene_biotype:protein_coding transcript_biotype:protein_coding gene_symbol:TUBB9 description:Tubulin beta chain [Source:UniProtKB/TrEMBL;Acc:A0A178UU99]	339.769	62.84	1	2	23	116	6.97634e+09	444	49.6255	4.77979
	A2	Sequence	# PSMs	# Proteins	# Protein Groups	Protein Group Accessions	Modifications	ΔCn	Area	q-Value	PEP	XCorr	Charge	MH+ [Da]	ΔM [ppm]	RT [min]	# Missed Cleavages
	High	SGPFGQIFRPDNFVFGQSGAGNNWAK	2	3	3	AT5G44340.1;AT1G20010.1;AT4G20890.1		0	5.22246e+09	0	1.573e-18	7.1532	3	2798.35	3.47822	66.7799	0
	High	GHYTEGAELIDSVLDVVRK	5	5	5	AT5G62700.1;AT5G44340.1;AT2G29550.1;AT5G23860.2;AT4G20890.1		0	1647515800	0	1.085e-22	6.6319	3	2101.1	3.16689	60.3532	1
	High	GHYTEGAELIDSVLDVVR	5	5	5	AT5G62700.1;AT5G44340.1;AT2G29550.1;AT5G23860.2;AT4G20890.1		0	4.98172e+09	0	1.575e-18	6.22607	2	1973	0.780404	69.3511	0
	High	MREILHIQGGQcGNQIGAK	1	4	4	AT5G62700.1;AT5G44340.1;AT5G23860.2;AT4G20890.1	C12(Carbamidomethyl)	0	7.23317e+07	0	1.947e-16	5.18023	3	2110.07	2.17085	19.7266	1
	High	LHFFmVGFAPLTSR	5	8	8	AT1G75780.1;AT5G62700.1;AT5G44340.1;AT1G20010.1;AT5G12250.1;AT2G29550.1;AT5G23860.2;AT4G20890.1	M5(Oxidation)	0	1030656593	0	2.006e-08	4.47252	3	1638.85	1.29631	54.996	0
	High	AVLMDLEPGTMDSLR	4	5	5	AT5G62700.1;AT5G44340.1;AT4G20890.1;AT1G75780.1;AT1G20010.1		0	1.37096e+09	0	1.018e-10	4.11539	2	1647.81	1.03213	56.4447	0
	High	KLAVNLIPFPR	4	8	8	AT1G75780.1;AT5G62700.1;AT5G44340.1;AT1G20010.1;AT5G12250.1;AT2G29550.1;AT5G23860.2;AT4G20890.1		0	619122796	0	9.902e-09	4.10083	2	1267.79	1.96556	44.186	1
	High	GSQQYSALSVPELTQQMWDAK	3	2	2	AT5G44340.1;AT4G20890.1		0	385738772	0	2.038e-11	4.08278	2	2367.13	1.16764	66.01	0
	High	AVLmDLEPGTMDSLR	7	5	5	AT1G75780.1;AT1G20010.1;AT5G62700.1;AT5G44340.1;AT4G20890.1	M4(Oxidation)	0	1.0238e+09	0	2.794e-10	4.06829	2	1663.81	2.09751	48.0531	0
	High	FPGQLNSDLRK	5	8	8	AT1G75780.1;AT5G62700.1;AT5G44340.1;AT1G20010.1;AT5G12250.1;AT2G29550.1;AT5G23860.2;AT4G20890.1		0	2003540684	0	4.154e-08	3.99542	3	1274.69	1.93415	19.4299	1
	High	EILHIQGGQcGNQIGAK	1	4	4	AT5G62700.1;AT5G44340.1;AT5G23860.2;AT4G20890.1	C10(Carbamidomethyl)	0	3.19738e+08	0	6.071e-15	3.91941	2	1822.93	1.92761	20.6204	0
	High	LHFFMVGFAPLTSR	4	8	8	AT1G75780.1;AT5G62700.1;AT5G44340.1;AT1G20010.1;AT5G12250.1;AT2G29550.1;AT5G23860.2;AT4G20890.1		0	6.39676e+08	0	2.761e-08	3.9123	3	1622.85	2.16235	63.2322	0
	High	MASTFIGNSTSIQEMFR	3	5	5	AT5G62700.1;AT5G44340.1;AT2G29550.1;AT5G23860.2;AT4G20890.1		0	1475037990	0	2.042e-12	3.88237	2	1919.9	1.14663	60.4261	0
	High	NSSYFVEWIPNNVK	3	8	8	AT1G75780.1;AT5G62700.1;AT5G44340.1;AT1G20010.1;AT5G12250.1;AT2G29550.1;AT5G23860.2;AT4G20890.1		0	6.22002e+09	0	1.287e-09	3.78793	2	1696.84	2.47785	55.6781	0
	High	RVSEQFTAMFR	2	8	8	AT1G75780.1;AT5G62700.1;AT5G44340.1;AT1G20010.1;AT5G12250.1;AT2G29550.1;AT5G23860.2;AT4G20890.1		0	4.71386e+08	0	0.001107	3.71435	3	1371.69	1.14978	27.1994	1
	High	LANPTFGDLNHLISATMSGVTccLR	2	2	2	AT5G44340.1;AT4G20890.1	C22(Carbamidomethyl); C23(Carbamidomethyl)	0	1.06424e+08	0	5.523e-11	3.70012	3	2748.34	4.42887	83.3355	0
	High	MASTFIGNSTSIQEmFR	6	5	5	AT5G62700.1;AT5G44340.1;AT2G29550.1;AT5G23860.2;AT4G20890.1	M15(Oxidation)	0	779406640	0	1.355e-10	3.63012	2	1935.9	0.737148	45.2976	0
	High	VSEQFTAMFR	2	8	8	AT1G75780.1;AT5G62700.1;AT5G44340.1;AT1G20010.1;AT5G12250.1;AT2G29550.1;AT5G23860.2;AT4G20890.1		0	2348319684	0	7.741e-06	3.58545	2	1215.58	1.77295	37.5176	0
	High	LAVNLIPFPR	5	8	8	AT1G75780.1;AT5G62700.1;AT5G44340.1;AT1G20010.1;AT5G12250.1;AT2G29550.1;AT5G23860.2;AT4G20890.1		0	9.48653e+09	0	8.642e-07	3.45282	2	1139.7	1.97165	58.5352	0
	High	AVLmDLEPGTmDSLR	5	5	5	AT1G75780.1;AT1G20010.1;AT5G62700.1;AT5G44340.1;AT4G20890.1	M4(Oxidation); M11(Oxidation)	0	740944556	0	6.457e-09	3.33176	2	1679.8	1.68922	36.9484	0
	High	VSEQFTAmFR	1	8	8	AT1G75780.1;AT5G62700.1;AT5G44340.1;AT1G20010.1;AT5G12250.1;AT2G29550.1;AT5G23860.2;AT4G20890.1	M8(Oxidation)	0	1871778153	0	5.6e-05	3.30192	2	1231.58	2.11232	25.3394	0
	High	EAENcDcLQGFQVcHSLGGGTGSGMGTLLISK	1	7	7	AT1G75780.1;AT5G62700.1;AT1G20010.1;AT5G12250.1;AT2G29550.1;AT5G23860.2;AT4G20890.1	C5(Carbamidomethyl); C7(Carbamidomethyl); C14(Carbamidomethyl)	0	3.90735e+08	0	5.139e-08	3.28505	3	3383.52	2.51097	56.6214	0
	High	GSQQYSALSVPELTQQmWDAK	2	2	2	AT5G44340.1;AT4G20890.1	M17(Oxidation)	0	206056350	0	3.589e-10	3.28375	3	2383.13	1.44389	53.7845	0
	High	mASTFIGNSTSIQEmFR	2	5	5	AT5G62700.1;AT5G44340.1;AT2G29550.1;AT5G23860.2;AT4G20890.1	M1(Oxidation); M15(Oxidation)	0	2.88758e+08	0	1.773e-11	3.17304	2	1951.89	1.46009	41.1574	0
	High	MMMTFSVFPSPK	2	3	3	AT5G44340.1;AT2G29550.1;AT4G20890.1		0	307501013	0	1.308e-06	3.05621	2	1402.66	2.47716	58.8881	0
	High	nSSYFVEWIPNNVK	5	8	8	AT1G75780.1;AT5G62700.1;AT5G44340.1;AT1G20010.1;AT5G12250.1;AT2G29550.1;AT5G23860.2;AT4G20890.1	N1(Deamidated)	0	3.56025e+08	0	6.384e-09	3.00804	2	1697.82	2.25647	71.8634	0
	High	FPGQLNSDLR	4	8	8	AT1G75780.1;AT5G62700.1;AT5G44340.1;AT1G20010.1;AT5G12250.1;AT2G29550.1;AT5G23860.2;AT4G20890.1		0	1375521339	0	3.428e-05	3.0069	2	1146.59	1.9218	25.2102	0
	High	LAVnLIPFPR	2	8	8	AT1G75780.1;AT5G62700.1;AT5G44340.1;AT1G20010.1;AT5G12250.1;AT2G29550.1;AT5G23860.2;AT4G20890.1	N4(Deamidated)	0	3.68646e+07	0	3.748e-07	2.92875	2	1140.68	4.53198	62.7597	0
	High	INVYFNEASGGK	2	1	1	AT4G20890.1		0	5.91649e+08	0	8.987e-08	2.85241	2	1298.64	2.27871	25.1164	0
	High	LANPTFGDLNHLISATmSGVTccLR	2	2	2	AT5G44340.1;AT4G20890.1	M17(Oxidation); C22(Carbamidomethyl); C23(Carbamidomethyl)	0	1.05327e+08	0	1.119e-06	2.83971	3	2764.33	3.37241	67.3131	0
	High	InVYFNEASGGK	1	1	1	AT4G20890.1	N2(Deamidated)	0	1.28705e+09	0	2.744e-06	2.77472	2	1299.62	1.42609	28.0757	0
	High	MmmTFSVFPSPK	3	3	3	AT5G44340.1;AT2G29550.1;AT4G20890.1	M2(Oxidation); M3(Oxidation)	0	206141647	0	1.208e-06	2.73389	2	1434.65	2.78888	42.5158	0
	High	MmMTFSVFPSPK	2	3	3	AT5G44340.1;AT2G29550.1;AT4G20890.1	M2(Oxidation)	0	4.77205e+07	0	4.908e-06	2.72709	2	1418.65	1.38711	52.4899	0
	High	YLTASAVFR	2	2	2	AT5G44340.1;AT4G20890.1		0	2001549765	0	0.002319	2.58411	2	1027.56	2.1726	29.7906	0
	High	FPGQLnSDLRK	1	8	8	AT1G75780.1;AT5G62700.1;AT5G44340.1;AT1G20010.1;AT5G12250.1;AT2G29550.1;AT5G23860.2;AT4G20890.1	N6(Deamidated)	0	0	0	8.627e-05	2.38682	3	1275.67	1.20933	20.6794	1
	High	MASTFIGnSTSIQEMFR	1	5	5	AT5G62700.1;AT5G44340.1;AT2G29550.1;AT5G23860.2;AT4G20890.1	N8(Deamidated)	0	0	0	2.667e-07	2.36454	2	1920.91	14.1696	60.0743	0
	High	MASTFIGNSTSIQEMFRR	1	5	5	AT5G62700.1;AT5G44340.1;AT2G29550.1;AT5G23860.2;AT4G20890.1		0	67177891	0	0.0001188	2.35693	3	2076.01	2.35489	49.5961	1
	High	mmmTFSVFPSPK	2	3	3	AT5G44340.1;AT2G29550.1;AT4G20890.1	M1(Oxidation); M2(Oxidation); M3(Oxidation)	0	2.24892e+08	0	1.125e-06	2.28539	2	1450.64	1.97187	35.6071	0
	High	GSqQYSALSVPELTQQMWDAK	2	2	2	AT5G44340.1;AT4G20890.1	Q3(Deamidated)	0	0	0	0.0001644	2.20555	3	2368.13	8.83893	65.7059	0
	High	SSVcDIAPTGLK	1	1	1	AT4G20890.1	C4(Carbamidomethyl)	0	3.50319e+07	0	0.0001172	2.02645	2	1247.63	1.54718	25.4763	0
	High	FPGQLnSDLR	1	8	8	AT1G75780.1;AT5G62700.1;AT5G44340.1;AT1G20010.1;AT5G12250.1;AT2G29550.1;AT5G23860.2;AT4G20890.1	N6(Deamidated)	0	0	0	0.005866	1.94657	2	1147.58	2.12662	29.3104	0
	High	MASTFIGNSTSIQEmFRR	1	5	5	AT5G62700.1;AT5G44340.1;AT2G29550.1;AT5G23860.2;AT4G20890.1	M15(Oxidation)	0	183206182	0.001	0.01066	2.01857	3	2092	2.81282	36.1202	1
	High	EAENcDcLQGFQVcHSLGGGTGSGmGTLLISK	1	7	7	AT1G75780.1;AT5G62700.1;AT1G20010.1;AT5G12250.1;AT2G29550.1;AT5G23860.2;AT4G20890.1	C5(Carbamidomethyl); C7(Carbamidomethyl); C14(Carbamidomethyl); M25(Oxidation)	0	356066196	0.001	0.01158	1.4236	3	3399.51	1.9841	49.0224	0
AT1G56070.1	pep chromosome:TAIR10:1:20967652:20971742:-1 gene:AT1G56070 transcript:AT1G56070.1 gene_biotype:protein_coding transcript_biotype:protein_coding gene_symbol:LOS1 description:Elongation factor 2 [Source:UniProtKB/Swiss-Prot;Acc:Q9ASR1]	330.914	62.51	1	28	41	131	2.22308e+09	843	93.8302	6.25244
	A2	Sequence	# PSMs	# Proteins	# Protein Groups	Protein Group Accessions	Modifications	ΔCn	Area	q-Value	PEP	XCorr	Charge	MH+ [Da]	ΔM [ppm]	RT [min]	# Missed Cleavages
	High	DGNEYLINLIDSPGHVDFSSEVTAALR	7	2	2	AT1G56070.1;AT3G12915.2		0	436891073	0	1.467e-19	6.85519	3	2932.43	0.678637	87.2234	0
	High	YRVENLYEGPLDDQYANAIR	2	1	1	AT1G56070.1		0	1293844800	0	4.54e-15	6.46739	3	2399.17	2.41746	46.2827	1
	High	RVIYASQITAKPR	2	1	1	AT1G56070.1		0	415967706	0	1.702e-13	6.2253	3	1502.88	1.94328	16.9352	1
	High	STLTDSLVAAAGIIAQEVAGDVR	7	1	1	AT1G56070.1		0	2.33238e+09	0	5.779e-15	5.98272	3	2257.21	4.13007	106.922	0
	High	RQETVEDVPcGNTVAMVGLDQFITK	1	1	1	AT1G56070.1	C10(Carbamidomethyl)	0	8.46921e+08	0	8.474e-15	5.35282	3	2807.38	2.89518	59.3928	1
	High	RGHVFEEMQRPGTPLYNIK	2	2	2	AT1G56070.1;AT3G12915.2		0	3.78466e+08	0	9.549e-10	5.27262	4	2272.17	1.8437	24.0611	1
	High	NATLTNEKEVDAHPIR	3	1	1	AT1G56070.1		0	650699699	0	6.16e-14	5.01413	2	1807.93	2.2701	16.7361	1
	High	GVQYLNEIKDSVVAGFQWASK	4	2	2	AT1G56070.1;AT3G12915.2		0	2.24222e+08	0	4.126e-13	4.54068	3	2339.21	1.79045	71.4682	1
	High	LYMEARPMEEGLAEAIDDGR	1	1	1	AT1G56070.1		0	291255759	0	3.372e-15	4.49741	3	2266.06	3.43237	50.4472	0
	High	GHVFEEmQRPGTPLYNIK	3	2	2	AT1G56070.1;AT3G12915.2	M7(Oxidation)	0	693332306	0	1.099e-09	4.44591	3	2132.06	1.68669	21.9546	0
	High	LLEPVYmVEIQAPEGALGGIYSVLNQK	1	2	2	AT1G56070.1;AT3G12915.2	M7(Oxidation)	0	2.34904e+08	0	9.914e-12	4.44419	3	2947.55	1.62291	89.8524	0
	High	ILAEEFGWDKDLAK	3	2	2	AT1G56070.1;AT3G12915.2		0	9.65463e+08	0	1.487e-12	4.39953	2	1634.85	3.45649	43.349	1
	High	RQETVEDVPcGNTVAmVGLDQFITK	1	1	1	AT1G56070.1	C10(Carbamidomethyl); M16(Oxidation)	0	293024204	0	3.797e-11	4.37601	3	2823.37	2.58288	52.5263	1
	High	GHVFEEMQRPGTPLYNIK	3	2	2	AT1G56070.1;AT3G12915.2		0	1.06718e+09	0	1.424e-11	4.36499	3	2116.07	2.95954	29.4096	0
	High	LLEPVYMVEIQAPEGALGGIYSVLNQK	3	2	2	AT1G56070.1;AT3G12915.2		0	1.57976e+09	0	2.257e-13	4.27572	3	2931.56	2.10412	95.8615	0
	High	AYLPVVESFGFSSQLR	5	1	1	AT1G56070.1		0	2.47569e+09	0	1.657e-08	4.26127	2	1799.94	3.08273	68.4128	0
	High	VIYASQITAKPR	2	1	1	AT1G56070.1		0	405181424	0	1.557e-08	4.14617	3	1346.78	2.20252	18.4714	0
	High	LYmEARPMEEGLAEAIDDGR	2	1	1	AT1G56070.1	M3(Oxidation)	0	2.76235e+08	0	2.617e-15	4.11657	3	2282.05	2.48058	42.5354	0
	High	VIENANVIMATYEDPLLGDVQVYPEK	3	1	1	AT1G56070.1		0	8.12329e+08	0	3.037e-14	4.06852	3	2920.48	4.83407	78.7645	0
	High	LWGENFFDPATRK	2	1	1	AT1G56070.1		0	2.90385e+08	0	1.519e-10	3.98384	3	1580.79	0.847778	43.6266	1
	High	VENLYEGPLDDQYANAIR	3	1	1	AT1G56070.1		0	7.6525e+08	0	4.545e-09	3.82559	3	2080	2.73514	49.3006	0
	High	DGNEYLInLIDSPGHVDFSSEVTAALR	2	2	2	AT1G56070.1;AT3G12915.2	N8(Deamidated)	0	0	0	3.183e-12	3.799	3	2933.44	7.60458	86.8922	0
	High	LLEPVYmVEIqAPEGALGGIYSVLNQK	1	2	2	AT1G56070.1;AT3G12915.2	M7(Oxidation); Q11(Deamidated)	0	1.39633e+08	0	4.432e-08	3.7421	3	2948.59	19.5666	95.6271	0
	High	LYmEARPmEEGLAEAIDDGR	1	1	1	AT1G56070.1	M3(Oxidation); M8(Oxidation)	0	484092998	0	2.111e-12	3.66873	3	2298.05	3.29496	31.102	0
	High	DLQDDFMGGAEIIK	2	1	1	AT1G56070.1		0	811441509	0	2.216e-10	3.59398	2	1551.74	4.54862	61.7476	0
	High	IMGPNYIPGEKK	2	1	1	AT1G56070.1		0	224577858	0	6.759e-05	3.40365	3	1346.72	2.40014	19.8255	1
	High	STGISLYYEmTDESLK	2	1	1	AT1G56070.1	M10(Oxidation)	0	435188565	0	1.061e-10	3.38092	2	1852.86	2.67531	40.1007	0
	High	NcDPNGPLMLYVSK	1	1	1	AT1G56070.1	C2(Carbamidomethyl)	0	408161736	0	3.472e-08	3.32479	2	1607.76	2.86498	41.8892	0
	High	STGISLYYEMTDESLK	2	1	1	AT1G56070.1		0	654835190	0	2.505e-09	3.27308	2	1836.86	2.58853	53.8387	0
	High	NMSVIAHVDHGK	2	2	2	AT1G56070.1;AT3G12915.2		0	2.08284e+08	0	2.64e-05	3.20326	3	1307.65	1.60203	16.5651	0
	High	ILAEEFGWDKDLAKK	1	2	2	AT1G56070.1;AT3G12915.2		0	236359425	0	4.948e-08	3.18431	3	1762.94	1.81327	33.477	2
	High	DLQDDFmGGAEIIK	2	1	1	AT1G56070.1	M7(Oxidation)	0	6.1286e+08	0	4.694e-09	3.01373	2	1567.73	1.98381	49.3193	0
	High	IMGPNYIPGEK	1	1	1	AT1G56070.1		0	5.72272e+08	0	5.176e-06	2.94977	2	1218.62	2.73802	26.3019	0
	High	VIENAnVImATYEDPLLGDVQVYPEK	2	1	1	AT1G56070.1	N6(Deamidated); M9(Oxidation)	0	564655154	0	1.736e-06	2.94707	3	2937.5	18.108	79.0713	0
	High	KIWAFGPETTGPNmVVDmcK	1	1	1	AT1G56070.1	M14(Oxidation); M18(Oxidation); C19(Carbamidomethyl)	0	57607320	0	2.594e-07	2.91053	3	2313.07	1.12077	37.6044	1
	High	VIENANVImATYEDPLLGDVQVYPEK	2	1	1	AT1G56070.1	M9(Oxidation)	0	5.23219e+07	0	2.917e-07	2.83846	3	2936.47	3.96205	71.3025	0
	High	ImGPNYIPGEKK	1	1	1	AT1G56070.1	M2(Oxidation)	0	81835654	0	0.0001908	2.75018	2	1362.71	2.41824	18.1829	1
	High	DSVVAGFQWASK	1	2	2	AT1G56070.1;AT3G12915.2		0	190191408	0	2.781e-06	2.73512	2	1294.65	2.21227	44.1279	0
	High	LWGENFFDPATR	2	1	1	AT1G56070.1		0	1368446892	0	1.197e-05	2.72929	2	1452.69	2.69594	58.3516	0
	High	KIWAFGPETTGPnmVVDmcK	1	1	1	AT1G56070.1	N13(Deamidated); M14(Oxidation); M18(Oxidation); C19(Carbamidomethyl)	0	0	0	1.53e-05	2.63376	3	2314.08	11.4036	37.6504	1
	High	VmQTWLPASTALLEmMIFHLPSPHTAQR	1	1	1	AT1G56070.1	M2(Oxidation); M15(Oxidation)	0	9790837	0	2.486e-07	2.54268	4	3238.63	1.30784	76.5292	0
	High	EAMTPLSEFEDKL	2	1	1	AT1G56070.1		0	1112988120	0	2.94e-06	2.53352	2	1509.72	2.7078	60.2201	1
	High	ImGPNYIPGEK	1	1	1	AT1G56070.1	M2(Oxidation)	0	1.88335e+08	0	6.68e-05	2.52313	2	1234.62	2.56969	21.8726	0
	High	RQETVEDVPcGnTVAmVGLDQFITK	1	1	1	AT1G56070.1	C10(Carbamidomethyl); N12(Deamidated); M16(Oxidation)	0	0	0	0.0001052	2.52176	3	2824.37	8.47899	52.7913	1
	High	RGFVQFcYEPIK	1	1	1	AT1G56070.1	C7(Carbamidomethyl)	0	4.8118e+07	0	0.0001662	2.47697	3	1543.77	1.27999	33.7444	1
	High	EAmTPLSEFEDKL	2	1	1	AT1G56070.1	M3(Oxidation)	0	189263174	0	0.001588	2.38869	2	1525.71	2.17187	54.3619	1
	High	RGHVFEEmQRPGTPLYNIK	1	2	2	AT1G56070.1;AT3G12915.2	M8(Oxidation)	0	123326281	0	0.00236	2.31206	3	2288.17	3.07205	19.4852	1
	High	EGPLAEENMR	1	2	2	AT1G56070.1;AT3G12915.2		0	5.94351e+08	0	0.005811	2.23162	2	1145.53	2.18456	18.4433	0
	High	GFVQFcYEPIK	1	1	1	AT1G56070.1	C6(Carbamidomethyl)	0	474035782	0	0.0003918	2.18349	2	1387.67	2.12642	46.0335	0
	High	ILAEEFGWDK	1	2	2	AT1G56070.1;AT3G12915.2		0	1.96766e+08	0	1.871e-05	2.14492	2	1207.6	2.30966	42.6101	0
	High	NcDPNGPLmLYVSK	1	1	1	AT1G56070.1	C2(Carbamidomethyl); M9(Oxidation)	0	2.03108e+08	0	0.0001553	2.02666	2	1623.75	2.05915	34.5163	0
	High	LLEPVYMVEIqAPEGALGGIYSVLNQK	1	2	2	AT1G56070.1;AT3G12915.2	Q11(Deamidated)	0	0	0	2.651e-05	1.92876	3	2932.57	9.34382	95.5217	0
	High	cFLELQVDGEEAYQTFSR	1	1	1	AT1G56070.1	C1(Carbamidomethyl)	0	0	0	9.58e-07	1.72922	2	2192	0.483984	96.0187	0
	High	IWAFGPETTGPNMVVDMcK	1	1	1	AT1G56070.1	C18(Carbamidomethyl)	0	70647698	0	0.003788	1.55566	2	2152.99	2.5247	65.9492	0
	High	NDEKELMGKPLMK	1	1	1	AT1G56070.1		0	5.5536e+07	0	0.008158	1.53704	2	1532.79	2.84369	18.3592	1
	High	VIEnAnVImATYEDPLLGDVQVYPEK	1	1	1	AT1G56070.1	N4(Deamidated); N6(Deamidated); M9(Oxidation)	0	7.45593e+07	0	0.0008327	1.14244	3	2938.44	3.95448	79.2429	0
	High	STLTDSLVAAAGIIAqEVAGDVR	1	1	1	AT1G56070.1	Q16(Deamidated)	0	1.63511e+07	0	0.0007131	1.13614	3	2258.2	3.55748	108.981	0
	High	GVQYLNEIK	1	2	2	AT1G56070.1;AT3G12915.2		0	323927106	0.001	0.01584	2.05372	2	1063.58	2.4322	23.5391	0
	High	IWAFGPETTGPnMVVDMcK	1	1	1	AT1G56070.1	N12(Deamidated); C18(Carbamidomethyl)	0	0	0.001	0.01037	1.84404	2	2154	11.531	66.0715	0
	High	AATSGqAFPQcVFDHWEMMSSDPLEPGTQASVLVADIR	2	1	1	AT1G56070.1	Q6(Deamidated); C11(Carbamidomethyl)	0	2.55029e+07	0.001	0.01384	1.03606	4	4149.92	4.1821	87.5981	0
	High	FSVSPVVR	2	1	1	AT1G56070.1		0	1861175480	0.002	0.03136	1.85128	2	890.511	1.96037	23.6968	0
	High	AATSGqAFPqcVFDHWEMMSSDPLEPGTQASVLVADIR	1	1	1	AT1G56070.1	Q6(Deamidated); Q10(Deamidated); C11(Carbamidomethyl)	0	0	0.002	0.02533	0.956161	4	4150.93	11.3255	87.8364	0
	High	IRPVLTVNK	1	2	2	AT1G56070.1;AT3G12915.2		0	876197064	0.003	0.04837	3.01643	2	1039.66	1.51458	17.9967	0
	High	GGGQVIPTAR	1	1	1	AT1G56070.1		0	522377162	0.003	0.03904	2.3432	2	955.534	1.74423	17.1685	0
	High	AATSGqAFPqcVFDHWEmMSSDPLEPGTQASVLVADIR	2	1	1	AT1G56070.1	Q6(Deamidated); Q10(Deamidated); C11(Carbamidomethyl); M18(Oxidation)	0.0141	7.37488e+06	0.003	0.03298	0.704001	4	4166.93	13.2054	81.9254	0
	High	AATSGQAFPQcVFDHWEMMSSDPLEPGTQASVLVADIR	1	1	1	AT1G56070.1	C11(Carbamidomethyl)	0	1.91654e+07	0.003	0.04379	0.554484	4	4148.94	6.6857	87.7733	0
	High	AATSGQAFPQcVFDHWEmmSSDPLEPGTQASVLVADIR	2	1	1	AT1G56070.1	C11(Carbamidomethyl); M18(Oxidation); M19(Oxidation)	0	0	0.004	0.05268	0.831937	4	4180.92	2.52692	79.1526	0
	High	GVQYLnEIKDSVVAGFQWASK	1	2	2	AT1G56070.1;AT3G12915.2	N6(Deamidated)	0	0	0.005	0.07146	1.01879	2	2340.2	6.74777	71.212	1
	High	AATSGqAFPQcVFDHWEmmSSDPLEPGTQASVLVADIR	2	1	1	AT1G56070.1	Q6(Deamidated); C11(Carbamidomethyl); M18(Oxidation); M19(Oxidation)	0	1.595e+07	0.005	0.07441	0.665581	4	4181.91	5.9982	78.9883	0
	High	YRVENLYEGPLDDqYANAIR	1	1	1	AT1G56070.1	Q14(Deamidated)	0	0	0.007	0.09852	1.61513	3	2400.17	9.73714	46.7851	1
	High	IWAFGPETTGPNmVVDMcK	1	1	1	AT1G56070.1	M13(Oxidation); C18(Carbamidomethyl)	0	32969789	0.007	0.0948	1.13605	2	2168.98	1.24858	57.1062	0
	High	AATSGQAFPqcVFDHWEmMSSDPLEPGTQASVLVADIR	4	1	1	AT1G56070.1	Q10(Deamidated); C11(Carbamidomethyl); M18(Oxidation)	0	6.21768e+06	0.007	0.09742	0.480262	4	4165.9	1.98762	85.2814	0
AT1G07930.1	pep chromosome:TAIR10:1:2458184:2460817:1 gene:AT1G07930 transcript:AT1G07930.1 gene_biotype:protein_coding transcript_biotype:protein_coding gene_symbol:A1 description:Elongation factor 1-alpha 4 [Source:UniProtKB/Swiss-Prot;Acc:Q8GTY0]	314.276	53.45	2	18	18	121	1.81728e+10	449	49.4708	9.11475
	A2	Sequence	# PSMs	# Proteins	# Protein Groups	Protein Group Accessions	Modifications	ΔCn	Area	q-Value	PEP	XCorr	Charge	MH+ [Da]	ΔM [ppm]	RT [min]	# Missed Cleavages
	High	GAANFTSQVIImNHPGQIGNGYAPVLDcHTSHIAVK	2	1	1	AT1G07930.1	M12(Oxidation); C28(Carbamidomethyl)	0	8.29519e+08	0	1e-18	8.01894	4	3833.9	2.92202	43.2206	0
	High	GAANFTSQVIImNHPGQIGnGYAPVLDcHTSHIAVK	8	1	1	AT1G07930.1	M12(Oxidation); N20(Deamidated); C28(Carbamidomethyl)	0	644340543	0	5.877e-16	7.76928	5	3834.88	2.70898	45.4527	0
	High	GAANFTSQVIIMNHPGQIGNGYAPVLDcHTSHIAVK	3	1	1	AT1G07930.1	C28(Carbamidomethyl)	0	1.01259e+09	0	1.365e-15	7.13299	5	3817.9	1.48695	47.7472	0
	High	GAANFTSQVIIMNHPGQIGnGYAPVLDcHTSHIAVK	7	1	1	AT1G07930.1	N20(Deamidated); C28(Carbamidomethyl)	0	1.05429e+09	0	6.474e-15	6.77246	5	3818.88	2.57148	50.1462	0
	High	VETGmIKPGmVVTFAPTGLTTEVK	8	1	1	AT1G07930.1	M5(Oxidation); M10(Oxidation)	0	3.14312e+09	0	1.047e-14	5.81671	3	2538.33	2.51329	47.0501	0
	High	SVEMHHESLLEALPGDNVGFNVK	2	1	1	AT1G07930.1		0	427818008	0	8.392e-14	5.75308	4	2522.24	2.32169	46.9047	0
	High	VETGMIKPGmVVTFAPTGLTTEVK	17	1	1	AT1G07930.1	M10(Oxidation)	0	5.44136e+09	0	1.229e-13	5.54666	3	2522.33	3.07821	52.3374	0
	High	mTPTKPmVVETFSEYPPLGR	5	2	1	AT1G07930.1	M1(Oxidation); M7(Oxidation)	0	5.9252e+09	0	4.124e-14	5.4888	3	2312.14	2.45103	39.7353	0
	High	mTPTKPMVVETFSEYPPLGR	15	2	1	AT1G07930.1	M1(Oxidation)	0	5.54529e+09	0	4.083e-13	5.48864	3	2296.14	2.83193	45.1163	0
	High	VETGMIKPGMVVTFAPTGLTTEVK	5	1	1	AT1G07930.1		0	1.20474e+10	0	1.754e-12	5.03071	3	2506.33	1.5317	58.6984	0
	High	SVEmHHESLLEALPGDNVGFNVK	2	1	1	AT1G07930.1	M4(Oxidation)	0	320779462	0	1.08e-10	4.76243	4	2538.24	2.86764	43.7138	0
	High	YDEIIKEVSSYLKK	2	2	1	AT1G07930.1		0	2.87684e+08	0	1.68e-09	4.4195	3	1714.93	2.56913	44.8839	2
	High	YDEIIKEVSSYLK	2	2	1	AT1G07930.1		0	438059071	0	6.312e-10	4.275	2	1586.84	2.51531	54.8229	1
	High	MTPTKPMVVETFSEYPPLGR	3	2	1	AT1G07930.1		0	10237647962	0	1.139e-12	4.13262	3	2280.14	1.93332	48.5406	0
	High	GPTLLEALDQINEPK	2	2	1	AT1G07930.1		0	8.48713e+07	0	3.874e-10	3.85678	2	1637.88	2.97997	61.4425	0
	High	EHALLAFTLGVK	8	2	1	AT1G07930.1		0	2635376133	0	0.0009849	3.7929	3	1298.75	1.03965	43.9882	0
	High	RPSDKPLRLPLQDVYK	2	2	1	AT1G07930.1		0	8.78264e+07	0	5.436e-07	3.77328	4	1925.1	1.98189	23.0321	1
	High	YYcTVIDAPGHR	2	2	1	AT1G07930.1	C3(Carbamidomethyl)	0	959998253	0	6.708e-08	3.55973	3	1451.68	1.78921	19.4314	0
	High	STTTGHLIYK	2	2	1	AT1G07930.1		0	5371888373	0	0.0005984	3.42959	3	1120.6	1.67352	16.4355	0
	High	NmITGTSQADcAVLIIDSTTGGFEAGISK	1	2	1	AT1G07930.1	M2(Oxidation); C11(Carbamidomethyl)	0	94029587	0	6.125e-13	3.42295	3	2973.42	1.61983	73.1774	0
	High	IGGIGTVPVGR	3	2	1	AT1G07930.1		0	28373341068	0	7.519e-06	3.23043	2	1025.61	1.43391	24.4978	0
	High	ARYDEIIKEVSSYLK	1	2	1	AT1G07930.1		0	0	0	1.092e-06	3.17346	3	1813.97	1.99361	58.7297	2
	High	NMITGTSQADcAVLIIDSTTGGFEAGISK	2	2	1	AT1G07930.1	C11(Carbamidomethyl)	0	4.11795e+07	0	2.803e-07	2.82124	3	2957.43	2.40638	78.1789	0
	High	NmITGTSqADcAVLIIDSTTGGFEAGISK	2	2	1	AT1G07930.1	M2(Oxidation); Q8(Deamidated); C11(Carbamidomethyl)	0	0	0	1.475e-05	1.8586	3	2974.46	18.5456	78.3494	0
	High	GAANFTSQVIImnHPGQIGnGYAPVLDcHTSHIAVK	3	1	1	AT1G07930.1	M12(Oxidation); N13(Deamidated); N20(Deamidated); C28(Carbamidomethyl)	0	0	0	0.003837	1.53411	4	3835.88	8.07211	45.1038	0
	High	NMITGTSqADcAVLIIDSTTGGFEAGISK	1	2	1	AT1G07930.1	Q8(Deamidated); C11(Carbamidomethyl)	0	0	0	4.401e-05	1.14408	3	2958.43	7.54023	78.7128	0
	High	QTVAVGVIK	2	2	1	AT1G07930.1		0	5811786536	0.001	0.01654	3.03129	2	914.569	2.08181	20.0651	0
	High	LPLQDVYK	2	2	1	AT1G07930.1		0	14097747840	0.001	0.01105	2.58981	2	975.553	2.02324	26.2403	0
	High	LPLqDVYK	2	2	1	AT1G07930.1	Q4(Deamidated)	0	6.5541e+07	0.001	0.01397	2.09445	2	976.537	1.57631	28.5927	0
	High	GAAnFTSqVIIMnHPGQIGnGYAPVLDcHTSHIAVK	1	1	1	AT1G07930.1	N4(Deamidated); Q8(Deamidated); N13(Deamidated); N20(Deamidated); C28(Carbamidomethyl)	0	0	0.001	0.01034	1.50815	4	3821.85	7.15075	52.6638	0
	High	GAANFTSqVIImNHPGqIGnGYAPVLDcHTSHIAVK	2	1	1	AT1G07930.1	Q8(Deamidated); M12(Oxidation); Q17(Deamidated); N20(Deamidated); C28(Carbamidomethyl)	0	1402876584	0.002	0.02385	4.19394	5	3836.88	11.7074	50.8993	0
	High	EVSSYLKK	1	2	1	AT1G07930.1		0	6.83539e+07	0.002	0.02604	2.12124	3	953.532	1.69128	15.9355	1
	High	YAWVLDK	1	2	1	AT1G07930.1		0	40119400	0.003	0.03281	1.58919	2	894.474	2.13897	29.4642	0
AT5G56030.1	pep chromosome:TAIR10:5:22686473:22689671:1 gene:AT5G56030 transcript:AT5G56030.1 gene_biotype:protein_coding transcript_biotype:protein_coding gene_symbol:HSP81-2 description:Heat shock protein 81-2 [Source:UniProtKB/TrEMBL;Acc:F4K6B6]	313.039	48.5	3	2	40	112	3.15664e+09	699	80.0139	5.04639
	A2	Sequence	# PSMs	# Proteins	# Protein Groups	Protein Group Accessions	Modifications	ΔCn	Area	q-Value	PEP	XCorr	Charge	MH+ [Da]	ΔM [ppm]	RT [min]	# Missed Cleavages
	High	KPEEINKEEYAAFYK	3	4	3	AT5G56010.1;AT5G56000.1;AT5G56030.1		0	1.43364e+09	0	5.011e-17	5.76211	2	1858.93	2.53167	19.7398	1
	High	SKLDGQPELFIHIIPDK	1	4	3	AT5G56010.1;AT5G56000.1;AT5G56030.1		0	1.50463e+08	0	2.255e-16	5.52597	3	1950.08	2.80249	45.5441	1
	High	KTMEINPENSIMDELRK	1	4	3	AT5G56010.1;AT5G56000.1;AT5G56030.1		0	38504418	0	3.417e-12	5.32721	3	2048.02	1.35604	35.6197	2
	High	MKEGQNDIFYITGESKK	3	3	2	AT5G56010.1;AT5G56030.1		0	315658222	0	6.82e-14	5.04281	3	1987.99	3.08228	21.324	2
	High	VIKDVLGDKVEK	2	4	3	AT5G56010.1;AT5G56000.1;AT5G56030.1		0	253041522	0	2.338e-08	4.94081	3	1342.8	1.7807	17.4549	2
	High	HSEFISYPISLWIEK	4	4	3	AT5G56010.1;AT5G56000.1;AT5G56030.1		0	6.75974e+08	0	1.872e-15	4.78263	2	1848.96	2.27246	64.2771	0
	High	mKEGQNDIFYITGESKK	1	3	2	AT5G56010.1;AT5G56030.1	M1(Oxidation)	0	95001656	0	1.964e-09	4.5774	3	2003.98	2.82354	20.036	2
	High	ELISNSSDALDKIR	3	4	3	AT5G56010.1;AT5G56000.1;AT5G56030.1		0	965117896	0	3.858e-10	4.55591	3	1560.83	1.8756	27.7907	1
	High	SGDELTSLKDYVTR	4	4	3	AT5G56010.1;AT5G56000.1;AT5G56030.1		0	1.5574e+09	0	1.378e-09	4.4816	3	1583.79	1.63851	35.5991	1
	High	HNDDEQYVWESQAGGSFTVTR	4	5	3	AT5G56010.1;AT5G56000.1;AT5G56030.1		0	273317656	0	3.731e-14	4.46149	3	2426.07	2.5096	38.4603	0
	High	EGLKLDETEDEKK	2	3	2	AT5G56010.1;AT5G56030.1		0	9.28849e+07	0	8.432e-08	4.4459	2	1533.77	1.90264	16.0922	2
	High	KAVENSPFLEK	2	4	3	AT5G56010.1;AT5G56000.1;AT5G56030.1		0	446901329	0	3.03e-09	4.38818	2	1261.68	2.04546	17.7284	1
	High	LDGQPELFIHIIPDKTNNTLTIIDSGIGMTK	1	4	3	AT5G56010.1;AT5G56000.1;AT5G56030.1		0	0	0	2.957e-10	4.36414	3	3394.81	5.53413	75.1972	1
	High	IKEVSHEWDLVNK	2	3	2	AT5G56010.1;AT5G56030.1		0	730611575	0	2.778e-12	4.19407	2	1596.84	2.497	20.0915	1
	High	mKEGQNDIFYITGESK	2	3	2	AT5G56010.1;AT5G56030.1	M1(Oxidation)	0	251339250	0	1.553e-08	4.12599	3	1875.88	1.38914	25.7234	1
	High	HFSVEGQLEFK	4	5	3	AT5G56010.1;AT5G56000.1;AT5G56030.1		0	9.85237e+08	0	6.868e-08	3.99398	2	1320.66	3.45137	27.4769	0
	High	TmEINPENSIMDELRK	1	4	3	AT5G56010.1;AT5G56000.1;AT5G56030.1	M2(Oxidation)	0	129492806	0	8.945e-10	3.92061	3	1935.92	3.02044	39.9861	1
	High	KGIEVLYMVDAIDEYAIGQLK	1	3	2	AT5G56010.1;AT5G56030.1		0	1.10068e+08	0	1.486e-13	3.89301	3	2368.26	7.0147	87.7687	1
	High	TMEINPENSIMDELRK	2	4	3	AT5G56010.1;AT5G56000.1;AT5G56030.1		0	263771584	0	2.302e-09	3.86032	3	1919.92	2.05016	46.4952	1
	High	GIVDSEDLPLNISR	3	4	3	AT5G56010.1;AT5G56000.1;AT5G56030.1		0	4197012120	0	9.894e-11	3.77393	2	1527.8	2.18863	51.2069	0
	High	SLSNDWEEHLAVK	3	4	3	AT5G56010.1;AT5G56000.1;AT5G56030.1		0	1801031532	0	5.485e-08	3.71753	3	1527.75	1.90311	29.9132	0
	High	KHSEFISYPISLWIEK	4	4	3	AT5G56010.1;AT5G56000.1;AT5G56030.1		0	4.42323e+08	0	1.555e-08	3.71129	3	1977.05	2.14966	52.1234	1
	High	EVSHEWDLVNK	1	3	2	AT5G56010.1;AT5G56030.1		0	611492304	0	2.236e-06	3.70489	2	1355.66	1.38307	21.7038	0
	High	RAPFDLFDTK	4	4	3	AT5G56010.1;AT5G56000.1;AT5G56030.1		0	2.30796e+09	0	2.687e-05	3.63009	2	1209.63	1.37727	37.8766	1
	High	LDGQPELFIHIIPDK	3	4	3	AT5G56010.1;AT5G56000.1;AT5G56030.1		0	5.12412e+08	0	4.358e-10	3.61442	3	1734.94	1.38283	55.8215	0
	High	TNNTLTIIDSGIGmTK	2	4	3	AT5G56010.1;AT5G56000.1;AT5G56030.1	M14(Oxidation)	0	270990932	0	2.351e-09	3.57042	2	1694.87	2.99923	40.1832	0
	High	LDGQPELFIHIIPDKTNNTLTIIDSGIGmTK	2	4	3	AT5G56010.1;AT5G56000.1;AT5G56030.1	M29(Oxidation)	0	2.256e+08	0	1.612e-09	3.56151	3	3410.8	3.38432	70.8961	1
	High	MKEGQNDIFYITGESK	2	3	2	AT5G56010.1;AT5G56030.1		0	4.69375e+08	0	1.359e-11	3.38449	2	1859.89	2.34973	28.4024	1
	High	ELISNSSDALDK	1	4	3	AT5G56010.1;AT5G56000.1;AT5G56030.1		0	967343421	0	5.739e-05	3.3229	2	1291.64	1.95334	21.2162	0
	High	LDGQPELFIHIIPDKTnNTLTIIDSGIGMTK	2	4	3	AT5G56010.1;AT5G56000.1;AT5G56030.1	N17(Deamidated)	0	0	0	6.502e-08	3.17902	3	3395.79	5.09903	75.1404	1
	High	ADLVNNLGTIAR	1	5	3	AT5G56010.1;AT5G56000.1;AT5G56030.1		0	2964936296	0	2.135e-05	3.10407	2	1256.7	2.08527	35.4755	0
	High	EGQNDIFYITGESKK	2	3	2	AT5G56010.1;AT5G56030.1		0	69020731	0	5.727e-06	3.08378	3	1728.85	2.50424	26.7781	1
	High	EDQLEYLEER	1	2	1	AT5G56030.1		0	466863548	0	4.538e-05	3.08117	2	1323.61	2.13595	29.7167	0
	High	ADLVnNLGTIAR	2	5	3	AT5G56010.1;AT5G56000.1;AT5G56030.1	N5(Deamidated)	0	1.49927e+08	0	1.747e-06	3.0407	2	1257.68	3.43674	35.0861	0
	High	SGDELTSLK	1	4	3	AT5G56010.1;AT5G56000.1;AT5G56030.1		0	112227967	0	0.00017	3.03964	2	949.485	1.32768	18.7553	0
	High	TNNTLTIIDSGIGMTK	2	4	3	AT5G56010.1;AT5G56000.1;AT5G56030.1		0	4.46488e+08	0	4.815e-08	3.02074	2	1678.87	0.8715	48.6861	0
	High	KTmEINPENSIMDELR	1	4	3	AT5G56010.1;AT5G56000.1;AT5G56030.1	M3(Oxidation)	0	3.20767e+07	0	0.001167	3.01585	3	1935.92	1.69627	37.3672	1
	High	KGIEVLYmVDAIDEYAIGQLK	2	3	2	AT5G56010.1;AT5G56030.1	M8(Oxidation)	0	19939824	0	5.861e-07	3.0001	3	2384.26	7.30843	70.2581	1
	High	AVENSPFLEK	1	4	3	AT5G56010.1;AT5G56000.1;AT5G56030.1		0	748166704	0	0.0007233	2.9108	2	1133.59	1.73755	21.5297	0
	High	GIEVLYMVDAIDEYAIGQLK	3	3	2	AT5G56010.1;AT5G56030.1		0	8.20062e+07	0	3.035e-08	2.73687	3	2240.16	2.45677	100.697	0
	High	mVLYLKEDQLEYLEER	1	2	1	AT5G56030.1	M1(Oxidation)	0	1.33793e+08	0	3.39e-06	2.65031	3	2087.04	0.106396	46.1721	1
	High	APFDLFDTK	2	4	3	AT5G56010.1;AT5G56000.1;AT5G56030.1		0	389324336	0	0.0004579	2.61517	2	1053.52	-0.576701	48.1364	0
	High	KTmEINPENSIMDELRK	1	4	3	AT5G56010.1;AT5G56000.1;AT5G56030.1	M3(Oxidation)	0	120528630	0	1.234e-09	2.49971	3	2064.01	2.09405	30.3051	2
	High	VFIMDncEDIIPEYLGFVK	1	3	2	AT5G56010.1;AT5G56030.1	N6(Deamidated); C7(Carbamidomethyl)	0	0	0	0.0001494	2.39114	3	2303.12	10.696	88.2852	0
	High	MVLYLKEDQLEYLEER	1	2	1	AT5G56030.1		0	5.5137e+07	0	3.435e-05	2.35139	3	2071.05	2.8093	52.0383	1
	High	EGLKLDETEDEK	1	3	2	AT5G56010.1;AT5G56030.1		0	92999896	0	0.003208	2.28739	2	1405.67	2.94394	17.4495	1
	High	EGQNDIFYITGESK	1	3	2	AT5G56010.1;AT5G56030.1		0	353621962	0	1.543e-06	2.07934	2	1600.75	2.94137	38.8411	0
	High	TMEINPENSIMDELR	1	4	3	AT5G56010.1;AT5G56000.1;AT5G56030.1		0	164100344	0	0.0003424	2.07521	2	1791.83	2.91916	56.623	0
	High	TmEINPENSIMDELR	2	4	3	AT5G56010.1;AT5G56000.1;AT5G56030.1	M2(Oxidation)	0	1.08673e+08	0	0.0006225	1.7895	2	1807.83	3.27526	49.4593	0
	High	EGqNDIFYITGESK	1	3	2	AT5G56010.1;AT5G56030.1	Q3(Deamidated)	0	0	0	0.003716	1.72647	2	1601.75	13.5283	38.8044	0
	High	GIEVLYmVDAIDEYAIGQLK	3	3	2	AT5G56010.1;AT5G56030.1	M7(Oxidation)	0	1.9683e+07	0	0.001012	1.72283	3	2256.15	0.36475	85.0303	0
	High	VVDSPccLVTGEYGWTANMER	1	4	3	AT5G56010.1;AT5G56000.1;AT5G56030.1	C6(Carbamidomethyl); C7(Carbamidomethyl)	0	1.04499e+08	0	7.205e-08	1.45733	2	2444.07	1.14934	56.4464	0
	High	VFIMDNcEDIIPEYLGFVK	2	3	2	AT5G56010.1;AT5G56030.1	C7(Carbamidomethyl)	0	1.47608e+08	0	0.006075	1.39294	3	2302.12	1.31834	88.0766	0
	High	SLSnDWEEHLAVK	1	4	3	AT5G56010.1;AT5G56000.1;AT5G56030.1	N4(Deamidated)	0	1.71575e+07	0	0.0001854	1.33792	3	1528.73	0.879073	31.967	0
	High	KGIEVLYmVDAIDEYAIGqLK	1	3	2	AT5G56010.1;AT5G56030.1	M8(Oxidation); Q19(Deamidated)	0	0	0.001	0.01408	2.11938	3	2385.25	11.0639	70.2933	1
	High	TmEINPENSImDELR	1	4	3	AT5G56010.1;AT5G56000.1;AT5G56030.1	M2(Oxidation); M11(Oxidation)	0	39565307	0.001	0.009136	1.6452	2	1823.82	2.55423	37.727	0
	High	VVDSPccLVTGEYGWTANmER	1	4	3	AT5G56010.1;AT5G56000.1;AT5G56030.1	C6(Carbamidomethyl); C7(Carbamidomethyl); M19(Oxidation)	0	6.09389e+07	0.002	0.02555	0.983668	3	2460.07	3.35228	49.7653	0
	High	LDGqPELFIHIIPDKTNNTLTIIDSGIGmTK	1	4	3	AT5G56010.1;AT5G56000.1;AT5G56030.1	Q4(Deamidated); M29(Oxidation)	0	164795672	0.004	0.05981	0.884969	3	3411.8	9.07004	70.8383	1
	High	VVDSPccLVTGEYGWTAnMER	1	4	3	AT5G56010.1;AT5G56000.1;AT5G56030.1	C6(Carbamidomethyl); C7(Carbamidomethyl); N18(Deamidated)	0	0	0.004	0.05156	0.870436	2	2445.07	9.2837	56.504	0
	High	IRFESLTDK	1	5	3	AT5G56010.1;AT5G56000.1;AT5G56030.1		0	127479496	0.005	0.06543	3.05028	2	1108.6	2.11715	19.9854	1
	High	VFImDNcEDIIPEYLGFVK	1	3	2	AT5G56010.1;AT5G56030.1	M4(Oxidation); C7(Carbamidomethyl)	0	1.19199e+07	0.005	0.0731	0.991928	3	2318.12	3.23953	81.018	0
AT1G42970.1	pep chromosome:TAIR10:1:16127353:16129895:1 gene:AT1G42970 transcript:AT1G42970.1 gene_biotype:protein_coding transcript_biotype:protein_coding gene_symbol:GAPB description:Glyceraldehyde-3-phosphate dehydrogenase GAPB, chloroplastic [Source:UniProtKB/Swiss-Prot;Acc:P25857]	310.318	59.96	1	20	25	125	3.20474e+10	447	47.6296	6.80029
	A2	Sequence	# PSMs	# Proteins	# Protein Groups	Protein Group Accessions	Modifications	ΔCn	Area	q-Value	PEP	XCorr	Charge	MH+ [Da]	ΔM [ppm]	RT [min]	# Missed Cleavages
	High	KGLTAEDVNEAFRK	4	1	1	AT1G42970.1		0	3875985536	0	9.954e-19	7.78349	3	1577.83	1.4699	19.1546	2
	High	VPTPNVSVVDLVINVEKK	4	1	1	AT1G42970.1		0	2.45617e+09	0	8.693e-21	7.1401	3	1950.13	2.41407	60.46	1
	High	KDSPLEVVVLNDSGGVK	5	1	1	AT1G42970.1		0	5001482176	0	5.279e-20	6.30067	2	1755.95	2.07231	37.5395	1
	High	VPTPNVSVVDLVINVEK	7	1	1	AT1G42970.1		0	5.00611e+09	0	2.088e-14	5.48733	2	1822.04	2.69128	71.6102	0
	High	KGLTAEDVNEAFR	2	1	1	AT1G42970.1		0	1528633436	0	6.987e-12	5.13565	2	1449.74	3.04	22.4864	1
	High	WPGAEAVGSGDPLEDFcK	1	1	1	AT1G42970.1	C17(Carbamidomethyl)	0	1816922181	0	1.71e-14	5.00079	2	1934.86	1.34612	57.8411	0
	High	GLTAEDVNEAFRK	2	1	1	AT1G42970.1		0	2390605941	0	5.951e-09	4.89729	3	1449.74	1.894	23.1373	1
	High	DSPLEVVVLNDSGGVK	9	1	1	AT1G42970.1		0	12407330542	0	7.146e-09	4.49714	2	1627.86	2.30993	56.0686	0
	High	GILDVcDAPLVSVDFR	4	1	1	AT1G42970.1	C6(Carbamidomethyl)	0	2089805185	0	4.653e-12	4.27398	2	1775.91	5.06428	74.4724	0
	High	GADIPTYVmGVNEQDYGHDVANIISnAScTTNcLAPFAK	10	1	1	AT1G42970.1	M9(Oxidation); N26(Deamidated); C29(Carbamidomethyl); C33(Carbamidomethyl)	0	116665807	0	1.642e-08	4.08734	4	4230.93	6.22158	76.9381	0
	High	VVDLAHLVASK	6	1	1	AT1G42970.1		0	1.01351e+10	0	1.135e-08	4.02193	2	1151.68	2.05818	31.2251	0
	High	VVAWYDNEWGYSQR	6	1	1	AT1G42970.1		0	6713645382	0	7.455e-10	3.80188	2	1772.81	1.8708	45.3573	0
	High	AAALNIVPTSTGAAK	7	6	3	AT3G26650.1;AT1G12900.4;AT1G42970.1		0	69177250928	0	2.369e-08	3.62698	2	1384.78	2.24517	27.4049	0
	High	DSPLEVVVLnDSGGVK	4	1	1	AT1G42970.1	N10(Deamidated)	0	182325252	0	1.328e-10	3.457	2	1628.84	3.95285	58.6469	0
	High	GLTAEDVNEAFR	2	1	1	AT1G42970.1		0	1771169687	0	8.647e-08	3.43247	2	1321.64	1.39449	31.9912	0
	High	KDSPLEVVVLnDSGGVK	1	1	1	AT1G42970.1	N11(Deamidated)	0	1.36613e+08	0	5.647e-13	3.42213	2	1756.94	2.206	40.1525	1
	High	GTMTTTHSYTGDQR	2	6	3	AT3G26650.1;AT1G12900.4;AT1G42970.1		0	3.18988e+08	0	1.019e-08	3.40188	2	1555.68	2.27445	15.3545	0
	High	IVDNETISVDGK	2	1	1	AT1G42970.1		0	6113298854	0	3.717e-09	3.37049	2	1289.66	2.43887	20.49	0
	High	TNPADEEcKVYD	2	1	1	AT1G42970.1	C8(Carbamidomethyl)	0	911301040	0	4.677e-07	3.30734	2	1440.6	1.75784	17.2706	1
	High	AVSLVLPQLK	4	1	1	AT1G42970.1		0	1.45576e+10	0	0.000284	3.02323	2	1067.68	1.99922	46.4617	0
	High	GADIPTYVMGVNEQDYGHDVANIISNAScTTNcLAPFAK	3	1	1	AT1G42970.1	C29(Carbamidomethyl); C33(Carbamidomethyl)	0	1092421464	0	8.745e-07	2.70261	4	4213.95	4.72302	82.3311	0
	High	YDSMLGTFK	2	1	1	AT1G42970.1		0	2873508040	0	0.00283	2.6867	2	1061.5	1.59931	30.1553	0
	High	AVSLVLPqLK	1	1	1	AT1G42970.1	Q8(Deamidated)	0	6.32473e+07	0	0.0003798	2.6804	2	1068.67	2.67599	48.3651	0
	High	AVTTSTPVRGETVAK	1	1	1	AT1G42970.1		0	31715863	0	9.933e-05	2.64516	2	1516.84	1.87346	16.0914	1
	High	VVAWYDnEWGYSQR	1	1	1	AT1G42970.1	N7(Deamidated)	0	174296852	0	9.058e-07	2.62924	2	1773.79	3.86144	48.4559	0
	High	VLDEEFGIVK	3	1	1	AT1G42970.1		0	11092101280	0	0.0002575	2.5884	2	1148.62	1.56564	38.1856	0
	High	GADIPTYVmGVNEQDYGHDVANIISnAScTTncLAPFAK	3	1	1	AT1G42970.1	M9(Oxidation); N26(Deamidated); C29(Carbamidomethyl); N32(Deamidated); C33(Carbamidomethyl)	0	1.51744e+07	0	0.003864	2.52709	5	4231.94	11.1766	77.0428	0
	High	AAALnIVPTSTGAAK	1	6	3	AT3G26650.1;AT1G12900.4;AT1G42970.1	N5(Deamidated)	0	2.61455e+08	0	2.027e-09	2.48251	2	1385.77	2.23837	29.8847	0
	High	YDSmLGTFK	2	1	1	AT1G42970.1	M4(Oxidation)	0	2783045466	0	0.003788	1.98278	2	1077.49	2.44296	21.1157	0
	High	GADIPTYVmGVNEQDYGHDVANIISNAScTTNcLAPFAK	2	1	1	AT1G42970.1	M9(Oxidation); C29(Carbamidomethyl); C33(Carbamidomethyl)	0	1.08455e+09	0	2.889e-05	1.83797	4	4229.95	6.13816	77.2252	0
	High	GADIPTYVMGVNEQDYGHDVANIISnAScTTNcLAPFAK	10	1	1	AT1G42970.1	N26(Deamidated); C29(Carbamidomethyl); C33(Carbamidomethyl)	0	0	0	0.001952	1.67832	5	4214.94	7.49729	82.4546	0
	High	VPTPnVSVVDLVINVEK	1	1	1	AT1G42970.1	N5(Deamidated)	0	9.51459e+06	0	0.007226	1.46032	2	1823.02	2.88675	76.5089	0
	High	LnGIALR	3	6	3	AT3G26650.1;AT1G12900.4;AT1G42970.1	N2(Deamidated)	0	424414112	0.001	0.01668	1.93647	2	757.458	1.21573	25.1398	0
	High	GKLnGIALR	2	6	3	AT3G26650.1;AT1G12900.4;AT1G42970.1	N4(Deamidated)	0	2536691461	0.002	0.02968	3.19369	2	942.574	1.31673	18.5606	1
	High	VAInGFGR	3	5	3	AT3G26650.1;AT1G12900.4;AT1G42970.1	N4(Deamidated)	0	6231790904	0.002	0.02442	2.26585	2	834.449	2.05844	22.4176	0
	High	GLTAEDVnEAFRK	1	1	1	AT1G42970.1	N8(Deamidated)	0	8.4062e+06	0.003	0.03571	1.43484	2	1450.72	2.69639	26.4928	1
	High	VIITAPAK	1	1	1	AT1G42970.1		0	3029673850	0.007	0.08909	2.08771	2	812.525	1.6195	18.3496	0
	High	VAINGFGR	1	5	3	AT3G26650.1;AT1G12900.4;AT1G42970.1		0	4290914200	0.009	0.1144	2.42064	2	833.464	1.55691	20.6517	0
AT1G12900.4	pep chromosome:TAIR10:1:4392610:4394394:-1 gene:AT1G12900 transcript:AT1G12900.4 gene_biotype:protein_coding transcript_biotype:protein_coding gene_symbol:GAPA-2 description:glyceraldehyde 3-phosphate dehydrogenase A subunit 2 [Source:TAIR;Acc:AT1G12900]	307.894	61.71	4	6	21	113	4.04637e+10	350	37.6436	7.76709
	A2	Sequence	# PSMs	# Proteins	# Protein Groups	Protein Group Accessions	Modifications	ΔCn	Area	q-Value	PEP	XCorr	Charge	MH+ [Da]	ΔM [ppm]	RT [min]	# Missed Cleavages
	High	VPTPNVSVVDLVVQVSKK	6	5	2	AT3G26650.1;AT1G12900.4		0	9365782458	0	1.314e-20	7.36497	3	1908.12	2.15307	58.5298	1
	High	YDSTLGIFDADVKPSGDSALSVDGK	9	3	1	AT1G12900.4		0	8.07733e+09	0	2.687e-20	6.47117	3	2557.24	2.32401	54.5184	0
	High	KDSPLDVVVINDTGGVK	3	3	1	AT1G12900.4		0	1925132625	0	7.153e-19	6.09043	2	1755.95	2.69797	38.534	1
	High	VPTPNVSVVDLVVQVSK	11	5	2	AT3G26650.1;AT1G12900.4		0	5154911423	0	1.174e-16	5.79008	2	1780.02	1.76655	69.8892	0
	High	KTFAEEVNAAFR	4	5	2	AT3G26650.1;AT1G12900.4		0	3.76994e+09	0	3.476e-11	4.6913	2	1382.71	1.75491	28.9495	1
	High	VVDLADIVAnNWK	6	5	2	AT3G26650.1;AT1G12900.4	N10(Deamidated)	0	8.76805e+08	0	2.846e-09	4.22535	2	1457.77	2.63024	61.1051	0
	High	VVDLADIVANNWK	9	5	2	AT3G26650.1;AT1G12900.4		0	2.91107e+10	0	1.505e-07	4.20991	2	1456.78	2.63697	65.4118	0
	High	GILDVcDEPLVSVDFR	4	5	2	AT3G26650.1;AT1G12900.4	C6(Carbamidomethyl)	0	2.81914e+09	0	1.464e-11	4.05657	2	1833.91	4.97784	72.5644	0
	High	VIAWYDNEWGYSQR	8	5	2	AT3G26650.1;AT1G12900.4		0	10796674153	0	1.285e-09	3.97554	2	1786.82	1.84214	49.2373	0
	High	DSPLDVVVINDTGGVK	1	3	1	AT1G12900.4		0	0	0	6.295e-10	3.85139	2	1627.86	2.75986	56.541	0
	High	AAALNIVPTSTGAAK	7	6	3	AT3G26650.1;AT1G12900.4;AT1G42970.1		0	69177250928	0	2.369e-08	3.62698	2	1384.78	2.24517	27.4049	0
	High	VLITAPGKGDIPTYVVGVNAELYSHEDTIISnAScTTNcLAPFVK	1	4	1	AT1G12900.4	N32(Deamidated); C35(Carbamidomethyl); C39(Carbamidomethyl)	0	134685267	0	1.014e-09	3.56175	4	4836.43	4.54942	77.1997	1
	High	VPTPNVSVVDLVVqVSKK	2	5	2	AT3G26650.1;AT1G12900.4	Q14(Deamidated)	0	8.68102e+07	0	2.602e-10	3.48943	3	1909.11	4.25823	61.7549	1
	High	KVLITAPGK	3	5	2	AT3G26650.1;AT1G12900.4		0	1092845312	0	7.575e-05	3.4227	2	926.605	1.5796	16.5623	1
	High	GTMTTTHSYTGDQR	2	6	3	AT3G26650.1;AT1G12900.4;AT1G42970.1		0	3.18988e+08	0	1.019e-08	3.40188	2	1555.68	2.27445	15.3545	0
	High	TFAEEVNAAFR	4	5	2	AT3G26650.1;AT1G12900.4		0	1.49831e+10	0	2.603e-05	3.30259	2	1254.61	2.03082	37.7364	0
	High	TFAEEVnAAFR	2	5	2	AT3G26650.1;AT1G12900.4	N7(Deamidated)	0	1.38311e+08	0	1.055e-05	2.94517	2	1255.6	1.73183	30.5687	0
	High	VLITAPGKGDIPTYVVGVNAELYSHEDTIISNAScTTNcLAPFVK	1	4	1	AT1G12900.4	C35(Carbamidomethyl); C39(Carbamidomethyl)	0	0	0	5.515e-06	2.79452	4	4835.44	3.56729	77.111	1
	High	DSPLDVVVInDTGGVK	1	3	1	AT1G12900.4	N10(Deamidated)	0	179319952	0	3.948e-08	2.67289	2	1628.84	2.15423	59.2046	0
	High	AAALnIVPTSTGAAK	1	6	3	AT3G26650.1;AT1G12900.4;AT1G42970.1	N5(Deamidated)	0	2.61455e+08	0	2.027e-09	2.48251	2	1385.77	2.23837	29.8847	0
	High	VIAWYDnEWGYSQR	2	5	2	AT3G26650.1;AT1G12900.4	N7(Deamidated)	0	1.0397e+08	0	9.245e-07	2.38787	2	1787.81	3.68063	52.264	0
	High	AVALVLPNLK	4	5	2	AT3G26650.1;AT1G12900.4		0	23103313696	0	0.0005303	2.27754	2	1037.67	1.52856	46.2256	0
	High	VPTPNVSVVDLVVqVSK	1	5	2	AT3G26650.1;AT1G12900.4	Q14(Deamidated)	0	25648367	0	1.037e-07	2.24779	2	1781.01	2.99524	73.3732	0
	High	AVALVLPnLK	2	5	2	AT3G26650.1;AT1G12900.4	N8(Deamidated)	0	122882956	0	1.877e-05	2.18162	2	1038.66	0.932531	49.5312	0
	High	KDSPLDVVVInDTGGVK	1	3	1	AT1G12900.4	N11(Deamidated)	0	9.1901e+07	0	3.879e-11	2.17438	2	1756.94	1.92809	41.3736	1
	High	GDIPTYVVGVnAELYSHEDTIISNAScTTNcLAPFVK	1	4	1	AT1G12900.4	N11(Deamidated); C27(Carbamidomethyl); C31(Carbamidomethyl)	0	1.29236e+08	0	1.24e-05	1.50504	4	4056.95	8.03373	78.9701	0
	High	VLITAPGK	2	5	2	AT3G26650.1;AT1G12900.4		0	839481660	0.001	0.01465	2.05392	2	798.51	1.67924	18.3811	0
	High	LnGIALR	3	6	3	AT3G26650.1;AT1G12900.4;AT1G42970.1	N2(Deamidated)	0	424414112	0.001	0.01668	1.93647	2	757.458	1.21573	25.1398	0
	High	GKLnGIALR	2	6	3	AT3G26650.1;AT1G12900.4;AT1G42970.1	N4(Deamidated)	0	2536691461	0.002	0.02968	3.19369	2	942.574	1.31673	18.5606	1
	High	VAInGFGR	3	5	3	AT3G26650.1;AT1G12900.4;AT1G42970.1	N4(Deamidated)	0	6231790904	0.002	0.02442	2.26585	2	834.449	2.05844	22.4176	0
	High	GDIPTYVVGVNAELYSHEDTIISNAScTTNcLAPFVK	3	4	1	AT1G12900.4	C27(Carbamidomethyl); C31(Carbamidomethyl)	0	4.70398e+07	0.002	0.02378	1.33137	4	4055.94	-0.359456	79.2194	0
	High	GDIPTYVVGVNAELYSHEDTIISnAScTTncLAPFVK	2	4	1	AT1G12900.4	N24(Deamidated); C27(Carbamidomethyl); N30(Deamidated); C31(Carbamidomethyl)	0	1.00021e+08	0.003	0.04779	0.486767	3	4057.94	8.92073	79.0461	0
	High	VAINGFGR	1	5	3	AT3G26650.1;AT1G12900.4;AT1G42970.1		0	4290914200	0.009	0.1144	2.42064	2	833.464	1.55691	20.6517	0
	High	KVLITAPGKGDIPTYVVGVNAELYSHEDTIISNAScTTNcLAPFVK	1	4	1	AT1G12900.4	C36(Carbamidomethyl); C40(Carbamidomethyl)	0	0	0.009	0.1171	0.771899	4	4963.56	6.77086	70.2458	2
AT5G56010.1	pep chromosome:TAIR10:5:22681238:22684252:1 gene:AT5G56010 transcript:AT5G56010.1 gene_biotype:protein_coding transcript_biotype:protein_coding gene_symbol:HSP90-3 description:Heat shock protein 90-3 [Source:UniProtKB/Swiss-Prot;Acc:P51818]	307.875	48.5	2	1	40	112	3.15664e+09	699	80.0018	5.04639
	A2	Sequence	# PSMs	# Proteins	# Protein Groups	Protein Group Accessions	Modifications	ΔCn	Area	q-Value	PEP	XCorr	Charge	MH+ [Da]	ΔM [ppm]	RT [min]	# Missed Cleavages
	High	KPEEINKEEYAAFYK	3	4	3	AT5G56010.1;AT5G56000.1;AT5G56030.1		0	1.43364e+09	0	5.011e-17	5.76211	2	1858.93	2.53167	19.7398	1
	High	SKLDGQPELFIHIIPDK	1	4	3	AT5G56010.1;AT5G56000.1;AT5G56030.1		0	1.50463e+08	0	2.255e-16	5.52597	3	1950.08	2.80249	45.5441	1
	High	KTMEINPENSIMDELRK	1	4	3	AT5G56010.1;AT5G56000.1;AT5G56030.1		0	38504418	0	3.417e-12	5.32721	3	2048.02	1.35604	35.6197	2
	High	MKEGQNDIFYITGESKK	3	3	2	AT5G56010.1;AT5G56030.1		0	315658222	0	6.82e-14	5.04281	3	1987.99	3.08228	21.324	2
	High	VIKDVLGDKVEK	2	4	3	AT5G56010.1;AT5G56000.1;AT5G56030.1		0	253041522	0	2.338e-08	4.94081	3	1342.8	1.7807	17.4549	2
	High	HSEFISYPISLWIEK	4	4	3	AT5G56010.1;AT5G56000.1;AT5G56030.1		0	6.75974e+08	0	1.872e-15	4.78263	2	1848.96	2.27246	64.2771	0
	High	mKEGQNDIFYITGESKK	1	3	2	AT5G56010.1;AT5G56030.1	M1(Oxidation)	0	95001656	0	1.964e-09	4.5774	3	2003.98	2.82354	20.036	2
	High	ELISNSSDALDKIR	3	4	3	AT5G56010.1;AT5G56000.1;AT5G56030.1		0	965117896	0	3.858e-10	4.55591	3	1560.83	1.8756	27.7907	1
	High	SGDELTSLKDYVTR	4	4	3	AT5G56010.1;AT5G56000.1;AT5G56030.1		0	1.5574e+09	0	1.378e-09	4.4816	3	1583.79	1.63851	35.5991	1
	High	HNDDEQYVWESQAGGSFTVTR	4	5	3	AT5G56010.1;AT5G56000.1;AT5G56030.1		0	273317656	0	3.731e-14	4.46149	3	2426.07	2.5096	38.4603	0
	High	EGLKLDETEDEKK	2	3	2	AT5G56010.1;AT5G56030.1		0	9.28849e+07	0	8.432e-08	4.4459	2	1533.77	1.90264	16.0922	2
	High	KAVENSPFLEK	2	4	3	AT5G56010.1;AT5G56000.1;AT5G56030.1		0	446901329	0	3.03e-09	4.38818	2	1261.68	2.04546	17.7284	1
	High	LDGQPELFIHIIPDKTNNTLTIIDSGIGMTK	1	4	3	AT5G56010.1;AT5G56000.1;AT5G56030.1		0	0	0	2.957e-10	4.36414	3	3394.81	5.53413	75.1972	1
	High	IKEVSHEWDLVNK	2	3	2	AT5G56010.1;AT5G56030.1		0	730611575	0	2.778e-12	4.19407	2	1596.84	2.497	20.0915	1
	High	mKEGQNDIFYITGESK	2	3	2	AT5G56010.1;AT5G56030.1	M1(Oxidation)	0	251339250	0	1.553e-08	4.12599	3	1875.88	1.38914	25.7234	1
	High	HFSVEGQLEFK	4	5	3	AT5G56010.1;AT5G56000.1;AT5G56030.1		0	9.85237e+08	0	6.868e-08	3.99398	2	1320.66	3.45137	27.4769	0
	High	TmEINPENSIMDELRK	1	4	3	AT5G56010.1;AT5G56000.1;AT5G56030.1	M2(Oxidation)	0	129492806	0	8.945e-10	3.92061	3	1935.92	3.02044	39.9861	1
	High	KGIEVLYMVDAIDEYAIGQLK	1	3	2	AT5G56010.1;AT5G56030.1		0	1.10068e+08	0	1.486e-13	3.89301	3	2368.26	7.0147	87.7687	1
	High	TMEINPENSIMDELRK	2	4	3	AT5G56010.1;AT5G56000.1;AT5G56030.1		0	263771584	0	2.302e-09	3.86032	3	1919.92	2.05016	46.4952	1
	High	GIVDSEDLPLNISR	3	4	3	AT5G56010.1;AT5G56000.1;AT5G56030.1		0	4197012120	0	9.894e-11	3.77393	2	1527.8	2.18863	51.2069	0
	High	SLSNDWEEHLAVK	3	4	3	AT5G56010.1;AT5G56000.1;AT5G56030.1		0	1801031532	0	5.485e-08	3.71753	3	1527.75	1.90311	29.9132	0
	High	KHSEFISYPISLWIEK	4	4	3	AT5G56010.1;AT5G56000.1;AT5G56030.1		0	4.42323e+08	0	1.555e-08	3.71129	3	1977.05	2.14966	52.1234	1
	High	EVSHEWDLVNK	1	3	2	AT5G56010.1;AT5G56030.1		0	611492304	0	2.236e-06	3.70489	2	1355.66	1.38307	21.7038	0
	High	RAPFDLFDTK	4	4	3	AT5G56010.1;AT5G56000.1;AT5G56030.1		0	2.30796e+09	0	2.687e-05	3.63009	2	1209.63	1.37727	37.8766	1
	High	LDGQPELFIHIIPDK	3	4	3	AT5G56010.1;AT5G56000.1;AT5G56030.1		0	5.12412e+08	0	4.358e-10	3.61442	3	1734.94	1.38283	55.8215	0
	High	TNNTLTIIDSGIGmTK	2	4	3	AT5G56010.1;AT5G56000.1;AT5G56030.1	M14(Oxidation)	0	270990932	0	2.351e-09	3.57042	2	1694.87	2.99923	40.1832	0
	High	LDGQPELFIHIIPDKTNNTLTIIDSGIGmTK	2	4	3	AT5G56010.1;AT5G56000.1;AT5G56030.1	M29(Oxidation)	0	2.256e+08	0	1.612e-09	3.56151	3	3410.8	3.38432	70.8961	1
	High	MKEGQNDIFYITGESK	2	3	2	AT5G56010.1;AT5G56030.1		0	4.69375e+08	0	1.359e-11	3.38449	2	1859.89	2.34973	28.4024	1
	High	ELISNSSDALDK	1	4	3	AT5G56010.1;AT5G56000.1;AT5G56030.1		0	967343421	0	5.739e-05	3.3229	2	1291.64	1.95334	21.2162	0
	High	LDGQPELFIHIIPDKTnNTLTIIDSGIGMTK	2	4	3	AT5G56010.1;AT5G56000.1;AT5G56030.1	N17(Deamidated)	0	0	0	6.502e-08	3.17902	3	3395.79	5.09903	75.1404	1
	High	ADLVNNLGTIAR	1	5	3	AT5G56010.1;AT5G56000.1;AT5G56030.1		0	2964936296	0	2.135e-05	3.10407	2	1256.7	2.08527	35.4755	0
	High	EGQNDIFYITGESKK	2	3	2	AT5G56010.1;AT5G56030.1		0	69020731	0	5.727e-06	3.08378	3	1728.85	2.50424	26.7781	1
	High	ADLVnNLGTIAR	2	5	3	AT5G56010.1;AT5G56000.1;AT5G56030.1	N5(Deamidated)	0	1.49927e+08	0	1.747e-06	3.0407	2	1257.68	3.43674	35.0861	0
	High	SGDELTSLK	1	4	3	AT5G56010.1;AT5G56000.1;AT5G56030.1		0	112227967	0	0.00017	3.03964	2	949.485	1.32768	18.7553	0
	High	TNNTLTIIDSGIGMTK	2	4	3	AT5G56010.1;AT5G56000.1;AT5G56030.1		0	4.46488e+08	0	4.815e-08	3.02074	2	1678.87	0.8715	48.6861	0
	High	KTmEINPENSIMDELR	1	4	3	AT5G56010.1;AT5G56000.1;AT5G56030.1	M3(Oxidation)	0	3.20767e+07	0	0.001167	3.01585	3	1935.92	1.69627	37.3672	1
	High	KGIEVLYmVDAIDEYAIGQLK	2	3	2	AT5G56010.1;AT5G56030.1	M8(Oxidation)	0	19939824	0	5.861e-07	3.0001	3	2384.26	7.30843	70.2581	1
	High	EDQMEYIEER	1	2	2	AT5G56010.1;AT5G56000.1		0	1.62332e+08	0	0.0002873	2.91935	2	1341.57	2.19156	22.6822	0
	High	AVENSPFLEK	1	4	3	AT5G56010.1;AT5G56000.1;AT5G56030.1		0	748166704	0	0.0007233	2.9108	2	1133.59	1.73755	21.5297	0
	High	GIEVLYMVDAIDEYAIGQLK	3	3	2	AT5G56010.1;AT5G56030.1		0	8.20062e+07	0	3.035e-08	2.73687	3	2240.16	2.45677	100.697	0
	High	APFDLFDTK	2	4	3	AT5G56010.1;AT5G56000.1;AT5G56030.1		0	389324336	0	0.0004579	2.61517	2	1053.52	-0.576701	48.1364	0
	High	KTmEINPENSIMDELRK	1	4	3	AT5G56010.1;AT5G56000.1;AT5G56030.1	M3(Oxidation)	0	120528630	0	1.234e-09	2.49971	3	2064.01	2.09405	30.3051	2
	High	VFIMDncEDIIPEYLGFVK	1	3	2	AT5G56010.1;AT5G56030.1	N6(Deamidated); C7(Carbamidomethyl)	0	0	0	0.0001494	2.39114	3	2303.12	10.696	88.2852	0
	High	EGLKLDETEDEK	1	3	2	AT5G56010.1;AT5G56030.1		0	92999896	0	0.003208	2.28739	2	1405.67	2.94394	17.4495	1
	High	EGQNDIFYITGESK	1	3	2	AT5G56010.1;AT5G56030.1		0	353621962	0	1.543e-06	2.07934	2	1600.75	2.94137	38.8411	0
	High	TMEINPENSIMDELR	1	4	3	AT5G56010.1;AT5G56000.1;AT5G56030.1		0	164100344	0	0.0003424	2.07521	2	1791.83	2.91916	56.623	0
	High	TmEINPENSIMDELR	2	4	3	AT5G56010.1;AT5G56000.1;AT5G56030.1	M2(Oxidation)	0	1.08673e+08	0	0.0006225	1.7895	2	1807.83	3.27526	49.4593	0
	High	EGqNDIFYITGESK	1	3	2	AT5G56010.1;AT5G56030.1	Q3(Deamidated)	0	0	0	0.003716	1.72647	2	1601.75	13.5283	38.8044	0
	High	GIEVLYmVDAIDEYAIGQLK	3	3	2	AT5G56010.1;AT5G56030.1	M7(Oxidation)	0	1.9683e+07	0	0.001012	1.72283	3	2256.15	0.36475	85.0303	0
	High	mVLYLKEDQMEYIEER	1	1	1	AT5G56010.1	M1(Oxidation)	0	1.00805e+07	0	0.000122	1.49698	3	2105	0.971026	39.3399	1
	High	EDQmEYIEER	1	2	2	AT5G56010.1;AT5G56000.1	M4(Oxidation)	0	42552438	0	0.002196	1.4718	2	1357.56	1.86508	17.4992	0
	High	VVDSPccLVTGEYGWTANMER	1	4	3	AT5G56010.1;AT5G56000.1;AT5G56030.1	C6(Carbamidomethyl); C7(Carbamidomethyl)	0	1.04499e+08	0	7.205e-08	1.45733	2	2444.07	1.14934	56.4464	0
	High	VFIMDNcEDIIPEYLGFVK	2	3	2	AT5G56010.1;AT5G56030.1	C7(Carbamidomethyl)	0	1.47608e+08	0	0.006075	1.39294	3	2302.12	1.31834	88.0766	0
	High	SLSnDWEEHLAVK	1	4	3	AT5G56010.1;AT5G56000.1;AT5G56030.1	N4(Deamidated)	0	1.71575e+07	0	0.0001854	1.33792	3	1528.73	0.879073	31.967	0
	High	KGIEVLYmVDAIDEYAIGqLK	1	3	2	AT5G56010.1;AT5G56030.1	M8(Oxidation); Q19(Deamidated)	0	0	0.001	0.01408	2.11938	3	2385.25	11.0639	70.2933	1
	High	TmEINPENSImDELR	1	4	3	AT5G56010.1;AT5G56000.1;AT5G56030.1	M2(Oxidation); M11(Oxidation)	0	39565307	0.001	0.009136	1.6452	2	1823.82	2.55423	37.727	0
	High	VVDSPccLVTGEYGWTANmER	1	4	3	AT5G56010.1;AT5G56000.1;AT5G56030.1	C6(Carbamidomethyl); C7(Carbamidomethyl); M19(Oxidation)	0	6.09389e+07	0.002	0.02555	0.983668	3	2460.07	3.35228	49.7653	0
	High	LDGqPELFIHIIPDKTNNTLTIIDSGIGmTK	1	4	3	AT5G56010.1;AT5G56000.1;AT5G56030.1	Q4(Deamidated); M29(Oxidation)	0	164795672	0.004	0.05981	0.884969	3	3411.8	9.07004	70.8383	1
	High	VVDSPccLVTGEYGWTAnMER	1	4	3	AT5G56010.1;AT5G56000.1;AT5G56030.1	C6(Carbamidomethyl); C7(Carbamidomethyl); N18(Deamidated)	0	0	0.004	0.05156	0.870436	2	2445.07	9.2837	56.504	0
	High	IRFESLTDK	1	5	3	AT5G56010.1;AT5G56000.1;AT5G56030.1		0	127479496	0.005	0.06543	3.05028	2	1108.6	2.11715	19.9854	1
	High	VFImDNcEDIIPEYLGFVK	1	3	2	AT5G56010.1;AT5G56030.1	M4(Oxidation); C7(Carbamidomethyl)	0	1.19199e+07	0.005	0.0731	0.991928	3	2318.12	3.23953	81.018	0
AT1G20010.1	pep chromosome:TAIR10:1:6937719:6940832:-1 gene:AT1G20010 transcript:AT1G20010.1 gene_biotype:protein_coding transcript_biotype:protein_coding gene_symbol:TUBB5 description:Tubulin beta-5 chain [Source:UniProtKB/Swiss-Prot;Acc:P29513]	299.267	67.93	1	7	24	108	6.97634e+09	449	50.31	4.76709
	A2	Sequence	# PSMs	# Proteins	# Protein Groups	Protein Group Accessions	Modifications	ΔCn	Area	q-Value	PEP	XCorr	Charge	MH+ [Da]	ΔM [ppm]	RT [min]	# Missed Cleavages
	High	GHYTEGAELIDAVLDVVRK	5	3	3	AT1G75780.1;AT1G20010.1;AT5G12250.1		0	827782587	0	7.964e-24	7.74988	3	2085.1	3.41381	66.7857	1
	High	SGPFGQIFRPDNFVFGQSGAGNNWAK	2	3	3	AT5G44340.1;AT1G20010.1;AT4G20890.1		0	5.22246e+09	0	1.573e-18	7.1532	3	2798.35	3.47822	66.7799	0
	High	GHYTEGAELIDAVLDVVR	4	3	3	AT1G75780.1;AT1G20010.1;AT5G12250.1		0	9.41055e+08	0	3.317e-22	6.47934	2	1957.01	1.67893	76.7297	0
	High	LHFFmVGFAPLTSR	5	8	8	AT1G75780.1;AT5G62700.1;AT5G44340.1;AT1G20010.1;AT5G12250.1;AT2G29550.1;AT5G23860.2;AT4G20890.1	M5(Oxidation)	0	1030656593	0	2.006e-08	4.47252	3	1638.85	1.29631	54.996	0
	High	AVLMDLEPGTMDSIR	4	5	5	AT5G62700.1;AT5G44340.1;AT4G20890.1;AT1G75780.1;AT1G20010.1		0	1.37096e+09	0	1.018e-10	4.11539	2	1647.81	1.03213	56.4447	0
	High	KLAVNLIPFPR	4	8	8	AT1G75780.1;AT5G62700.1;AT5G44340.1;AT1G20010.1;AT5G12250.1;AT2G29550.1;AT5G23860.2;AT4G20890.1		0	619122796	0	9.902e-09	4.10083	2	1267.79	1.96556	44.186	1
	High	AVLmDLEPGTMDSIR	7	5	5	AT1G75780.1;AT1G20010.1;AT5G62700.1;AT5G44340.1;AT4G20890.1	M4(Oxidation)	0	1.0238e+09	0	2.794e-10	4.06829	2	1663.81	2.09751	48.0531	0
	High	FPGQLNSDLRK	5	8	8	AT1G75780.1;AT5G62700.1;AT5G44340.1;AT1G20010.1;AT5G12250.1;AT2G29550.1;AT5G23860.2;AT4G20890.1		0	2003540684	0	4.154e-08	3.99542	3	1274.69	1.93415	19.4299	1
	High	LHFFMVGFAPLTSR	4	8	8	AT1G75780.1;AT5G62700.1;AT5G44340.1;AT1G20010.1;AT5G12250.1;AT2G29550.1;AT5G23860.2;AT4G20890.1		0	6.39676e+08	0	2.761e-08	3.9123	3	1622.85	2.16235	63.2322	0
	High	EILHIQGGQcGNQIGSK	2	3	3	AT1G20010.1;AT5G12250.1;AT2G29550.1	C10(Carbamidomethyl)	0	188580254	0	4.126e-12	3.85537	2	1838.92	1.69161	20.0322	0
	High	YSGDTADLQLER	1	1	1	AT1G20010.1		0	1114845467	0	7.415e-09	3.84125	2	1367.65	1.81811	22.5265	0
	High	NSSYFVEWIPNNVK	3	8	8	AT1G75780.1;AT5G62700.1;AT5G44340.1;AT1G20010.1;AT5G12250.1;AT2G29550.1;AT5G23860.2;AT4G20890.1		0	6.22002e+09	0	1.287e-09	3.78793	2	1696.84	2.47785	55.6781	0
	High	RVSEQFTAMFR	2	8	8	AT1G75780.1;AT5G62700.1;AT5G44340.1;AT1G20010.1;AT5G12250.1;AT2G29550.1;AT5G23860.2;AT4G20890.1		0	4.71386e+08	0	0.001107	3.71435	3	1371.69	1.14978	27.1994	1
	High	VSEQFTAMFR	2	8	8	AT1G75780.1;AT5G62700.1;AT5G44340.1;AT1G20010.1;AT5G12250.1;AT2G29550.1;AT5G23860.2;AT4G20890.1		0	2348319684	0	7.741e-06	3.58545	2	1215.58	1.77295	37.5176	0
	High	LAVNLIPFPR	5	8	8	AT1G75780.1;AT5G62700.1;AT5G44340.1;AT1G20010.1;AT5G12250.1;AT2G29550.1;AT5G23860.2;AT4G20890.1		0	9.48653e+09	0	8.642e-07	3.45282	2	1139.7	1.97165	58.5352	0
	High	LSTPSFGDLNHLISATmSGVTcSLR	3	2	2	AT1G75780.1;AT1G20010.1	M17(Oxidation); C22(Carbamidomethyl)	0	8.7101e+07	0	1.034e-08	3.41645	3	2680.32	3.19202	71.7521	0
	High	AVLmDLEPGTmDSIR	5	5	5	AT1G75780.1;AT1G20010.1;AT5G62700.1;AT5G44340.1;AT4G20890.1	M4(Oxidation); M11(Oxidation)	0	740944556	0	6.457e-09	3.33176	2	1679.8	1.68922	36.9484	0
	High	VSEQFTAmFR	1	8	8	AT1G75780.1;AT5G62700.1;AT5G44340.1;AT1G20010.1;AT5G12250.1;AT2G29550.1;AT5G23860.2;AT4G20890.1	M8(Oxidation)	0	1871778153	0	5.6e-05	3.30192	2	1231.58	2.11232	25.3394	0
	High	INVYYNEASGGR	1	2	2	AT1G75780.1;AT1G20010.1		0	904311544	0	1.032e-07	3.29709	2	1342.64	1.9675	19.9159	0
	High	EVDEQILNIQNK	2	1	1	AT1G20010.1		0	1371044933	0	1.638e-07	3.28857	2	1442.75	2.94154	31.6338	0
	High	EAENcDcLQGFQVcHSLGGGTGSGMGTLLISK	1	7	7	AT1G75780.1;AT5G62700.1;AT1G20010.1;AT5G12250.1;AT2G29550.1;AT5G23860.2;AT4G20890.1	C5(Carbamidomethyl); C7(Carbamidomethyl); C14(Carbamidomethyl)	0	3.90735e+08	0	5.139e-08	3.28505	3	3383.52	2.51097	56.6214	0
	High	MMLTFSVFPSPK	2	5	5	AT1G75780.1;AT5G62700.1;AT1G20010.1;AT5G12250.1;AT5G23860.2		0	4.53796e+08	0	6.764e-07	3.23912	2	1384.7	2.69217	64.0746	0
	High	FWEVIcDEHGIDSTGR	2	1	1	AT1G20010.1	C6(Carbamidomethyl)	0	9.36349e+07	0	1.94e-09	3.20385	3	1920.86	2.73893	40.0586	0
	High	mmLTFSVFPSPK	3	5	5	AT1G75780.1;AT5G62700.1;AT1G20010.1;AT5G12250.1;AT5G23860.2	M1(Oxidation); M2(Oxidation)	0	287835476	0	3.778e-07	3.04019	2	1416.69	2.31366	49.8476	0
	High	nSSYFVEWIPNNVK	5	8	8	AT1G75780.1;AT5G62700.1;AT5G44340.1;AT1G20010.1;AT5G12250.1;AT2G29550.1;AT5G23860.2;AT4G20890.1	N1(Deamidated)	0	3.56025e+08	0	6.384e-09	3.00804	2	1697.82	2.25647	71.8634	0
	High	FPGQLNSDLR	4	8	8	AT1G75780.1;AT5G62700.1;AT5G44340.1;AT1G20010.1;AT5G12250.1;AT2G29550.1;AT5G23860.2;AT4G20890.1		0	1375521339	0	3.428e-05	3.0069	2	1146.59	1.9218	25.2102	0
	High	GSQQYISLTVPELTQQMWDSK	1	1	1	AT1G20010.1		0	6.96708e+07	0	1.482e-08	2.98129	3	2439.19	2.94818	72.4329	0
	High	LAVnLIPFPR	2	8	8	AT1G75780.1;AT5G62700.1;AT5G44340.1;AT1G20010.1;AT5G12250.1;AT2G29550.1;AT5G23860.2;AT4G20890.1	N4(Deamidated)	0	3.68646e+07	0	3.748e-07	2.92875	2	1140.68	4.53198	62.7597	0
	High	MAATFVGNSTSIQEMFR	3	1	1	AT1G20010.1		0	4.27488e+08	0	1.838e-10	2.70038	2	1889.89	2.23108	57.8608	0
	High	YLTASAIFR	2	1	1	AT1G20010.1		0	1.13966e+09	0	0.002342	2.59035	2	1041.57	1.88496	36.0686	0
	High	FPGQLnSDLRK	1	8	8	AT1G75780.1;AT5G62700.1;AT5G44340.1;AT1G20010.1;AT5G12250.1;AT2G29550.1;AT5G23860.2;AT4G20890.1	N6(Deamidated)	0	0	0	8.627e-05	2.38682	3	1275.67	1.20933	20.6794	1
	High	LSTPSFGDLNHLISATMSGVTcSLR	1	2	2	AT1G75780.1;AT1G20010.1	C22(Carbamidomethyl)	0	0	0	1.759e-08	2.31953	3	2664.31	0.500834	87.5019	0
	High	EILHIqGGQcGNQIGSK	1	3	3	AT1G20010.1;AT5G12250.1;AT2G29550.1	Q6(Deamidated); C10(Carbamidomethyl)	0	0	0	1.889e-05	2.23361	2	1839.93	12.8328	20.0194	0
	High	MAATFVGNSTSIQEmFR	1	1	1	AT1G20010.1	M15(Oxidation)	0	1.2667e+08	0	2.807e-06	2.22429	2	1905.89	2.44654	43.2739	0
	High	FPGQLnSDLR	1	8	8	AT1G75780.1;AT5G62700.1;AT5G44340.1;AT1G20010.1;AT5G12250.1;AT2G29550.1;AT5G23860.2;AT4G20890.1	N6(Deamidated)	0	0	0	0.005866	1.94657	2	1147.58	2.12662	29.3104	0
	High	MmLTFSVFPSPK	8	5	5	AT1G75780.1;AT5G62700.1;AT1G20010.1;AT5G12250.1;AT5G23860.2	M2(Oxidation)	0	3.85549e+08	0	0.008564	1.54886	2	1400.7	1.58568	59.4319	0
	High	GSQQYISLTVPELTQQmWDSK	1	1	1	AT1G20010.1	M17(Oxidation)	0	8.91791e+07	0.001	0.01202	1.77972	3	2455.19	2.06666	62.7012	0
	High	EAENcDcLQGFQVcHSLGGGTGSGmGTLLISK	1	7	7	AT1G75780.1;AT5G62700.1;AT1G20010.1;AT5G12250.1;AT2G29550.1;AT5G23860.2;AT4G20890.1	C5(Carbamidomethyl); C7(Carbamidomethyl); C14(Carbamidomethyl); M25(Oxidation)	0	356066196	0.001	0.01158	1.4236	3	3399.51	1.9841	49.0224	0
	High	MAATFVGNSTSIQEMFRR	1	1	1	AT1G20010.1		0	2.44118e+07	0.009	0.1241	2.04484	3	2045.99	1.6441	47.4788	1
AT5G23860.2	pep chromosome:TAIR10:5:8042876:8044819:1 gene:AT5G23860 transcript:AT5G23860.2 gene_biotype:protein_coding transcript_biotype:protein_coding gene_symbol:TUBB8 description:Tubulin beta chain [Source:UniProtKB/TrEMBL;Acc:A0A178UKM5]	298.457	59.91	1	1	23	106	6.89609e+09	449	50.574	4.83057
	A2	Sequence	# PSMs	# Proteins	# Protein Groups	Protein Group Accessions	Modifications	ΔCn	Area	q-Value	PEP	XCorr	Charge	MH+ [Da]	ΔM [ppm]	RT [min]	# Missed Cleavages
	High	GHYTEGAELIDSVLDVVRK	5	5	5	AT5G62700.1;AT5G44340.1;AT2G29550.1;AT5G23860.2;AT4G20890.1		0	1647515800	0	1.085e-22	6.6319	3	2101.1	3.16689	60.3532	1
	High	GHYTEGAELIDSVLDVVR	5	5	5	AT5G62700.1;AT5G44340.1;AT2G29550.1;AT5G23860.2;AT4G20890.1		0	4.98172e+09	0	1.575e-18	6.22607	2	1973	0.780404	69.3511	0
	High	SGPYGQIFRPDNFVFGQSGAGNNWAK	2	3	3	AT1G75780.1;AT2G29550.1;AT5G23860.2		0	451413552	0	6.576e-18	5.9304	3	2814.35	3.42719	58.4296	0
	High	MREILHIQGGQcGNQIGAK	1	4	4	AT5G62700.1;AT5G44340.1;AT5G23860.2;AT4G20890.1	C12(Carbamidomethyl)	0	7.23317e+07	0	1.947e-16	5.18023	3	2110.07	2.17085	19.7266	1
	High	LHFFmVGFAPLTSR	5	8	8	AT1G75780.1;AT5G62700.1;AT5G44340.1;AT1G20010.1;AT5G12250.1;AT2G29550.1;AT5G23860.2;AT4G20890.1	M5(Oxidation)	0	1030656593	0	2.006e-08	4.47252	3	1638.85	1.29631	54.996	0
	High	KLAVNLIPFPR	4	8	8	AT1G75780.1;AT5G62700.1;AT5G44340.1;AT1G20010.1;AT5G12250.1;AT2G29550.1;AT5G23860.2;AT4G20890.1		0	619122796	0	9.902e-09	4.10083	2	1267.79	1.96556	44.186	1
	High	FPGQLNSDLRK	5	8	8	AT1G75780.1;AT5G62700.1;AT5G44340.1;AT1G20010.1;AT5G12250.1;AT2G29550.1;AT5G23860.2;AT4G20890.1		0	2003540684	0	4.154e-08	3.99542	3	1274.69	1.93415	19.4299	1
	High	SGPYGqIFRPDNFVFGQSGAGNNWAK	2	3	3	AT1G75780.1;AT2G29550.1;AT5G23860.2	Q6(Deamidated)	0	63987726	0	1.344e-10	3.94752	3	2815.35	10.3175	58.392	0
	High	EILHIQGGQcGNQIGAK	1	4	4	AT5G62700.1;AT5G44340.1;AT5G23860.2;AT4G20890.1	C10(Carbamidomethyl)	0	3.19738e+08	0	6.071e-15	3.91941	2	1822.93	1.92761	20.6204	0
	High	LHFFMVGFAPLTSR	4	8	8	AT1G75780.1;AT5G62700.1;AT5G44340.1;AT1G20010.1;AT5G12250.1;AT2G29550.1;AT5G23860.2;AT4G20890.1		0	6.39676e+08	0	2.761e-08	3.9123	3	1622.85	2.16235	63.2322	0
	High	MASTFIGNSTSIQEMFR	3	5	5	AT5G62700.1;AT5G44340.1;AT2G29550.1;AT5G23860.2;AT4G20890.1		0	1475037990	0	2.042e-12	3.88237	2	1919.9	1.14663	60.4261	0
	High	NSSYFVEWIPNNVK	3	8	8	AT1G75780.1;AT5G62700.1;AT5G44340.1;AT1G20010.1;AT5G12250.1;AT2G29550.1;AT5G23860.2;AT4G20890.1		0	6.22002e+09	0	1.287e-09	3.78793	2	1696.84	2.47785	55.6781	0
	High	RVSEQFTAMFR	2	8	8	AT1G75780.1;AT5G62700.1;AT5G44340.1;AT1G20010.1;AT5G12250.1;AT2G29550.1;AT5G23860.2;AT4G20890.1		0	4.71386e+08	0	0.001107	3.71435	3	1371.69	1.14978	27.1994	1
	High	MASTFIGNSTSIQEmFR	6	5	5	AT5G62700.1;AT5G44340.1;AT2G29550.1;AT5G23860.2;AT4G20890.1	M15(Oxidation)	0	779406640	0	1.355e-10	3.63012	2	1935.9	0.737148	45.2976	0
	High	VSEQFTAMFR	2	8	8	AT1G75780.1;AT5G62700.1;AT5G44340.1;AT1G20010.1;AT5G12250.1;AT2G29550.1;AT5G23860.2;AT4G20890.1		0	2348319684	0	7.741e-06	3.58545	2	1215.58	1.77295	37.5176	0
	High	LTTPSFGDLNHLISATMSGVTccLR	2	3	3	AT5G62700.1;AT5G12250.1;AT5G23860.2	C22(Carbamidomethyl); C23(Carbamidomethyl)	0	1.22608e+08	0	1.292e-08	3.5126	3	2751.33	2.08522	87.0744	0
	High	LAVNLIPFPR	5	8	8	AT1G75780.1;AT5G62700.1;AT5G44340.1;AT1G20010.1;AT5G12250.1;AT2G29550.1;AT5G23860.2;AT4G20890.1		0	9.48653e+09	0	8.642e-07	3.45282	2	1139.7	1.97165	58.5352	0
	High	VSEQFTAmFR	1	8	8	AT1G75780.1;AT5G62700.1;AT5G44340.1;AT1G20010.1;AT5G12250.1;AT2G29550.1;AT5G23860.2;AT4G20890.1	M8(Oxidation)	0	1871778153	0	5.6e-05	3.30192	2	1231.58	2.11232	25.3394	0
	High	EAENcDcLQGFQVcHSLGGGTGSGMGTLLISK	1	7	7	AT1G75780.1;AT5G62700.1;AT1G20010.1;AT5G12250.1;AT2G29550.1;AT5G23860.2;AT4G20890.1	C5(Carbamidomethyl); C7(Carbamidomethyl); C14(Carbamidomethyl)	0	3.90735e+08	0	5.139e-08	3.28505	3	3383.52	2.51097	56.6214	0
	High	MMLTFSVFPSPK	2	5	5	AT1G75780.1;AT5G62700.1;AT1G20010.1;AT5G12250.1;AT5G23860.2		0	4.53796e+08	0	6.764e-07	3.23912	2	1384.7	2.69217	64.0746	0
	High	mASTFIGNSTSIQEmFR	2	5	5	AT5G62700.1;AT5G44340.1;AT2G29550.1;AT5G23860.2;AT4G20890.1	M1(Oxidation); M15(Oxidation)	0	2.88758e+08	0	1.773e-11	3.17304	2	1951.89	1.46009	41.1574	0
	High	mmLTFSVFPSPK	3	5	5	AT1G75780.1;AT5G62700.1;AT1G20010.1;AT5G12250.1;AT5G23860.2	M1(Oxidation); M2(Oxidation)	0	287835476	0	3.778e-07	3.04019	2	1416.69	2.31366	49.8476	0
	High	nSSYFVEWIPNNVK	5	8	8	AT1G75780.1;AT5G62700.1;AT5G44340.1;AT1G20010.1;AT5G12250.1;AT2G29550.1;AT5G23860.2;AT4G20890.1	N1(Deamidated)	0	3.56025e+08	0	6.384e-09	3.00804	2	1697.82	2.25647	71.8634	0
	High	FPGQLNSDLR	4	8	8	AT1G75780.1;AT5G62700.1;AT5G44340.1;AT1G20010.1;AT5G12250.1;AT2G29550.1;AT5G23860.2;AT4G20890.1		0	1375521339	0	3.428e-05	3.0069	2	1146.59	1.9218	25.2102	0
	High	LAVnLIPFPR	2	8	8	AT1G75780.1;AT5G62700.1;AT5G44340.1;AT1G20010.1;AT5G12250.1;AT2G29550.1;AT5G23860.2;AT4G20890.1	N4(Deamidated)	0	3.68646e+07	0	3.748e-07	2.92875	2	1140.68	4.53198	62.7597	0
	High	EVDEQMINVQNK	3	4	4	AT5G12250.1;AT5G23860.2;AT5G62700.1;AT2G29550.1		0	975935921	0	1.381e-06	2.85816	2	1446.69	2.52262	22.6766	0
	High	YLTASAmFR	1	5	5	AT1G75780.1;AT5G62700.1;AT5G12250.1;AT2G29550.1;AT5G23860.2	M7(Oxidation)	0	512034008	0	0.003918	2.80587	2	1075.53	2.00499	21.4138	0
	High	YLTASAMFR	2	5	5	AT1G75780.1;AT5G62700.1;AT5G12250.1;AT2G29550.1;AT5G23860.2		0	1.30461e+09	0	0.0009142	2.76527	2	1059.53	1.72922	31.1099	0
	High	EVDEQmINVQNK	2	4	4	AT5G62700.1;AT2G29550.1;AT5G12250.1;AT5G23860.2	M6(Oxidation)	0	276793488	0	2.718e-06	2.67858	2	1462.69	2.13253	17.1499	0
	High	STVcDIPPTGLK	2	3	3	AT5G62700.1;AT2G29550.1;AT5G23860.2	C4(Carbamidomethyl)	0	0	0	4.777e-06	2.57517	2	1287.67	3.07184	25.0984	0
	High	FPGQLnSDLRK	1	8	8	AT1G75780.1;AT5G62700.1;AT5G44340.1;AT1G20010.1;AT5G12250.1;AT2G29550.1;AT5G23860.2;AT4G20890.1	N6(Deamidated)	0	0	0	8.627e-05	2.38682	3	1275.67	1.20933	20.6794	1
	High	MASTFIGnSTSIQEMFR	1	5	5	AT5G62700.1;AT5G44340.1;AT2G29550.1;AT5G23860.2;AT4G20890.1	N8(Deamidated)	0	0	0	2.667e-07	2.36454	2	1920.91	14.1696	60.0743	0
	High	MASTFIGNSTSIQEMFRR	1	5	5	AT5G62700.1;AT5G44340.1;AT2G29550.1;AT5G23860.2;AT4G20890.1		0	67177891	0	0.0001188	2.35693	3	2076.01	2.35489	49.5961	1
	High	YQGENDLQLER	1	1	1	AT5G23860.2		0	165096908	0	9.224e-05	2.17532	2	1364.65	1.66974	20.4361	0
	High	LTTPSFGDLNHLISATmSGVTccLR	1	3	3	AT5G62700.1;AT5G12250.1;AT5G23860.2	M17(Oxidation); C22(Carbamidomethyl); C23(Carbamidomethyl)	0	2.20166e+07	0	5.638e-05	1.99914	3	2767.33	2.76379	70.9659	0
	High	AVLmDLEPGTmDSVR	2	2	2	AT2G29550.1;AT5G23860.2	M4(Oxidation); M11(Oxidation)	0	103798914	0	3.599e-06	1.95309	2	1665.79	2.67109	31.3912	0
	High	FPGQLnSDLR	1	8	8	AT1G75780.1;AT5G62700.1;AT5G44340.1;AT1G20010.1;AT5G12250.1;AT2G29550.1;AT5G23860.2;AT4G20890.1	N6(Deamidated)	0	0	0	0.005866	1.94657	2	1147.58	2.12662	29.3104	0
	High	MmLTFSVFPSPK	8	5	5	AT1G75780.1;AT5G62700.1;AT1G20010.1;AT5G12250.1;AT5G23860.2	M2(Oxidation)	0	3.85549e+08	0	0.008564	1.54886	2	1400.7	1.58568	59.4319	0
	High	MASTFIGNSTSIQEmFRR	1	5	5	AT5G62700.1;AT5G44340.1;AT2G29550.1;AT5G23860.2;AT4G20890.1	M15(Oxidation)	0	183206182	0.001	0.01066	2.01857	3	2092	2.81282	36.1202	1
	High	EAENcDcLQGFQVcHSLGGGTGSGmGTLLISK	1	7	7	AT1G75780.1;AT5G62700.1;AT1G20010.1;AT5G12250.1;AT2G29550.1;AT5G23860.2;AT4G20890.1	C5(Carbamidomethyl); C7(Carbamidomethyl); C14(Carbamidomethyl); M25(Oxidation)	0	356066196	0.001	0.01158	1.4236	3	3399.51	1.9841	49.0224	0
	High	AVLMDLEPGTmDSVR	1	2	2	AT2G29550.1;AT5G23860.2	M11(Oxidation)	0	1.4893e+08	0.004	0.06186	1.59913	2	1649.79	3.31434	40.2261	0
ATCG00120.1	pep chromosome:TAIR10:Pt:9938:11461:-1 gene:ATCG00120 transcript:ATCG00120.1 gene_biotype:protein_coding transcript_biotype:protein_coding gene_symbol:ATPA description:ATP synthase subunit alpha, chloroplastic [Source:UniProtKB/TrEMBL;Acc:A0A1B1W4S8]	298.144	48.52	1	22	24	169	1.53506e+10	507	55.294	5.24951
	A2	Sequence	# PSMs	# Proteins	# Protein Groups	Protein Group Accessions	Modifications	ΔCn	Area	q-Value	PEP	XCorr	Charge	MH+ [Da]	ΔM [ppm]	RT [min]	# Missed Cleavages
	High	RSVYEPLQTGLIAIDSmIPIGR	2	1	1	ATCG00120.1	M17(Oxidation)	0	5.21827e+08	0	4.137e-16	6.1747	3	2445.32	2.4651	67.374	1
	High	RSVYEPLQTGLIAIDSMIPIGR	2	1	1	ATCG00120.1		0	797573148	0	8.977e-15	5.91578	3	2429.33	1.46851	81.629	1
	High	TLTAEAESFLKEGIQEQLER	2	1	1	ATCG00120.1		0	1931596231	0	3.694e-17	5.81667	3	2292.18	3.92204	64.9382	1
	High	TNKPQFQEIIASTK	2	1	1	ATCG00120.1		0	7097107610	0	4.662e-12	5.56545	3	1604.87	1.81345	22.4669	0
	High	SVYEPLQTGLIAIDSmIPIGR	10	1	1	ATCG00120.1	M16(Oxidation)	0	1.19707e+09	0	7.772e-17	5.47232	3	2289.23	6.81243	80.5281	0
	High	SVYEPLQTGLIAIDSMIPIGR	8	1	1	ATCG00120.1		0	3.30291e+09	0	1.425e-13	5.0538	3	2273.23	2.47552	95.681	0
	High	ASSVAQVVTSLQER	4	1	1	ATCG00120.1		0	13481895448	0	1.278e-09	4.81271	3	1474.79	1.87193	36.2289	0
	High	EVTIVNTGTVLQVGDGIAR	11	1	1	ATCG00120.1		0	8558628374	0	1.918e-13	4.53177	2	1942.06	2.32109	56.7512	0
	High	LELAQFAELEAFSQFSSDLDKATQNQLAR	4	1	1	ATCG00120.1		0	4.44389e+08	0	4.331e-15	4.51094	3	3270.63	1.28168	90.3436	1
	High	EQHTLIIYDDLSK	8	1	1	ATCG00120.1		0	5466927770	0	2.518e-10	4.477	2	1574.81	2.38172	33.2784	0
	High	EAYPGDVFYLHSR	6	1	1	ATCG00120.1		0	7352905446	0	2.98e-09	3.87282	3	1553.74	2.20957	33.2619	0
	High	LKLELAQFAELEAFSQFSSDLDKATQNQLAR	1	1	1	ATCG00120.1		0	0	0	3.78e-08	3.84691	4	3511.82	2.81674	85.3579	2
	High	VINALANPIDGR	3	1	1	ATCG00120.1		0	1.4249e+10	0	2.686e-08	3.84613	2	1252.7	2.70609	30.4296	0
	High	QSQSAPLTVEEQImTIYTGTnGYLDGLEIGQVR	17	1	1	ATCG00120.1	M14(Oxidation); N21(Deamidated)	0	8.81409e+08	0	5.414e-11	3.57188	3	3628.82	13.7054	96.0998	0
	High	LELAQFAELEAFSqFSSDLDK	4	1	1	ATCG00120.1	Q14(Deamidated)	0	9.12504e+06	0	4.151e-11	3.50579	3	2389.17	10.9127	92.9675	0
	High	LIESPAPGIISR	3	1	1	ATCG00120.1		0	15080450633	0	5.776e-07	3.28193	2	1252.73	2.02113	32.2906	0
	High	TLTAEAESFLK	4	1	1	ATCG00120.1		0	11475071568	0	1.805e-05	3.23314	2	1209.64	2.18267	42.0578	0
	High	IAQIPVSEAYLGR	4	1	1	ATCG00120.1		0	16722492216	0	1.257e-06	2.96058	3	1416.79	1.98822	40.4319	0
	High	VInALANPIDGR	2	1	1	ATCG00120.1	N3(Deamidated)	0	162453962	0	2.443e-06	2.87777	2	1253.69	2.21137	35.2893	0
	High	ADEISNIIR	3	1	1	ATCG00120.1		0	7561235676	0	0.002816	2.82807	2	1030.55	1.99491	27.3823	0
	High	QSQSAPLTVEEQImTIYTGTNGYLDGLEIGQVR	6	1	1	ATCG00120.1	M14(Oxidation)	0	1.2824e+08	0	3.983e-09	2.82518	3	3627.79	1.29489	90.0451	0
	High	EVTIVNTGTVLqVGDGIAR	3	1	1	ATCG00120.1	Q12(Deamidated)	0	35917925	0	2.583e-07	2.79028	2	1943.05	5.39457	58.9453	0
	High	LELAQFAELEAFSQFSSDLDK	3	1	1	ATCG00120.1		0	18974434	0	3.031e-06	2.49533	3	2388.17	2.02631	92.8047	0
	High	LKLELAqFAELEAFSQFSSDLDKATQNQLAR	2	1	1	ATCG00120.1	Q7(Deamidated)	0	4.8683e+07	0	2.384e-09	2.41533	4	3512.81	6.46264	85.4135	2
	High	QSqSAPLTVEEqImTIYTGTNGYLDGLEIGQVR	21	1	1	ATCG00120.1	Q3(Deamidated); Q12(Deamidated); M14(Oxidation)	0	7.07036e+08	0	2.309e-05	2.40591	3	3629.81	14.5068	95.0629	0
	High	QSQSAPLTVEEQIMTIYTGTNGYLDGLEIGQVR	7	1	1	ATCG00120.1		0	1.10745e+09	0	5.958e-06	2.34739	3	3611.78	-1.86475	94.4744	0
	High	QSQSAPLTVEEQIMTIYTGTnGYLDGLEIGQVR	12	1	1	ATCG00120.1	N21(Deamidated)	0	359018085	0	6.1e-08	2.33999	4	3612.78	2.80975	94.9127	0
	High	ASSVAqVVTSLqER	1	1	1	ATCG00120.1	Q6(Deamidated); Q12(Deamidated)	0	651139621	0	0.007098	2.04355	2	1476.78	14.2058	42.5463	0
	High	IAqIPVSEAYLGR	1	1	1	ATCG00120.1	Q3(Deamidated)	0	7.87192e+07	0	5.904e-05	1.93747	2	1417.77	1.53921	43.3988	0
	High	QSQSAPLTVEEQIMTIYTGTNGYLDGLEIGQVRK	1	1	1	ATCG00120.1		0	76219569	0	0.002612	1.91836	3	3739.91	7.14266	86.7104	1
	High	LELAqFAELEAFSQFSSDLDKATQNQLAR	2	1	1	ATCG00120.1	Q5(Deamidated)	0	0	0	0.0001738	1.65423	4	3271.64	8.97982	90.4948	1
	High	SVYEPLqTGLIAIDSMIPIGR	1	1	1	ATCG00120.1	Q7(Deamidated)	0	1.25357e+07	0	0.0003002	1.22409	3	2274.21	2.63231	98.8287	0
	High	EGIQEQLER	1	1	1	ATCG00120.1		0	3126908563	0.001	0.01886	2.38307	2	1101.56	2.3118	18.8354	0
	High	FLVQLR	1	1	1	ATCG00120.1		0	0	0.003	0.03698	1.64587	2	775.485	2.92399	30.5091	0
	High	qMSLLLR	1	3	2	ATCG00120.1;AT2G07698.1	Q1(Deamidated)	0	0	0.003	0.04848	1.46227	2	861.488	1.93309	33.2767	0
	High	ELIIGDR	1	2	2	AT2G07698.1;ATCG00120.1		0	3020935668	0.007	0.1002	1.91735	2	815.464	1.96381	21.4788	0
	High	QMSLLLR	1	3	2	ATCG00120.1;AT2G07698.1		0	3.34692e+09	0.008	0.111	2.26084	2	860.503	0.950672	29.2612	0
	High	KFLVQLR	1	1	1	ATCG00120.1		0	1495540707	0.009	0.1171	2.9081	2	903.579	2.17251	21.0238	1
	High	LKLELAqFAELEAFSQFSSDLDK	1	1	1	ATCG00120.1	Q7(Deamidated)	0	0	0.009	0.1185	0.861764	3	2630.35	9.55492	91.7938	1
	High	qSqSAPLTVEEQIMTIYTGTnGYLDGLEIGQVR	2	1	1	ATCG00120.1	Q1(Deamidated); Q3(Deamidated); N21(Deamidated)	0	8622772	0.009	0.1199	0.801383	3	3614.81	19.6082	95.5255	0
AT3G09440.1	pep chromosome:TAIR10:3:2902355:2905947:-1 gene:AT3G09440 transcript:AT3G09440.1 gene_biotype:protein_coding transcript_biotype:protein_coding gene_symbol:HSP70-3 description:Heat shock protein 70 (Hsp 70) family protein [Source:UniProtKB/TrEMBL;Acc:A0A178VI76]	295.549	63.02	1	19	35	110	1.09911e+10	649	71.1032	5.07178
	A2	Sequence	# PSMs	# Proteins	# Protein Groups	Protein Group Accessions	Modifications	ΔCn	Area	q-Value	PEP	XCorr	Charge	MH+ [Da]	ΔM [ppm]	RT [min]	# Missed Cleavages
	High	NQVAMNPINTVFDAKR	2	1	1	AT3G09440.1		0	2.6647e+08	0	5.24e-14	5.76674	3	1817.94	2.5192	37.1742	1
	High	IINEPTAAAIAYGLDKK	4	11	6	AT3G09440.1;AT3G12580.1;AT5G02490.1;AT5G28540.1;AT5G02500.1;AT5G42020.2		0	1.30678e+10	0	5.924e-13	5.11851	3	1787.99	2.05221	37.2501	1
	High	ARFEELNIDLFRK	2	1	1	AT3G09440.1		0	323195561	0	3.813e-10	4.93296	3	1650.9	1.86921	39.3261	2
	High	SGPAEKPMIVVNYK	2	1	1	AT3G09440.1		0	184782586	0	8.207e-11	4.90266	2	1532.82	2.34556	21.6962	0
	High	MVNHFVQEFKR	3	6	4	AT3G09440.1;AT5G02490.1;AT5G02500.1;AT3G12580.1		0	441018211	0	1.329e-07	4.86824	3	1434.73	1.39128	18.7752	1
	High	SINPDEAVAYGAAVQAAILSGEGNEK	6	4	3	AT3G09440.1;AT5G02490.1;AT3G12580.1		0	1.41364e+09	0	6.742e-14	4.72115	3	2574.27	2.4473	75.0053	0
	High	mVNHFVQEFKR	2	6	4	AT3G09440.1;AT5G02490.1;AT5G02500.1;AT3G12580.1	M1(Oxidation)	0	252055978	0	1.07e-07	4.66934	3	1450.73	1.62049	17.587	1
	High	NQVAmNPINTVFDAKR	2	1	1	AT3G09440.1	M5(Oxidation)	0	2.52157e+08	0	2.01e-10	4.65289	3	1833.93	1.24296	29.586	1
	High	GEDKEFSAEEISSMILIK	2	1	1	AT3G09440.1		0	241597195	0	5.911e-10	4.3107	3	2026.01	2.63463	60.2666	1
	High	VQQLLVDFFnGKELcK	1	1	1	AT3G09440.1	N10(Deamidated); C15(Carbamidomethyl)	0	0	0	3.471e-11	4.26828	3	1939	0.709803	58.2712	1
	High	MVNHFVQEFK	2	6	4	AT3G09440.1;AT5G02490.1;AT5G02500.1;AT3G12580.1		0	1966946788	0	5.371e-07	4.20091	2	1278.63	1.65519	20.9832	0
	High	ATAGDTHLGGEDFDNR	3	7	4	AT3G09440.1;AT3G12580.1;AT5G02490.1;AT5G02500.1		0	3163071466	0	2.857e-13	4.18102	2	1675.73	2.19086	17.6183	0
	High	FTDSSVQSDIKLWPFTLK	2	1	1	AT3G09440.1		0	220502332	0	1.403e-11	4.17087	3	2112.11	3.01492	65.2616	1
	High	mVNHFVQEFK	2	6	4	AT3G09440.1;AT5G02490.1;AT5G02500.1;AT3G12580.1	M1(Oxidation)	0	1127594612	0	4.517e-06	4.11155	2	1294.63	1.41375	19.1279	0
	High	NQVAMNPINTVFDAK	1	1	1	AT3G09440.1		0	8.39962e+08	0	3.09e-12	4.09493	2	1661.84	2.53438	48.2112	0
	High	EQVFSTYSDNQPGVLIQVYEGER	4	2	2	AT3G09440.1;AT5G02500.1		0	2861028520	0	6.328e-11	4.05725	3	2658.27	2.52278	63.1778	0
	High	IINEPTAAAIAYGLDK	3	11	6	AT3G09440.1;AT3G12580.1;AT5G02490.1;AT5G28540.1;AT5G02500.1;AT5G42020.2		0	3.40192e+09	0	4.228e-12	4.01846	3	1659.9	2.24693	47.5625	0
	High	MKELESIcNPIIAK	1	3	2	AT3G09440.1;AT5G02500.1	C8(Carbamidomethyl)	0	184491755	0	6.791e-11	3.94996	2	1645.87	0.677641	31.2461	1
	High	DAGVIAGLNVMR	2	3	2	AT3G09440.1;AT5G02500.1		0	2.78279e+09	0	4.608e-08	3.81072	2	1215.65	2.03756	47.2859	0
	High	NALENYAYNMR	2	5	4	AT3G09440.1;AT5G02490.1;AT5G02500.1;AT3G12580.1		0	3669339022	0	1.506e-06	3.77769	2	1358.62	1.95382	28.1874	0
	High	NSIDDVVLVGGSTR	1	1	1	AT3G09440.1		0	4.2878e+08	0	4.939e-11	3.73572	2	1431.75	2.52337	36.2623	0
	High	MDKNSIDDVVLVGGSTR	1	1	1	AT3G09440.1		0	516726574	0	4.086e-12	3.72337	2	1805.91	1.89615	32.5784	1
	High	mDKNSIDDVVLVGGSTR	1	1	1	AT3G09440.1	M1(Oxidation)	0	2.61651e+08	0	1.002e-12	3.61932	2	1821.9	1.52146	28.1795	1
	High	ARFEELNIDLFR	3	1	1	AT3G09440.1		0	510983108	0	0.0002384	3.60236	3	1522.81	3.44885	51.3954	1
	High	VQQLLVDFFNGK	1	1	1	AT3G09440.1		0	1.20481e+09	0	7.12e-06	3.58624	2	1407.77	3.2722	61.0153	0
	High	MREIAEAYLGTTIK	2	1	1	AT3G09440.1		0	154263041	0	1.101e-06	3.57047	3	1595.85	2.02345	31.3215	1
	High	mREIAEAYLGTTIK	2	1	1	AT3G09440.1	M1(Oxidation)	0	1.77745e+08	0	2.846e-07	3.56852	3	1611.85	2.96187	26.0693	1
	High	FTDSSVQSDIK	1	1	1	AT3G09440.1		0	4.57008e+08	0	3.242e-05	3.41471	2	1226.59	1.8257	18.6176	0
	High	NALENYAYNmR	2	5	4	AT3G09440.1;AT5G02490.1;AT5G02500.1;AT3G12580.1	M10(Oxidation)	0	1617463554	0	1.094e-06	3.40574	2	1374.61	2.07818	20.7078	0
	High	SGPAEKPmIVVNYK	1	1	1	AT3G09440.1	M8(Oxidation)	0	87554465	0	1.208e-07	3.36094	2	1548.81	1.42729	19.3276	0
	High	TLSSTAQTTIEIDSLFDGIDFYAPITR	3	1	1	AT3G09440.1		0	492142212	0	1.582e-08	3.35412	3	2975.5	3.57532	96.9544	0
	High	VQQLLVDFFnGK	3	1	1	AT3G09440.1	N10(Deamidated)	0	118943769	0	1.218e-07	3.34211	2	1408.75	3.4381	64.7121	0
	High	DAGVIAGLNVmR	3	3	2	AT3G09440.1;AT5G02500.1	M11(Oxidation)	0	1648314863	0	5.664e-07	3.33953	2	1231.65	1.97703	34.6707	0
	High	ELESIcNPIIAK	1	3	2	AT3G09440.1;AT5G02500.1	C6(Carbamidomethyl)	0	1490767278	0	4.108e-06	3.20982	2	1386.73	2.80867	36.7474	0
	High	EIAEAYLGTTIK	2	1	1	AT3G09440.1		0	950176918	0	6.818e-07	3.12573	2	1308.71	2.53841	35.308	0
	High	RFTDSSVQSDIK	1	1	1	AT3G09440.1		0	130646790	0	1.445e-07	3.03669	2	1382.69	1.67476	17.2073	1
	High	NVLIFDLGGGTFDVSLLTIEEGIFEVK	1	6	4	AT3G09440.1;AT5G02490.1;AT5G02500.1;AT3G12580.1		0	1.80296e+07	0	2.45e-07	3.02025	3	2925.55	1.60488	115.74	0
	High	TTPSYVAFTDSER	3	6	4	AT3G09440.1;AT5G02490.1;AT5G02500.1;AT3G12580.1		0	9263431268	0	2.465e-05	2.99149	2	1473.69	3.01948	27.2666	0
	High	KEQVFSTYSDNQPGVLIQVYEGER	1	2	2	AT3G09440.1;AT5G02500.1		0	167339147	0	0.0001952	2.97002	3	2786.35	-3.00348	50.7749	1
	High	VEIIANDQGNR	2	6	4	AT3G09440.1;AT5G02490.1;AT5G02500.1;AT3G12580.1		0	2938452933	0	3.843e-06	2.90461	2	1228.63	1.88616	17.8646	0
	High	NAVVTVPAYFNDSQR	4	7	4	AT3G09440.1;AT3G12580.1;AT5G02490.1;AT5G02500.1		0	10642090122	0	2.24e-07	2.86743	3	1680.84	1.27585	39.5918	0
	High	nALENYAYNmR	1	5	4	AT3G09440.1;AT5G02490.1;AT5G02500.1;AT3G12580.1	N1(Deamidated); M10(Oxidation)	0	37169966	0	0.0004707	2.49362	2	1375.6	2.95884	29.0397	0
	High	nALENYAYNMR	2	5	4	AT3G09440.1;AT5G02490.1;AT5G02500.1;AT3G12580.1	N1(Deamidated)	0	34993020	0	1.123e-05	2.41282	2	1359.6	3.47343	41.0989	0
	High	MVnHFVQEFK	2	6	4	AT3G09440.1;AT5G02490.1;AT5G02500.1;AT3G12580.1	N3(Deamidated)	0	68536640	0	0.0007114	2.29524	2	1279.62	0.980509	25.3878	0
	High	KEQVFSTYSDnQPGVLIQVYEGER	2	2	2	AT3G09440.1;AT5G02500.1	N11(Deamidated)	0	0	0	2.506e-06	2.26053	3	2787.37	8.42528	51.0108	1
	High	NAVVTVPAYFnDSQR	5	7	4	AT3G09440.1;AT3G12580.1;AT5G02490.1;AT5G02500.1	N11(Deamidated)	0	395951112	0	1.401e-06	2.2324	2	1681.82	1.93205	44.4708	0
	High	MKELESIcnPIIAK	1	3	2	AT3G09440.1;AT5G02500.1	C8(Carbamidomethyl); N9(Deamidated)	0	0	0	0.000937	1.89573	3	1646.87	12.7837	31.229	1
	High	VQDLLLLDVTPLSLGLETAGGVmTVLIQR	1	1	1	AT3G09440.1	M23(Oxidation)	0	0	0	0.0002082	0.880371	3	3080.73	1.24133	105.949	0
	High	MYQGGEAGGPAAGGMDEDVPPSAGGAGPK	1	1	1	AT3G09440.1		0	8.10756e+06	0.002	0.02945	1.05908	3	2631.15	1.04556	28.2859	0
	High	MYQGGEAGGPAAGGmDEDVPPSAGGAGPK	2	1	1	AT3G09440.1	M15(Oxidation)	0	0	0.002	0.02559	0.757857	3	2647.14	0.17029	22.4409	0
	High	MYqGGEAGGPAAGGmDEDVPPSAGGAGPK	2	1	1	AT3G09440.1	Q3(Deamidated); M15(Oxidation)	0	2.8138e+07	0.003	0.04502	1.5541	3	2648.17	18.4215	28.9137	0
	High	VqDLLLLDVTPLSLGLETAGGVmTVLIQR	1	1	1	AT3G09440.1	Q2(Deamidated); M23(Oxidation)	0	0	0.003	0.04121	0.896717	3	3081.74	8.01205	105.429	0
	High	SINPDEAVAYGAAVqAAILSGEGNEK	1	4	3	AT3G09440.1;AT5G02490.1;AT3G12580.1	Q15(Deamidated)	0	0	0.004	0.0608	0.947825	3	2575.28	12.4688	74.6135	0
	High	MYqGGEAGGPAAGGMDEDVPPSAGGAGPK	1	1	1	AT3G09440.1	Q3(Deamidated)	0	0	0.004	0.05128	0.760155	3	2632.15	6.88589	28.2587	0
	High	LWPFTLK	1	1	1	AT3G09440.1		0	0	0.007	0.1024	1.57227	2	904.531	1.91155	56.249	0
AT2G29550.1	pep chromosome:TAIR10:2:12643917:12646057:-1 gene:AT2G29550 transcript:AT2G29550.1 gene_biotype:protein_coding transcript_biotype:protein_coding gene_symbol:TUBB7 description:Tubulin beta-7 chain [Source:UniProtKB/Swiss-Prot;Acc:P29515]	295.38	58.35	1	2	22	104	6.89609e+09	449	50.714	4.83057
	A2	Sequence	# PSMs	# Proteins	# Protein Groups	Protein Group Accessions	Modifications	ΔCn	Area	q-Value	PEP	XCorr	Charge	MH+ [Da]	ΔM [ppm]	RT [min]	# Missed Cleavages
	High	GHYTEGAELIDSVLDVVRK	5	5	5	AT5G62700.1;AT5G44340.1;AT2G29550.1;AT5G23860.2;AT4G20890.1		0	1647515800	0	1.085e-22	6.6319	3	2101.1	3.16689	60.3532	1
	High	GHYTEGAELIDSVLDVVR	5	5	5	AT5G62700.1;AT5G44340.1;AT2G29550.1;AT5G23860.2;AT4G20890.1		0	4.98172e+09	0	1.575e-18	6.22607	2	1973	0.780404	69.3511	0
	High	SGPYGQIFRPDNFVFGQSGAGNNWAK	2	3	3	AT1G75780.1;AT2G29550.1;AT5G23860.2		0	451413552	0	6.576e-18	5.9304	3	2814.35	3.42719	58.4296	0
	High	FWEVVNLEHGIDQTGR	2	1	1	AT2G29550.1		0	3.54945e+08	0	9.407e-13	4.76564	3	1899.94	1.85129	49.5472	0
	High	LHFFmVGFAPLTSR	5	8	8	AT1G75780.1;AT5G62700.1;AT5G44340.1;AT1G20010.1;AT5G12250.1;AT2G29550.1;AT5G23860.2;AT4G20890.1	M5(Oxidation)	0	1030656593	0	2.006e-08	4.47252	3	1638.85	1.29631	54.996	0
	High	KLAVNLIPFPR	4	8	8	AT1G75780.1;AT5G62700.1;AT5G44340.1;AT1G20010.1;AT5G12250.1;AT2G29550.1;AT5G23860.2;AT4G20890.1		0	619122796	0	9.902e-09	4.10083	2	1267.79	1.96556	44.186	1
	High	FPGQLNSDLRK	5	8	8	AT1G75780.1;AT5G62700.1;AT5G44340.1;AT1G20010.1;AT5G12250.1;AT2G29550.1;AT5G23860.2;AT4G20890.1		0	2003540684	0	4.154e-08	3.99542	3	1274.69	1.93415	19.4299	1
	High	SGPYGqIFRPDNFVFGQSGAGNNWAK	2	3	3	AT1G75780.1;AT2G29550.1;AT5G23860.2	Q6(Deamidated)	0	63987726	0	1.344e-10	3.94752	3	2815.35	10.3175	58.392	0
	High	LHFFMVGFAPLTSR	4	8	8	AT1G75780.1;AT5G62700.1;AT5G44340.1;AT1G20010.1;AT5G12250.1;AT2G29550.1;AT5G23860.2;AT4G20890.1		0	6.39676e+08	0	2.761e-08	3.9123	3	1622.85	2.16235	63.2322	0
	High	MASTFIGNSTSIQEMFR	3	5	5	AT5G62700.1;AT5G44340.1;AT2G29550.1;AT5G23860.2;AT4G20890.1		0	1475037990	0	2.042e-12	3.88237	2	1919.9	1.14663	60.4261	0
	High	EILHIQGGQcGNQIGSK	2	3	3	AT1G20010.1;AT5G12250.1;AT2G29550.1	C10(Carbamidomethyl)	0	188580254	0	4.126e-12	3.85537	2	1838.92	1.69161	20.0322	0
	High	NSSYFVEWIPNNVK	3	8	8	AT1G75780.1;AT5G62700.1;AT5G44340.1;AT1G20010.1;AT5G12250.1;AT2G29550.1;AT5G23860.2;AT4G20890.1		0	6.22002e+09	0	1.287e-09	3.78793	2	1696.84	2.47785	55.6781	0
	High	RVSEQFTAMFR	2	8	8	AT1G75780.1;AT5G62700.1;AT5G44340.1;AT1G20010.1;AT5G12250.1;AT2G29550.1;AT5G23860.2;AT4G20890.1		0	4.71386e+08	0	0.001107	3.71435	3	1371.69	1.14978	27.1994	1
	High	MASTFIGNSTSIQEmFR	6	5	5	AT5G62700.1;AT5G44340.1;AT2G29550.1;AT5G23860.2;AT4G20890.1	M15(Oxidation)	0	779406640	0	1.355e-10	3.63012	2	1935.9	0.737148	45.2976	0
	High	VSEQFTAMFR	2	8	8	AT1G75780.1;AT5G62700.1;AT5G44340.1;AT1G20010.1;AT5G12250.1;AT2G29550.1;AT5G23860.2;AT4G20890.1		0	2348319684	0	7.741e-06	3.58545	2	1215.58	1.77295	37.5176	0
	High	LAVNLIPFPR	5	8	8	AT1G75780.1;AT5G62700.1;AT5G44340.1;AT1G20010.1;AT5G12250.1;AT2G29550.1;AT5G23860.2;AT4G20890.1		0	9.48653e+09	0	8.642e-07	3.45282	2	1139.7	1.97165	58.5352	0
	High	VSEQFTAmFR	1	8	8	AT1G75780.1;AT5G62700.1;AT5G44340.1;AT1G20010.1;AT5G12250.1;AT2G29550.1;AT5G23860.2;AT4G20890.1	M8(Oxidation)	0	1871778153	0	5.6e-05	3.30192	2	1231.58	2.11232	25.3394	0
	High	EAENcDcLQGFQVcHSLGGGTGSGMGTLLISK	1	7	7	AT1G75780.1;AT5G62700.1;AT1G20010.1;AT5G12250.1;AT2G29550.1;AT5G23860.2;AT4G20890.1	C5(Carbamidomethyl); C7(Carbamidomethyl); C14(Carbamidomethyl)	0	3.90735e+08	0	5.139e-08	3.28505	3	3383.52	2.51097	56.6214	0
	High	mASTFIGNSTSIQEmFR	2	5	5	AT5G62700.1;AT5G44340.1;AT2G29550.1;AT5G23860.2;AT4G20890.1	M1(Oxidation); M15(Oxidation)	0	2.88758e+08	0	1.773e-11	3.17304	2	1951.89	1.46009	41.1574	0
	High	MMMTFSVFPSPK	2	3	3	AT5G44340.1;AT2G29550.1;AT4G20890.1		0	307501013	0	1.308e-06	3.05621	2	1402.66	2.47716	58.8881	0
	High	nSSYFVEWIPNNVK	5	8	8	AT1G75780.1;AT5G62700.1;AT5G44340.1;AT1G20010.1;AT5G12250.1;AT2G29550.1;AT5G23860.2;AT4G20890.1	N1(Deamidated)	0	3.56025e+08	0	6.384e-09	3.00804	2	1697.82	2.25647	71.8634	0
	High	FPGQLNSDLR	4	8	8	AT1G75780.1;AT5G62700.1;AT5G44340.1;AT1G20010.1;AT5G12250.1;AT2G29550.1;AT5G23860.2;AT4G20890.1		0	1375521339	0	3.428e-05	3.0069	2	1146.59	1.9218	25.2102	0
	High	LAVnLIPFPR	2	8	8	AT1G75780.1;AT5G62700.1;AT5G44340.1;AT1G20010.1;AT5G12250.1;AT2G29550.1;AT5G23860.2;AT4G20890.1	N4(Deamidated)	0	3.68646e+07	0	3.748e-07	2.92875	2	1140.68	4.53198	62.7597	0
	High	EVDEQMLNVQNK	3	4	4	AT5G12250.1;AT5G23860.2;AT5G62700.1;AT2G29550.1		0	975935921	0	1.381e-06	2.85816	2	1446.69	2.52262	22.6766	0
	High	YLTASAmFR	1	5	5	AT1G75780.1;AT5G62700.1;AT5G12250.1;AT2G29550.1;AT5G23860.2	M7(Oxidation)	0	512034008	0	0.003918	2.80587	2	1075.53	2.00499	21.4138	0
	High	YLTASAMFR	2	5	5	AT1G75780.1;AT5G62700.1;AT5G12250.1;AT2G29550.1;AT5G23860.2		0	1.30461e+09	0	0.0009142	2.76527	2	1059.53	1.72922	31.1099	0
	High	MmmTFSVFPSPK	3	3	3	AT5G44340.1;AT2G29550.1;AT4G20890.1	M2(Oxidation); M3(Oxidation)	0	206141647	0	1.208e-06	2.73389	2	1434.65	2.78888	42.5158	0
	High	MmMTFSVFPSPK	2	3	3	AT5G44340.1;AT2G29550.1;AT4G20890.1	M2(Oxidation)	0	4.77205e+07	0	4.908e-06	2.72709	2	1418.65	1.38711	52.4899	0
	High	EVDEQmLNVQNK	2	4	4	AT5G62700.1;AT2G29550.1;AT5G12250.1;AT5G23860.2	M6(Oxidation)	0	276793488	0	2.718e-06	2.67858	2	1462.69	2.13253	17.1499	0
	High	STVcDIPPTGLK	2	3	3	AT5G62700.1;AT2G29550.1;AT5G23860.2	C4(Carbamidomethyl)	0	0	0	4.777e-06	2.57517	2	1287.67	3.07184	25.0984	0
	High	FPGQLnSDLRK	1	8	8	AT1G75780.1;AT5G62700.1;AT5G44340.1;AT1G20010.1;AT5G12250.1;AT2G29550.1;AT5G23860.2;AT4G20890.1	N6(Deamidated)	0	0	0	8.627e-05	2.38682	3	1275.67	1.20933	20.6794	1
	High	MASTFIGnSTSIQEMFR	1	5	5	AT5G62700.1;AT5G44340.1;AT2G29550.1;AT5G23860.2;AT4G20890.1	N8(Deamidated)	0	0	0	2.667e-07	2.36454	2	1920.91	14.1696	60.0743	0
	High	MASTFIGNSTSIQEMFRR	1	5	5	AT5G62700.1;AT5G44340.1;AT2G29550.1;AT5G23860.2;AT4G20890.1		0	67177891	0	0.0001188	2.35693	3	2076.01	2.35489	49.5961	1
	High	mmmTFSVFPSPK	2	3	3	AT5G44340.1;AT2G29550.1;AT4G20890.1	M1(Oxidation); M2(Oxidation); M3(Oxidation)	0	2.24892e+08	0	1.125e-06	2.28539	2	1450.64	1.97187	35.6071	0
	High	EILHIqGGQcGNQIGSK	1	3	3	AT1G20010.1;AT5G12250.1;AT2G29550.1	Q6(Deamidated); C10(Carbamidomethyl)	0	0	0	1.889e-05	2.23361	2	1839.93	12.8328	20.0194	0
	High	AVLmDLEPGTmDSVR	2	2	2	AT2G29550.1;AT5G23860.2	M4(Oxidation); M11(Oxidation)	0	103798914	0	3.599e-06	1.95309	2	1665.79	2.67109	31.3912	0
	High	FPGQLnSDLR	1	8	8	AT1G75780.1;AT5G62700.1;AT5G44340.1;AT1G20010.1;AT5G12250.1;AT2G29550.1;AT5G23860.2;AT4G20890.1	N6(Deamidated)	0	0	0	0.005866	1.94657	2	1147.58	2.12662	29.3104	0
	High	NLTVPELTQQMWDAK	2	1	1	AT2G29550.1		0	2.85567e+08	0	0.0006374	1.04879	2	1773.89	1.78891	59.3299	0
	High	MASTFIGNSTSIQEmFRR	1	5	5	AT5G62700.1;AT5G44340.1;AT2G29550.1;AT5G23860.2;AT4G20890.1	M15(Oxidation)	0	183206182	0.001	0.01066	2.01857	3	2092	2.81282	36.1202	1
	High	EAENcDcLQGFQVcHSLGGGTGSGmGTLLISK	1	7	7	AT1G75780.1;AT5G62700.1;AT1G20010.1;AT5G12250.1;AT2G29550.1;AT5G23860.2;AT4G20890.1	C5(Carbamidomethyl); C7(Carbamidomethyl); C14(Carbamidomethyl); M25(Oxidation)	0	356066196	0.001	0.01158	1.4236	3	3399.51	1.9841	49.0224	0
	High	AVLMDLEPGTmDSVR	1	2	2	AT2G29550.1;AT5G23860.2	M11(Oxidation)	0	1.4893e+08	0.004	0.06186	1.59913	2	1649.79	3.31434	40.2261	0
	High	NLTVPELTQQmWDAK	1	1	1	AT2G29550.1	M11(Oxidation)	0	25348693	0.005	0.06552	1.34837	2	1789.88	1.34029	47.3385	0
AT1G62750.1	pep chromosome:TAIR10:1:23233434:23236447:-1 gene:AT1G62750 transcript:AT1G62750.1 gene_biotype:protein_coding transcript_biotype:protein_coding gene_symbol:CPEFG description:Elongation factor G, chloroplastic [Source:UniProtKB/Swiss-Prot;Acc:Q9SI75]	285.285	66.54	1	39	39	123	2.27475e+09	783	86.0032	5.60498
	A2	Sequence	# PSMs	# Proteins	# Protein Groups	Protein Group Accessions	Modifications	ΔCn	Area	q-Value	PEP	XCorr	Charge	MH+ [Da]	ΔM [ppm]	RT [min]	# Missed Cleavages
	High	KPDDDEPFAGLAFK	4	1	1	AT1G62750.1		0	1.70758e+09	0	6.487e-15	5.96251	2	1549.76	3.35615	39.1268	0
	High	VALTGDIIALAGLKDTITGETLSDPENPVVLER	7	1	1	AT1G62750.1		0	3.49443e+08	0	2.671e-15	5.9402	4	3420.85	1.76066	86.0773	1
	High	KQSGGQGQFADITVR	2	1	1	AT1G62750.1		0	1.54043e+08	0	8.1e-12	5.00808	3	1591.82	1.25806	19.1128	1
	High	VEVVTPEEHLGDVIGDLNSR	3	1	1	AT1G62750.1		0	2.82931e+09	0	4.894e-17	4.95685	3	2178.11	2.51401	51.7507	0
	High	RGQINSFGDKPGGLK	2	1	1	AT1G62750.1		0	309282577	0	1.205e-13	4.76412	3	1573.85	1.84643	16.6678	1
	High	VLDGAIcLFDSVAGVEPQSETVWR	1	1	1	AT1G62750.1	C7(Carbamidomethyl)	0	1.99947e+08	0	4.873e-16	4.75824	3	2648.32	7.08711	87.767	0
	High	TRDmIVTNLGAKPLVLQIPIGAEDVFK	2	1	1	AT1G62750.1	M4(Oxidation)	0	48706180	0	1.117e-12	4.66713	4	2954.65	4.97948	67.6493	1
	High	FSYEDIPEDLEDLAQEYR	3	1	1	AT1G62750.1		0	5.74367e+08	0	2.646e-11	4.59466	2	2232	0.488233	88.3274	0
	High	EFKVEANVGAPQVNYR	2	1	1	AT1G62750.1		0	525877213	0	3.428e-10	4.55788	2	1820.93	1.91738	29.687	1
	High	FDVVPQHIQNQLSSK	3	1	1	AT1G62750.1		0	788035898	0	6.63e-11	4.3785	3	1739.91	1.54039	30.405	0
	High	VEANVGAPQVNYR	1	1	1	AT1G62750.1		0	795707572	0	1.379e-08	4.24642	2	1416.73	2.76342	21.1352	0
	High	LAQEDPSFHFSR	2	1	1	AT1G62750.1		0	841364047	0	3.876e-10	4.18419	3	1433.68	1.37628	21.5584	0
	High	VEVVTPEEHLGDVIGDLNSRR	2	1	1	AT1G62750.1		0	0	0	1.505e-07	4.17611	4	2334.21	3.57561	45.1648	1
	High	QSGGQGQFADITVR	1	1	1	AT1G62750.1		0	1.18115e+09	0	4.079e-11	4.09586	2	1463.73	2.25252	23.9954	0
	High	VVDSLVPLAEMFQYVSTLR	3	1	1	AT1G62750.1		0	898878483	0	3.863e-10	4.00254	2	2167.15	1.54248	102.27	0
	High	GLEEcMSTGVLAGFPVVDVR	3	1	1	AT1G62750.1	C5(Carbamidomethyl)	0	269270209	0	1.77e-11	3.95761	2	2136.05	0.41927	74.5692	0
	High	NIGIMAHIDAGK	1	1	1	AT1G62750.1		0	430364658	0	9.539e-07	3.74195	2	1239.65	1.80923	23.1361	0
	High	GITITSAATTTFWDKHR	1	1	1	AT1G62750.1		0	85425027	0	3.731e-12	3.61019	3	1905.99	1.90739	32.9555	1
	High	ImSDPFVGSLTFVR	3	1	1	AT1G62750.1	M2(Oxidation)	0	5.85079e+08	0	1.698e-10	3.57365	2	1584.81	1.46558	58.4391	0
	High	IGEVHEGTATMDWmEQEQER	2	1	1	AT1G62750.1	M14(Oxidation)	0	1.8902e+08	0	8.109e-09	3.56139	3	2392.02	1.95398	24.8328	0
	High	INIIDTPGHVDFTLEVER	3	1	1	AT1G62750.1		0	4.65931e+08	0	2.652e-11	3.50564	3	2068.08	2.43833	56.7522	0
	High	AcLVDGSYHDVDSSVLAFQLAAR	1	1	1	AT1G62750.1	C2(Carbamidomethyl)	0	1.04683e+08	0	4.735e-12	3.47767	3	2494.21	2.84457	59.5475	0
	High	VVDSLVPLAEmFQYVSTLR	5	1	1	AT1G62750.1	M11(Oxidation)	0	2.70579e+08	0	3.123e-09	3.38497	3	2183.15	4.35745	82.2698	0
	High	ISAGSYVLNANK	1	1	1	AT1G62750.1		0	1405041284	0	4.153e-07	3.31075	2	1236.66	2.01583	22.3355	0
	High	DmIVTNLGAKPLVLqIPIGAEDVFK	1	1	1	AT1G62750.1	M2(Oxidation); Q15(Deamidated)	0	7.12295e+07	0	1.695e-07	3.3033	3	2698.5	8.16729	80.9678	0
	High	GLEEcmSTGVLAGFPVVDVR	1	1	1	AT1G62750.1	C5(Carbamidomethyl); M6(Oxidation)	0	215112965	0	1.145e-10	3.20452	2	2152.05	4.14036	64.8951	0
	High	DTITGETLSDPENPVVLER	3	1	1	AT1G62750.1		0	665986292	0	1.148e-09	3.20304	2	2085.04	1.98781	50.9913	0
	High	IMSDPFVGSLTFVR	3	1	1	AT1G62750.1		0	1.34895e+09	0	1.956e-09	3.19965	2	1568.82	3.21909	65.8103	0
	High	FEPLEAGSGYEFK	2	1	1	AT1G62750.1		0	2287347636	0	9.396e-08	3.12089	2	1473.69	2.76305	40.9635	0
	High	GITITSAATTTFWDK	3	1	1	AT1G62750.1		0	895002289	0	2.088e-08	3.10808	2	1612.82	1.61649	51.7248	0
	High	GVQPLLDAVVDYLPSPVEVPPmnGTDPENPEITIIR	8	1	1	AT1G62750.1	M22(Oxidation); N23(Deamidated)	0	243886856	0	5.157e-08	3.0865	4	3902.03	13.2038	101.136	0
	High	NIGImAHIDAGK	1	1	1	AT1G62750.1	M5(Oxidation)	0	182173738	0	9.852e-07	3.05611	2	1255.65	2.14164	19.1287	0
	High	AIVWSGEELGAK	2	1	1	AT1G62750.1		0	1.60228e+09	0	5.571e-07	3.01686	2	1259.67	1.5761	32.8828	0
	High	mDFPDPVIK	1	1	1	AT1G62750.1	M1(Oxidation)	0	4.78321e+08	0	0.0003748	2.9398	2	1077.53	1.73249	31.3553	0
	High	VLDGAIcLFDSVAGVEPqSETVWR	1	1	1	AT1G62750.1	C7(Carbamidomethyl); Q18(Deamidated)	0	0	0	2.155e-08	2.85236	3	2649.3	6.45973	87.7572	0
	High	DMIVTNLGAKPLVLQIPIGAEDVFK	2	1	1	AT1G62750.1		0	4.58361e+08	0	1.512e-06	2.76799	3	2681.5	2.45595	86.0694	0
	High	IGEVHEGTATMDWmEqEQER	1	1	1	AT1G62750.1	M14(Oxidation); Q16(Deamidated)	0	0	0	0.000149	2.66483	3	2393.03	10.5965	24.8194	0
	High	IGEVHEGTATMDWMEQEQER	2	1	1	AT1G62750.1		0	5.47722e+08	0	2.589e-07	2.6417	3	2376.03	1.47103	34.2904	0
	High	VVDSLVPLAEmFqYVSTLR	1	1	1	AT1G62750.1	M11(Oxidation); Q13(Deamidated)	0	0	0	5.256e-05	2.47449	3	2184.15	11.5619	81.7345	0
	High	ASYTMQLAK	1	1	1	AT1G62750.1		0	335959712	0	0.007659	2.41025	2	1012.51	1.44663	19.6864	0
	High	LLEMHANSR	1	1	1	AT1G62750.1		0	1.46093e+08	0	0.002647	2.40036	2	1070.54	2.04687	16.5255	0
	High	TRDMIVTNLGAKPLVLQIPIGAEDVFK	1	1	1	AT1G62750.1		0	0	0	4.728e-07	2.29849	3	2938.65	1.78537	71.4968	1
	High	FVPILcGSAFK	1	1	1	AT1G62750.1	C6(Carbamidomethyl)	0	1.05198e+09	0	0.0007583	2.27453	2	1238.66	1.73236	48.4533	0
	High	MDFPDPVIK	2	1	1	AT1G62750.1		0	738927655	0	0.003497	2.19348	2	1061.54	2.25809	41.4943	0
	High	GVQPLLDAVVDYLPSPVEVPPMNGTDPENPEITIIR	2	1	1	AT1G62750.1		0	1.45592e+08	0	6.855e-05	2.15846	4	3885.01	2.93681	101.358	0
	High	IGEVHEGTATmDWmEQEQER	1	1	1	AT1G62750.1	M11(Oxidation); M14(Oxidation)	0	49998506	0	2.345e-05	2.12873	3	2408.01	-0.00276551	20.3356	0
	High	ASYTmQLAK	1	1	1	AT1G62750.1	M5(Oxidation)	0	5.41534e+07	0	0.003263	1.98808	2	1028.51	1.50203	16.6015	0
	High	VALTGDIIALAGLKDTITGETLSDPEnPVVLER	2	1	1	AT1G62750.1	N27(Deamidated)	0	0	0	0.0002148	1.95706	4	3421.85	6.78803	85.99	1
	High	VALTGDIIALAGLK	1	1	1	AT1G62750.1		0	3.95148e+06	0	0.0008794	1.77542	3	1354.84	3.75997	69.0138	0
	High	FSYEDIPEDLEDLAqEYR	1	1	1	AT1G62750.1	Q15(Deamidated)	0	1.3922e+07	0	0.001403	1.6362	3	2233	9.58072	88.229	0
	High	InIIDTPGHVDFTLEVER	1	1	1	AT1G62750.1	N2(Deamidated)	0	0	0	0.0002977	1.60172	2	2069.08	12.1157	56.4701	0
	High	GVQPLLDAVVDYLPSPVEVPPmNGTDPENPEITIIR	3	1	1	AT1G62750.1	M22(Oxidation)	0	1.09313e+07	0	0.003804	1.30172	4	3901.01	3.28951	97.8187	0
	High	VEVVTPEEHLGDVIGDLnSRR	2	1	1	AT1G62750.1	N18(Deamidated)	0	1.09295e+08	0.001	0.01286	1.7756	3	2335.21	9.77119	45.2815	1
	High	GVQPLLDAVVDYLPSPVEVPPMnGTDPENPEITIIR	3	1	1	AT1G62750.1	N23(Deamidated)	0	9.05089e+06	0.001	0.009792	1.55478	5	3886	3.33911	103.434	0
	High	FDVVPQHIQNQLSSKDQEVAA	1	1	1	AT1G62750.1		0	5.90536e+08	0.002	0.03131	2.75631	3	2353.19	3.22369	37.9128	1
	High	LGANFFR	2	1	1	AT1G62750.1		0	9.51156e+08	0.002	0.02204	2.27764	2	824.443	1.85264	26.9109	0
	High	DmIVTNLGAKPLVLQIPIGAEDVFK	1	1	1	AT1G62750.1	M2(Oxidation)	0	0	0.002	0.02253	1.48904	3	2697.5	3.28564	80.7436	0
	High	AAMMELIVDLDDEVmEnYLEGVEPDEATVKR	1	1	1	AT1G62750.1	M15(Oxidation); N17(Deamidated)	0	4.41926e+06	0.004	0.05465	0.857562	4	3541.65	7.81432	92.8999	1
	High	GVQPLLDAVVDYLPSPVEVPPmnGTDPEnPEITIIR	2	1	1	AT1G62750.1	M22(Oxidation); N23(Deamidated); N29(Deamidated)	0	15498832	0.006	0.07743	1.26667	4	3903.02	13.7303	103.384	0
	High	IGEVHEGTATmDWmEqEQER	1	1	1	AT1G62750.1	M11(Oxidation); M14(Oxidation); Q16(Deamidated)	0	0	0.007	0.09237	1.63391	3	2409.03	11.6235	20.4083	0
	High	ILYYTGR	1	1	1	AT1G62750.1		0	424327240	0.007	0.09685	1.58282	2	885.485	2.21183	20.4323	0
	High	MLEPIMR	1	1	1	AT1G62750.1		0	1.98207e+08	0.009	0.114	1.9489	2	889.465	1.25342	25.2752	0
AT3G03780.2	pep chromosome:TAIR10:3:956862:961032:1 gene:AT3G03780 transcript:AT3G03780.2 gene_biotype:protein_coding transcript_biotype:protein_coding gene_symbol:MS2 description:5-methyltetrahydropteroyltriglutamate--homocysteine methyltransferase 2 [Source:UniProtKB/Swiss-Prot;Acc:Q9SRV5]	283.659	47.19	1	12	33	88	7.45138e+09	765	84.5306	6.50732
	A2	Sequence	# PSMs	# Proteins	# Protein Groups	Protein Group Accessions	Modifications	ΔCn	Area	q-Value	PEP	XCorr	Charge	MH+ [Da]	ΔM [ppm]	RT [min]	# Missed Cleavages
	High	HETcYQIALAIKDEVEDLEK	4	2	2	AT5G17920.2;AT3G03780.2	C4(Carbamidomethyl)	0	1501433729	0	5.072e-26	6.90852	3	2404.17	1.91854	60.6822	1
	High	ALGVETVPVLVGPVSYLLLSK	3	1	1	AT3G03780.2		0	6.14468e+08	0	6.861e-14	5.73007	3	2154.28	2.01913	96.1119	0
	High	YGAGIGPGVYDIHSPR	5	3	3	AT5G17920.2;AT3G03780.2;AT5G20980.1		0	8.96571e+09	0	9.367e-15	5.55604	3	1658.83	2.31507	27.9787	0
	High	KLNLPILPTTTIGSFPQTVELR	3	2	2	AT5G17920.2;AT3G03780.2		0	5.68822e+09	0	1.08e-11	5.28269	3	2438.42	6.58194	71.0219	1
	High	KLNLPILPTTTIGSFPQTVELRR	5	2	2	AT5G17920.2;AT3G03780.2		0	2.60611e+09	0	4.116e-10	5.25834	4	2594.51	2.68147	60.8498	2
	High	GMLTGPVTILNWSFVR	4	3	3	AT5G17920.2;AT3G03780.2;AT5G20980.1		0	1.66248e+09	0	8.862e-13	4.7815	2	1790.96	1.11655	83.9122	0
	High	GmLTGPVTILNWSFVR	3	3	3	AT5G17920.2;AT3G03780.2;AT5G20980.1	M2(Oxidation)	0	2.18194e+09	0	1.575e-13	4.68054	2	1806.96	2.16433	76.6986	0
	High	LNLPILPTTTIGSFPQTVELR	4	2	2	AT5G17920.2;AT3G03780.2		0	2.61947e+08	0	2.05e-14	4.53016	2	2310.32	5.20879	84.2763	0
	High	AAGASWIQLDEPLFVMDLEGHK	1	1	1	AT3G03780.2		0	2.01645e+08	0	1.864e-13	4.4236	3	2427.21	3.44869	78.0232	0
	High	KYTEVKPALK	2	2	2	AT5G17920.2;AT3G03780.2		0	568502499	0	3.283e-06	4.39626	3	1176.7	2.46619	15.5937	1
	High	GGIGVIQIDEAALR	4	2	2	AT5G17920.2;AT3G03780.2		0	7461490894	0	1.769e-09	4.27757	2	1411.79	2.77507	50.7357	0
	High	mLAVLEQNILWVNPDcGLK	3	2	2	AT5G17920.2;AT3G03780.2	M1(Oxidation); C16(Carbamidomethyl)	0	7.38246e+08	0	1.89e-11	4.23278	3	2229.15	2.64689	73.5797	0
	High	MLAVLEQNILWVNPDcGLK	5	2	2	AT5G17920.2;AT3G03780.2	C16(Carbamidomethyl)	0	870717781	0	3.677e-15	4.07918	2	2213.15	1.75338	80.0225	0
	High	LVVSTScSLLHTAVDLINETK	2	2	2	AT5G17920.2;AT3G03780.2	C7(Carbamidomethyl)	0	1.55761e+08	0	5.324e-14	4.06598	3	2300.23	5.38372	70.0787	0
	High	KAEHSFYLDWAVHSFR	1	1	1	AT3G03780.2		0	0	0	1.203e-12	3.96862	3	1992.98	2.73591	37.382	1
	High	DEVEDLEKGGIGVIQIDEAALR	1	2	2	AT5G17920.2;AT3G03780.2		0	3.30644e+07	0	2.905e-12	3.88719	3	2369.23	2.38583	69.6113	1
	High	GVTAFGFDLVR	3	2	2	AT5G17920.2;AT3G03780.2		0	5.92693e+09	0	7.098e-06	3.32164	2	1181.63	1.95771	56.2762	0
	High	DKLVVSTScSLLHTAVDLINETK	1	2	2	AT5G17920.2;AT3G03780.2	C9(Carbamidomethyl)	0	6.98984e+07	0	9.855e-08	3.27605	3	2543.35	5.38414	70.5221	1
	High	ALAGQTNESFFTANADALSSRR	1	1	1	AT3G03780.2		0	80346528	0	1.755e-07	3.17087	3	2327.14	2.74317	37.7682	1
	High	GNASVPAMEMTK	1	2	2	AT5G17920.2;AT3G03780.2		0	8.01176e+08	0	2.513e-05	3.1537	2	1235.58	1.50139	20.5649	0
	High	YLFAGVVDGR	5	2	2	AT5G17920.2;AT3G03780.2		0	4706719536	0	0.0001898	3.09307	2	1096.58	2.48511	38.6131	0
	High	ALAGQTNESFFTANADALSSR	1	1	1	AT3G03780.2		0	5.00076e+08	0	2.303e-10	3.07824	2	2171.04	1.56203	47.0587	0
	High	KISEEDYVK	1	1	1	AT3G03780.2		0	79413075	0	0.0003367	3.06342	2	1110.57	1.01205	16.1569	1
	High	NIWANDLAASLITLQSLEGVVGKDK	1	1	1	AT3G03780.2		0	35875269	0	1.797e-10	2.98303	3	2655.44	2.36579	93.4092	1
	High	YIPSNTFSHYDQVLDTTAMLGAVPSR	1	1	1	AT3G03780.2		0	7.59487e+08	0	3.213e-07	2.89492	3	2883.41	2.46144	64.6922	0
	High	FALESFWDGK	3	3	3	AT5G17920.2;AT3G03780.2;AT5G20980.1		0	4117428674	0	3.375e-05	2.86035	2	1199.58	1.69361	58.0092	0
	High	YTEVKPALK	2	2	2	AT5G17920.2;AT3G03780.2		0	4.36856e+08	0	0.0002654	2.79637	2	1048.61	2.02293	16.3922	0
	High	IPSTDEIADR	1	1	1	AT3G03780.2		0	385957841	0	0.0004107	2.73723	2	1116.55	0.827051	19.0333	0
	High	LNLPILPTTTIGSFPQTVELRR	1	2	2	AT5G17920.2;AT3G03780.2		0	0	0	1.851e-05	2.7228	4	2466.41	2.12755	71.6344	1
	High	HETcYQIALAIK	1	2	2	AT5G17920.2;AT3G03780.2	C4(Carbamidomethyl)	0	45434374	0	2.581e-06	2.67481	2	1446.74	2.62194	27.2454	0
	High	NIWANDLAASLITLQSLEGVVGK	2	1	1	AT3G03780.2		0	2.02082e+08	0	6.076e-10	2.65622	3	2412.32	2.3648	101.735	0
	High	SFDLLSLLPK	3	1	1	AT3G03780.2		0	2.46973e+08	0	0.0001056	2.6359	2	1132.67	4.10523	81.2799	0
	High	GNASVPAMEmTK	1	2	2	AT5G17920.2;AT3G03780.2	M10(Oxidation)	0	196609878	0	4.533e-06	2.5255	2	1251.57	2.03389	17.1338	0
	High	YIPSNTFSHYDQVLDTTAmLGAVPSR	1	1	1	AT3G03780.2	M19(Oxidation)	0	116100856	0	2.976e-06	2.24719	3	2899.4	1.21244	57.6128	0
	High	VVEVDALAK	1	1	1	AT3G03780.2		0	369664509	0	0.003246	2.22564	2	943.548	2.02091	21.6837	0
	High	SWLAFAAQK	1	3	3	AT5G17920.2;AT3G03780.2;AT5G20980.1		0	165681923	0	0.0008559	2.21247	2	1021.55	1.818	36.83	0
	High	KLNLPILPTTTIGSFPqTVELRR	1	2	2	AT5G17920.2;AT3G03780.2	Q17(Deamidated)	0	0	0	0.000429	2.20523	3	2595.51	8.49121	60.7922	2
	High	AEHSFYLDWAVHSFR	4	1	1	AT3G03780.2		0	624003924	0	1.027e-06	1.97825	2	1864.89	5.51622	46.2718	0
	High	GMLTGPVTILnWSFVR	1	3	3	AT5G17920.2;AT3G03780.2;AT5G20980.1	N11(Deamidated)	0	0	0	0.0008544	1.53785	3	1791.97	12.5487	84.0892	0
AT3G12780.1	pep chromosome:TAIR10:3:4060920:4063306:-1 gene:AT3G12780 transcript:AT3G12780.1 gene_biotype:protein_coding transcript_biotype:protein_coding gene_symbol:PGK1 description:Phosphoglycerate kinase [Source:UniProtKB/TrEMBL;Acc:A0A178V5M8]	279.052	70.89	1	15	25	99	4.3987e+09	481	50.0807	6.23975
	A2	Sequence	# PSMs	# Proteins	# Protein Groups	Protein Group Accessions	Modifications	ΔCn	Area	q-Value	PEP	XCorr	Charge	MH+ [Da]	ΔM [ppm]	RT [min]	# Missed Cleavages
	High	VGVAGVMSHISTGGGASLELLEGK	3	3	2	AT1G56190.2;AT3G12780.1		0	7.96864e+08	0	3.55e-19	7.52512	3	2269.19	3.05432	56.0879	0
	High	KLASLADLYVNDAFGTAHR	5	3	2	AT1G56190.2;AT3G12780.1		0	1360472262	0	6.217e-18	5.66645	3	2062.08	1.68138	44.3783	1
	High	GVSLLLPTDVVVADKFAPDANSK	3	1	1	AT3G12780.1		0	2877879516	0	1.509e-13	5.37052	3	2356.28	2.74268	64.6909	1
	High	AKGVSLLLPTDVVVADKFAPDANSK	1	1	1	AT3G12780.1		0	0	0	8.239e-18	5.28475	3	2555.41	2.62061	53.6043	2
	High	FLKPSVAGFLLQK	5	3	2	AT1G56190.2;AT3G12780.1		0	2.85849e+09	0	1.858e-10	5.08775	3	1447.87	1.68645	45.558	0
	High	FYKEEEKNDPEFAK	2	1	1	AT3G12780.1		0	3.91122e+08	0	1.196e-14	5.07867	3	1773.84	2.17997	16.3906	2
	High	AQGLSVGSSLVEEDKLELATELLAK	11	1	1	AT3G12780.1		0	6.95225e+08	0	1.803e-17	5.00142	3	2600.42	5.7066	70.2389	1
	High	ADDcIGPEVESLVASLPEGGVLLLENVR	4	1	1	AT3G12780.1	C4(Carbamidomethyl)	0	1044018738	0	8.072e-16	4.89409	3	2951.51	1.74136	105.171	0
	High	LASLADLYVNDAFGTAHR	5	3	2	AT1G56190.2;AT3G12780.1		0	2933206879	0	1.15e-16	4.76639	3	1933.98	2.67604	54.0599	0
	High	TFNEALDTTQTVIWNGPMGVFEMEK	2	1	1	AT3G12780.1		0	5.1798e+08	0	1.463e-11	4.58218	3	2858.35	4.54452	87.7172	0
	High	IVPASGIEDGWMGLDIGPDSIK	3	1	1	AT3G12780.1		0	1330448384	0	8.04e-14	4.07625	2	2270.14	1.2039	75.782	0
	High	TFNEALDTTQTVIWnGPMGVFEMEK	1	1	1	AT3G12780.1	N15(Deamidated)	0	2.75227e+07	0	2.087e-08	3.90179	3	2859.35	9.34322	87.8975	0
	High	ADLNVPLDDNQTITDDTR	4	1	1	AT3G12780.1		0	4577263882	0	1.238e-12	3.83168	2	2015.96	2.60198	41.3376	0
	High	GVTTIIGGGDSVAAVEK	3	4	3	AT1G56190.2;AT3G12780.1;AT1G79550.1		0	4425596479	0	6.275e-11	3.79854	2	1573.85	2.66125	35.525	0
	High	RPFAAIVGGSK	2	3	2	AT1G56190.2;AT3G12780.1		0	1.9787e+09	0	3.133e-07	3.7059	2	1102.64	1.72148	18.778	0
	High	AKGVSLLLPTDVVVADK	2	1	1	AT3G12780.1		0	1.52128e+08	0	6.175e-06	3.64363	3	1725.02	2.3114	47.967	1
	High	IVPASGIEDGWmGLDIGPDSIK	4	1	1	AT3G12780.1	M12(Oxidation)	0	7.1016e+08	0	1.35e-14	3.57	2	2286.14	1.39071	68.3378	0
	High	LSELLGIEVTK	2	1	1	AT3G12780.1		0	1.12725e+09	0	2.951e-08	3.53503	2	1201.71	2.04303	44.8289	0
	High	VILSTHLGRPK	3	3	2	AT1G56190.2;AT3G12780.1		0	9.85848e+08	0	1.565e-05	3.46906	3	1220.75	0.940414	17.3221	0
	High	VGVAGVmSHISTGGGASLELLEGK	2	3	2	AT1G56190.2;AT3G12780.1	M7(Oxidation)	0	4.56042e+07	0	2.69e-08	3.42621	3	2285.19	2.42699	43.6946	0
	High	ELDYLVGAVSNPK	3	3	2	AT1G56190.2;AT3G12780.1		0	3.82623e+09	0	4.75e-09	3.33426	2	1404.74	2.61036	41.7416	0
	High	GVSLLLPTDVVVADK	2	1	1	AT3G12780.1		0	2.26744e+09	0	1.955e-08	3.26851	2	1525.89	4.66833	62.7303	0
	High	TFNEALDTTQTVIWNGPmGVFEMEK	4	1	1	AT3G12780.1	M18(Oxidation)	0	1.78342e+08	0	1.321e-08	3.2643	3	2874.33	0.278978	77.5134	0
	High	SVGDLTSADLK	1	1	1	AT3G12780.1		0	1722784808	0	4.683e-05	3.20485	2	1105.58	2.03691	23.2109	0
	High	IGVIESLLEK	2	3	2	AT1G56190.2;AT3G12780.1		0	1718541747	0	3.691e-07	3.16203	2	1100.66	2.07473	50.7686	0
	High	TFNEALDTTQTVIWNGPmGVFEmEK	2	1	1	AT3G12780.1	M18(Oxidation); M23(Oxidation)	0	9.95155e+07	0	4.422e-08	3.14182	3	2890.33	1.19207	71.9399	0
	High	FAAGTEAIANK	2	1	1	AT3G12780.1		0	1058254954	0	2.078e-05	3.12465	2	1092.57	-0.384907	18.1844	0
	High	FSLAPLVPR	2	3	2	AT1G56190.2;AT3G12780.1		0	4193228217	0	0.002069	3.02861	2	999.6	1.57562	47.792	0
	High	VLPGVIALDEAIPVTV	4	1	1	AT3G12780.1		0	4.11251e+09	0	0.0001314	2.5304	2	1605.95	2.9229	94.9432	0
	High	GVSLLLPTDVVVADKFAPDAnSK	1	1	1	AT3G12780.1	N21(Deamidated)	0	146193735	0	3.786e-05	2.40736	3	2357.27	3.9813	68.2545	1
	High	AqGLSVGSSLVEEDKLELATELLAK	1	1	1	AT3G12780.1	Q2(Deamidated)	0	0	0	4.976e-07	2.38022	3	2601.41	7.95404	70.2136	1
	High	KLASLADLYVnDAFGTAHR	1	3	2	AT1G56190.2;AT3G12780.1	N11(Deamidated)	0	0	0	3.545e-06	1.74938	3	2063.07	4.69472	43.9471	1
	High	YLIEnGAK	2	1	1	AT3G12780.1	N5(Deamidated)	0	207775636	0.002	0.02091	1.99631	2	908.474	1.67011	18.5574	0
	High	TFnEALDTTQTVIWNGPmGVFEMEK	4	1	1	AT3G12780.1	N3(Deamidated); M18(Oxidation)	0	1.22783e+08	0.002	0.02404	1.13562	3	2875.34	6.77188	77.9167	0
	High	YLIENGAK	1	1	1	AT3G12780.1		0	276256860	0.009	0.1314	1.78342	2	907.49	1.74712	17.5707	0
AT1G75780.1	pep chromosome:TAIR10:1:28451138:28453820:-1 gene:AT1G75780 transcript:AT1G75780.1 gene_biotype:protein_coding transcript_biotype:protein_coding gene_symbol:TUBB1 description:Tubulin beta-1 chain [Source:UniProtKB/Swiss-Prot;Acc:P12411]	272.701	49.66	1	1	18	97	6.01829e+09	447	50.1849	4.79248
	A2	Sequence	# PSMs	# Proteins	# Protein Groups	Protein Group Accessions	Modifications	ΔCn	Area	q-Value	PEP	XCorr	Charge	MH+ [Da]	ΔM [ppm]	RT [min]	# Missed Cleavages
	High	GHYTEGAELIDAVLDVVRK	5	3	3	AT1G75780.1;AT1G20010.1;AT5G12250.1		0	827782587	0	7.964e-24	7.74988	3	2085.1	3.41381	66.7857	1
	High	GHYTEGAELIDAVLDVVR	4	3	3	AT1G75780.1;AT1G20010.1;AT5G12250.1		0	9.41055e+08	0	3.317e-22	6.47934	2	1957.01	1.67893	76.7297	0
	High	SGPYGQIFRPDNFVFGQSGAGNNWAK	2	3	3	AT1G75780.1;AT2G29550.1;AT5G23860.2		0	451413552	0	6.576e-18	5.9304	3	2814.35	3.42719	58.4296	0
	High	LHFFmVGFAPLTSR	5	8	8	AT1G75780.1;AT5G62700.1;AT5G44340.1;AT1G20010.1;AT5G12250.1;AT2G29550.1;AT5G23860.2;AT4G20890.1	M5(Oxidation)	0	1030656593	0	2.006e-08	4.47252	3	1638.85	1.29631	54.996	0
	High	AVLMDLEPGTMDSIR	4	5	5	AT5G62700.1;AT5G44340.1;AT4G20890.1;AT1G75780.1;AT1G20010.1		0	1.37096e+09	0	1.018e-10	4.11539	2	1647.81	1.03213	56.4447	0
	High	KLAVNLIPFPR	4	8	8	AT1G75780.1;AT5G62700.1;AT5G44340.1;AT1G20010.1;AT5G12250.1;AT2G29550.1;AT5G23860.2;AT4G20890.1		0	619122796	0	9.902e-09	4.10083	2	1267.79	1.96556	44.186	1
	High	AVLmDLEPGTMDSIR	7	5	5	AT1G75780.1;AT1G20010.1;AT5G62700.1;AT5G44340.1;AT4G20890.1	M4(Oxidation)	0	1.0238e+09	0	2.794e-10	4.06829	2	1663.81	2.09751	48.0531	0
	High	FPGQLNSDLRK	5	8	8	AT1G75780.1;AT5G62700.1;AT5G44340.1;AT1G20010.1;AT5G12250.1;AT2G29550.1;AT5G23860.2;AT4G20890.1		0	2003540684	0	4.154e-08	3.99542	3	1274.69	1.93415	19.4299	1
	High	SGPYGqIFRPDNFVFGQSGAGNNWAK	2	3	3	AT1G75780.1;AT2G29550.1;AT5G23860.2	Q6(Deamidated)	0	63987726	0	1.344e-10	3.94752	3	2815.35	10.3175	58.392	0
	High	LHFFMVGFAPLTSR	4	8	8	AT1G75780.1;AT5G62700.1;AT5G44340.1;AT1G20010.1;AT5G12250.1;AT2G29550.1;AT5G23860.2;AT4G20890.1		0	6.39676e+08	0	2.761e-08	3.9123	3	1622.85	2.16235	63.2322	0
	High	NSSYFVEWIPNNVK	3	8	8	AT1G75780.1;AT5G62700.1;AT5G44340.1;AT1G20010.1;AT5G12250.1;AT2G29550.1;AT5G23860.2;AT4G20890.1		0	6.22002e+09	0	1.287e-09	3.78793	2	1696.84	2.47785	55.6781	0
	High	RVSEQFTAMFR	2	8	8	AT1G75780.1;AT5G62700.1;AT5G44340.1;AT1G20010.1;AT5G12250.1;AT2G29550.1;AT5G23860.2;AT4G20890.1		0	4.71386e+08	0	0.001107	3.71435	3	1371.69	1.14978	27.1994	1
	High	VSEQFTAMFR	2	8	8	AT1G75780.1;AT5G62700.1;AT5G44340.1;AT1G20010.1;AT5G12250.1;AT2G29550.1;AT5G23860.2;AT4G20890.1		0	2348319684	0	7.741e-06	3.58545	2	1215.58	1.77295	37.5176	0
	High	LAVNLIPFPR	5	8	8	AT1G75780.1;AT5G62700.1;AT5G44340.1;AT1G20010.1;AT5G12250.1;AT2G29550.1;AT5G23860.2;AT4G20890.1		0	9.48653e+09	0	8.642e-07	3.45282	2	1139.7	1.97165	58.5352	0
	High	LSTPSFGDLNHLISATmSGVTcSLR	3	2	2	AT1G75780.1;AT1G20010.1	M17(Oxidation); C22(Carbamidomethyl)	0	8.7101e+07	0	1.034e-08	3.41645	3	2680.32	3.19202	71.7521	0
	High	AVLmDLEPGTmDSIR	5	5	5	AT1G75780.1;AT1G20010.1;AT5G62700.1;AT5G44340.1;AT4G20890.1	M4(Oxidation); M11(Oxidation)	0	740944556	0	6.457e-09	3.33176	2	1679.8	1.68922	36.9484	0
	High	VSEQFTAmFR	1	8	8	AT1G75780.1;AT5G62700.1;AT5G44340.1;AT1G20010.1;AT5G12250.1;AT2G29550.1;AT5G23860.2;AT4G20890.1	M8(Oxidation)	0	1871778153	0	5.6e-05	3.30192	2	1231.58	2.11232	25.3394	0
	High	INVYYNEASGGR	1	2	2	AT1G75780.1;AT1G20010.1		0	904311544	0	1.032e-07	3.29709	2	1342.64	1.9675	19.9159	0
	High	EAENcDcLQGFQVcHSLGGGTGSGMGTLLISK	1	7	7	AT1G75780.1;AT5G62700.1;AT1G20010.1;AT5G12250.1;AT2G29550.1;AT5G23860.2;AT4G20890.1	C5(Carbamidomethyl); C7(Carbamidomethyl); C14(Carbamidomethyl)	0	3.90735e+08	0	5.139e-08	3.28505	3	3383.52	2.51097	56.6214	0
	High	MMLTFSVFPSPK	2	5	5	AT1G75780.1;AT5G62700.1;AT1G20010.1;AT5G12250.1;AT5G23860.2		0	4.53796e+08	0	6.764e-07	3.23912	2	1384.7	2.69217	64.0746	0
	High	mmLTFSVFPSPK	3	5	5	AT1G75780.1;AT5G62700.1;AT1G20010.1;AT5G12250.1;AT5G23860.2	M1(Oxidation); M2(Oxidation)	0	287835476	0	3.778e-07	3.04019	2	1416.69	2.31366	49.8476	0
	High	nSSYFVEWIPNNVK	5	8	8	AT1G75780.1;AT5G62700.1;AT5G44340.1;AT1G20010.1;AT5G12250.1;AT2G29550.1;AT5G23860.2;AT4G20890.1	N1(Deamidated)	0	3.56025e+08	0	6.384e-09	3.00804	2	1697.82	2.25647	71.8634	0
	High	FPGQLNSDLR	4	8	8	AT1G75780.1;AT5G62700.1;AT5G44340.1;AT1G20010.1;AT5G12250.1;AT2G29550.1;AT5G23860.2;AT4G20890.1		0	1375521339	0	3.428e-05	3.0069	2	1146.59	1.9218	25.2102	0
	High	LAVnLIPFPR	2	8	8	AT1G75780.1;AT5G62700.1;AT5G44340.1;AT1G20010.1;AT5G12250.1;AT2G29550.1;AT5G23860.2;AT4G20890.1	N4(Deamidated)	0	3.68646e+07	0	3.748e-07	2.92875	2	1140.68	4.53198	62.7597	0
	High	YLTASAmFR	1	5	5	AT1G75780.1;AT5G62700.1;AT5G12250.1;AT2G29550.1;AT5G23860.2	M7(Oxidation)	0	512034008	0	0.003918	2.80587	2	1075.53	2.00499	21.4138	0
	High	YLTASAMFR	2	5	5	AT1G75780.1;AT5G62700.1;AT5G12250.1;AT2G29550.1;AT5G23860.2		0	1.30461e+09	0	0.0009142	2.76527	2	1059.53	1.72922	31.1099	0
	High	EVDEQILNVQNK	1	1	1	AT1G75780.1		0	1.60693e+08	0	8.744e-06	2.53857	2	1428.74	2.1335	26.0419	0
	High	FPGQLnSDLRK	1	8	8	AT1G75780.1;AT5G62700.1;AT5G44340.1;AT1G20010.1;AT5G12250.1;AT2G29550.1;AT5G23860.2;AT4G20890.1	N6(Deamidated)	0	0	0	8.627e-05	2.38682	3	1275.67	1.20933	20.6794	1
	High	LSTPSFGDLNHLISATMSGVTcSLR	1	2	2	AT1G75780.1;AT1G20010.1	C22(Carbamidomethyl)	0	0	0	1.759e-08	2.31953	3	2664.31	0.500834	87.5019	0
	High	FPGQLnSDLR	1	8	8	AT1G75780.1;AT5G62700.1;AT5G44340.1;AT1G20010.1;AT5G12250.1;AT2G29550.1;AT5G23860.2;AT4G20890.1	N6(Deamidated)	0	0	0	0.005866	1.94657	2	1147.58	2.12662	29.3104	0
	High	MmLTFSVFPSPK	8	5	5	AT1G75780.1;AT5G62700.1;AT1G20010.1;AT5G12250.1;AT5G23860.2	M2(Oxidation)	0	3.85549e+08	0	0.008564	1.54886	2	1400.7	1.58568	59.4319	0
	High	EAENcDcLQGFQVcHSLGGGTGSGmGTLLISK	1	7	7	AT1G75780.1;AT5G62700.1;AT1G20010.1;AT5G12250.1;AT2G29550.1;AT5G23860.2;AT4G20890.1	C5(Carbamidomethyl); C7(Carbamidomethyl); C14(Carbamidomethyl); M25(Oxidation)	0	356066196	0.001	0.01158	1.4236	3	3399.51	1.9841	49.0224	0
AT4G01850.1	pep chromosome:TAIR10:4:795986:798381:-1 gene:AT4G01850 transcript:AT4G01850.1 gene_biotype:protein_coding transcript_biotype:protein_coding gene_symbol:SAM2 description:S-adenosylmethionine synthase [Source:UniProtKB/TrEMBL;Acc:A0A178V3V9]	265.415	62.09	1	8	24	83	4.09631e+09	393	43.2278	6.06201
	A2	Sequence	# PSMs	# Proteins	# Protein Groups	Protein Group Accessions	Modifications	ΔCn	Area	q-Value	PEP	XCorr	Charge	MH+ [Da]	ΔM [ppm]	RT [min]	# Missed Cleavages
	High	RPEDIGAGDQGHMFGYATDETPELMPLSHVLATK	2	1	1	AT4G01850.1		0	8.57966e+08	0	7.818e-20	7.03841	4	3683.76	3.75802	58.0936	0
	High	TAAYGHFGRDDPDFTWEVVKPLKWDKPQA	1	2	2	AT1G02500.2;AT4G01850.1		0	207281959	0	3.704e-08	6.72571	5	3374.67	1.93221	46.6183	2
	High	VHTVLISTQHDETVTNDEIAR	5	2	2	AT1G02500.2;AT4G01850.1		0	2.57991e+09	0	6.881e-17	6.71847	3	2378.2	1.90127	21.9334	0
	High	KIIIDTYGGWGAHGGGAFSGKDPTK	2	4	4	AT1G02500.2;AT4G01850.1;AT2G36880.2;AT3G17390.1		0	5.62985e+08	0	4.583e-18	6.33458	4	2533.29	2.34009	28.206	2
	High	VLVNIEQQSPDIAQGVHGHFTK	4	2	2	AT1G02500.2;AT4G01850.1		0	3.51753e+09	0	1.6e-13	6.32474	4	2417.26	1.8948	32.8766	0
	High	RPEDIGAGDQGHmFGYATDETPELmPLSHVLATK	2	1	1	AT4G01850.1	M13(Oxidation); M25(Oxidation)	0	6.11995e+08	0	2.77e-15	6.19866	5	3715.74	1.13701	46.9186	0
	High	IIIDTYGGWGAHGGGAFSGKDPTKVDR	5	4	4	AT1G02500.2;AT4G01850.1;AT2G36880.2;AT3G17390.1		0	8.33143e+08	0	8.745e-15	6.18842	5	2775.39	2.05846	34.1968	2
	High	KIIIDTYGGWGAHGGGAFSGK	3	4	4	AT1G02500.2;AT4G01850.1;AT2G36880.2;AT3G17390.1		0	312864174	0	3.238e-20	6.06261	3	2092.07	2.76157	31.506	1
	High	IIIDTYGGWGAHGGGAFSGKDPTK	4	4	4	AT1G02500.2;AT4G01850.1;AT2G36880.2;AT3G17390.1		0	1069777668	0	1.351e-16	5.97946	3	2405.19	2.01324	35.4012	1
	High	RPEDIGAGDQGHmFGYATDETPELMPLSHVLATK	1	1	1	AT4G01850.1	M13(Oxidation)	0	216811420	0	2.464e-17	5.91598	4	3699.75	2.87259	52.3926	0
	High	TAAYGHFGRDDPDFTWEVVKPLK	2	2	2	AT1G02500.2;AT4G01850.1		0	2.38584e+08	0	1.737e-10	5.65278	4	2649.32	4.04782	41.138	1
	High	DLKEHVIKPIIPEK	2	1	1	AT4G01850.1		0	710293808	0	1.17e-13	5.02283	3	1658.99	3.19574	21.0735	1
	High	IIIDTYGGWGAHGGGAFSGK	3	4	4	AT1G02500.2;AT4G01850.1;AT2G36880.2;AT3G17390.1		0	555667585	0	4.47e-15	4.90536	3	1963.97	1.48069	40.5187	0
	High	TNmVmVFGEITTK	2	3	3	AT1G02500.2;AT4G01850.1;AT3G17390.1	M3(Oxidation); M5(Oxidation)	0	1.18042e+09	0	5.072e-09	4.17791	2	1502.73	1.66375	32.7837	0
	High	SIGFISDDVGLDADKcK	2	1	1	AT4G01850.1	C16(Carbamidomethyl)	0	276334246	0	1.551e-12	4.14778	3	1839.88	2.69975	39.2488	1
	High	DDPDFTWEVVKPLKWDKPQA	2	2	2	AT1G02500.2;AT4G01850.1		0	416374520	0	1.015e-10	4.05143	3	2414.21	2.54584	56.1061	1
	High	ETFDFRPGMmTINLDLKR	4	1	1	AT4G01850.1	M10(Oxidation)	0	1.3471e+08	0	2.148e-06	4.01659	4	2200.09	2.42479	47.7075	1
	High	TNMVMVFGEITTK	2	3	3	AT1G02500.2;AT4G01850.1;AT3G17390.1		0	8.40438e+08	0	1.271e-08	3.86903	2	1470.74	2.08899	54.3076	0
	High	EHVIKPIIPEK	2	1	1	AT4G01850.1		0	2.64353e+08	0	2.236e-06	3.82448	3	1302.78	1.9819	18.1647	0
	High	FVIGGPHGDAGLTGRK	3	4	4	AT1G02500.2;AT4G01850.1;AT2G36880.2;AT3G17390.1		0	1043350388	0	1.198e-11	3.80984	3	1581.85	1.20451	18.9874	1
	High	FVIGGPHGDAGLTGR	4	4	4	AT1G02500.2;AT4G01850.1;AT2G36880.2;AT3G17390.1		0	6191475763	0	2.911e-08	3.77141	3	1453.76	2.29679	23.2807	0
	High	YLDDKTIFHLNPSGR	3	1	1	AT4G01850.1		0	621579373	0	1.919e-11	3.60522	4	1775.91	2.29206	31.9101	1
	High	SIGFISDDVGLDADK	1	1	1	AT4G01850.1		0	4.01082e+08	0	6.204e-09	3.38648	2	1551.76	1.76318	50.5528	0
	High	TNmVMVFGEITTK	2	3	3	AT1G02500.2;AT4G01850.1;AT3G17390.1	M3(Oxidation)	0	2.18201e+08	0	1.272e-08	3.35899	2	1486.73	2.94147	40.2559	0
	High	DDPDFTWEVVKPLK	2	2	2	AT1G02500.2;AT4G01850.1		0	229461874	0	4.161e-10	2.8896	2	1688.86	1.93595	51.689	0
	High	TQVTVEYYNDNGAmVPVR	3	1	1	AT4G01850.1	M14(Oxidation)	0	3.44034e+08	0	4.798e-12	2.77989	2	2071.98	2.70192	32.4589	0
	High	TIFHLNPSGR	2	3	3	AT1G02500.2;AT4G01850.1;AT3G17390.1		0	2464241944	0	9.654e-06	2.73679	3	1141.61	0.79315	20.6008	0
	High	ETFDFRPGmmTINLDLKR	4	1	1	AT4G01850.1	M9(Oxidation); M10(Oxidation)	0	1.38171e+08	0	0.000106	2.65238	3	2216.09	3.02788	41.4566	1
	High	TAAYGHFGR	2	4	4	AT1G02500.2;AT4G01850.1;AT2G36880.2;AT3G17390.1		0	6.59987e+08	0	0.0007333	2.61316	3	979.476	1.92063	16.1184	0
	High	TQVTVEYYNDNGAMVPVR	1	1	1	AT4G01850.1		0	3.89537e+08	0	6.509e-11	2.06629	2	2055.98	0.605916	38.8457	0
	High	TQVTVEYYnDnGAMVPVR	2	1	1	AT4G01850.1	N9(Deamidated); N11(Deamidated)	0	0	0	1.881e-05	1.49952	2	2057.97	12.1056	41.4386	0
	High	TQVTVEYYNDnGAMVPVR	1	1	1	AT4G01850.1	N11(Deamidated)	0	8.35162e+07	0	2.412e-06	1.43986	2	2056.97	2.5605	41.4167	0
	High	VLVNIEqQSPDIAQGVHGHFTK	2	2	2	AT1G02500.2;AT4G01850.1	Q7(Deamidated)	0	0	0	0.0001785	1.39556	2	2418.26	7.65671	32.8961	0
	High	TQVTVEYYNDnGAmVPVR	1	1	1	AT4G01850.1	N11(Deamidated); M14(Oxidation)	0	90476854	0	0.001671	1.00218	2	2072.96	2.16718	34.7911	0
AT4G13930.1	pep chromosome:TAIR10:4:8047692:8050157:-1 gene:AT4G13930 transcript:AT4G13930.1 gene_biotype:protein_coding transcript_biotype:protein_coding gene_symbol:SHM4 description:Serine hydroxymethyltransferase 4 [Source:UniProtKB/Swiss-Prot;Acc:O23254]	264.378	64.33	1	28	28	90	2.70531e+09	471	51.6852	7.2251
	A2	Sequence	# PSMs	# Proteins	# Protein Groups	Protein Group Accessions	Modifications	ΔCn	Area	q-Value	PEP	XCorr	Charge	MH+ [Da]	ΔM [ppm]	RT [min]	# Missed Cleavages
	High	GLVNNKDLDQLKADVEK	3	1	1	AT4G13930.1		0	302540315	0	5.559e-16	7.17575	3	1899.02	2.21893	29.3215	2
	High	ALEAFHcDPAAWGVNVQPYSGSPANFAAYTALLQPHDR	1	1	1	AT4G13930.1	C7(Carbamidomethyl)	0	8.03175e+08	0	1.688e-19	6.00362	4	4141.97	1.89662	76.1804	0
	High	KGQPEGAVYDFEDKINFAVFPALQGGPHNHQIGALAVALK	2	1	1	AT4G13930.1		0	216243760	0	1.01e-14	5.76305	5	4247.21	0.637814	67.0201	2
	High	ImGLDLPSGGHLTHGYYTSGGK	2	1	1	AT4G13930.1	M2(Oxidation)	0	5.1031e+08	0	1.263e-13	5.66112	4	2277.1	1.02656	29.2862	0
	High	GYQIVTnGTENHLVLWDLRPLGLTGNK	2	1	1	AT4G13930.1	N7(Deamidated)	0	324202916	0	2.1e-12	5.33913	4	3009.59	2.63614	67.9304	0
	High	VNFTTGYIDYDKLEEK	4	1	1	AT4G13930.1		0	2367012915	0	3.674e-13	5.16054	3	1934.94	3.40944	40.948	1
	High	GYQIVTNGTENHLVLWDLRPLGLTGNKVEK	3	1	1	AT4G13930.1		0	5.15808e+08	0	1.43e-07	4.93032	5	3364.81	3.30031	55.7789	1
	High	GYQIVTNGTENHLVLWDLRPLGLTGNK	2	1	1	AT4G13930.1		0	1.98881e+08	0	6.498e-15	4.91155	4	3008.6	2.76112	62.8842	0
	High	GYQIVTnGTENHLVLWDLRPLGLTGNKVEK	5	1	1	AT4G13930.1	N7(Deamidated)	0	662282184	0	6.329e-08	4.8884	5	3365.8	3.62361	60.1089	1
	High	IMGLDLPSGGHLTHGYYTSGGK	3	1	1	AT4G13930.1		0	8.47613e+08	0	2.763e-15	4.73045	3	2261.11	3.08283	36.5076	0
	High	KISATSIYFESLPYK	2	1	1	AT4G13930.1		0	5.08322e+08	0	1.236e-16	4.71098	2	1746.94	2.45182	41.6241	1
	High	GLVEKDFEQIGEFLSR	4	1	1	AT4G13930.1		0	685035208	0	2.638e-12	4.56005	3	1866.97	3.78619	64.403	1
	High	GLVNNKDLDQLK	2	1	1	AT4G13930.1		0	285085577	0	1.539e-06	4.46539	2	1356.75	2.15583	20.8929	1
	High	KGQPEGAVYDFEDK	1	1	1	AT4G13930.1		0	245646672	0	1.546e-12	4.31413	2	1582.74	2.31353	19.5608	1
	High	ISATSIYFESLPYK	2	1	1	AT4G13930.1		0	2642363426	0	9.712e-12	4.27615	2	1618.84	1.58971	54.0195	0
	High	ImGLDLPSGGHLTHGYYTSGGKK	3	1	1	AT4G13930.1	M2(Oxidation)	0	236059613	0	5.89e-11	4.1359	4	2405.2	2.08874	22.8321	1
	High	IMGLDLPSGGHLTHGYYTSGGKK	2	1	1	AT4G13930.1		0	4.17813e+08	0	3.847e-10	4.10777	4	2389.2	2.22246	28.8337	1
	High	GYQIVTnGTEnHLVLWDLRPLGLTGNKVEK	3	1	1	AT4G13930.1	N7(Deamidated); N11(Deamidated)	0	39975729	0	4.673e-10	4.01885	3	3366.79	6.85527	60.1408	1
	High	DLDQLKADVEK	1	1	1	AT4G13930.1		0	503918554	0	9.413e-05	3.92944	2	1273.67	3.64861	23.3921	1
	High	INFAVFPALQGGPHNHQIGALAVALK	4	1	1	AT4G13930.1		0	397865434	0	1.634e-08	3.86686	3	2683.49	1.32597	61.7723	0
	High	NAVFGDSSALAPGGVR	3	1	1	AT4G13930.1		0	3.10654e+09	0	1.178e-13	3.74695	2	1517.77	2.19015	34.346	0
	High	GLVnNKDLDQLKADVEK	4	1	1	AT4G13930.1	N4(Deamidated)	0	19097055	0	8.483e-09	3.71353	3	1900.01	2.11761	34.7075	2
	High	GYQIVTnGTEnHLVLWDLRPLGLTGNK	2	1	1	AT4G13930.1	N7(Deamidated); N11(Deamidated)	0	0	0	1.176e-13	3.51459	4	3010.59	7.70124	67.91	0
	High	ANAVALGNYLmSK	2	1	1	AT4G13930.1	M11(Oxidation)	0	1303875310	0	5.454e-09	3.50802	2	1367.7	2.28529	32.4393	0
	High	YYGGNEFIDEIENLcR	1	1	1	AT4G13930.1	C15(Carbamidomethyl)	0	457480189	0	1.145e-09	3.50176	2	1991.89	2.68815	69.2368	0
	High	LcDLcSITLNK	1	1	1	AT4G13930.1	C2(Carbamidomethyl); C5(Carbamidomethyl)	0	246095448	0	3.968e-07	3.46168	2	1336.66	2.80892	34.1223	0
	High	nAVFGDSSALAPGGVR	1	1	1	AT4G13930.1	N1(Deamidated)	0	0	0	4.2e-08	3.41663	2	1518.76	3.46998	46.5097	0
	High	ALEAFHcDPAAWGVnVQPYSGSPANFAAYTALLQPHDR	5	1	1	AT4G13930.1	C7(Carbamidomethyl); N15(Deamidated)	0	22326575	0	1.481e-08	3.34829	4	4142.97	5.63641	76.0805	0
	High	ANAVALGNYLMSK	2	1	1	AT4G13930.1		0	1386821632	0	2.425e-08	3.2159	2	1351.71	1.71121	40.1769	0
	High	DFEQIGEFLSR	2	1	1	AT4G13930.1		0	1.61705e+09	0	3.618e-05	3.21504	2	1340.65	1.41775	63.4504	0
	High	GQPEGAVYDFEDKINFAVFPALQGGPHNHQIGALAVALK	1	1	1	AT4G13930.1		0	3.5584e+08	0	8.038e-05	2.80957	4	4119.13	4.30584	73.3231	1
	High	LLIcGGSAYPR	2	1	1	AT4G13930.1	C4(Carbamidomethyl)	0	1.12473e+09	0	9.274e-06	2.66957	2	1206.63	2.26476	25.7409	0
	High	GQPEGAVYDFEDK	2	1	1	AT4G13930.1		0	2.18359e+08	0	1.955e-07	2.6607	2	1454.65	2.34894	25.5603	0
	High	FSASYEMPGFLMSEMK	1	1	1	AT4G13930.1		0	1.67292e+08	0	4.544e-05	2.53939	2	1854.82	3.42955	66.7896	0
	High	AVTLTLDIQK	1	1	1	AT4G13930.1		0	3.27354e+08	0	0.001499	2.51912	2	1101.65	1.85057	35.3229	0
	High	ALEAFHcDPAAWGVNVqPYSGSPAnFAAYTALLQPHDR	2	1	1	AT4G13930.1	C7(Carbamidomethyl); Q17(Deamidated); N25(Deamidated)	0	0	0	2.692e-06	2.39683	4	4143.97	10.1992	76.072	0
	High	IGAPAMTSR	1	1	1	AT4G13930.1		0	339373990	0	0.001152	2.06108	2	903.473	1.83064	17.2553	0
	High	FSASYEmPGFLMSEMK	2	1	1	AT4G13930.1	M7(Oxidation)	0	6.03292e+07	0	0.001006	1.74821	2	1870.81	-0.210946	54.0933	0
	High	VNFTTGYIDYDK	1	1	1	AT4G13930.1		0	3.07871e+07	0	0.001146	1.60111	2	1435.67	0.238707	36.5779	0
	High	AGMIFYR	1	3	1	AT4G13930.1		0	4.36334e+08	0.002	0.03013	1.96735	2	857.435	1.87898	25.1156	0
	High	FSASYEmPGFLmSEmK	1	1	1	AT4G13930.1	M7(Oxidation); M12(Oxidation); M15(Oxidation)	0	6.24128e+07	0.004	0.06309	1.11578	2	1902.79	-2.36855	37.7004	0
	High	FSASYEmPGFLmSEMK	1	1	1	AT4G13930.1	M7(Oxidation); M12(Oxidation)	0	5.8625e+07	0.008	0.1074	1.14875	2	1886.8	1.9036	44.8105	0
AT5G02490.1	pep chromosome:TAIR10:5:550035:552827:-1 gene:AT5G02490 transcript:AT5G02490.1 gene_biotype:protein_coding transcript_biotype:protein_coding gene_symbol:MED37D description:Probable mediator of RNA polymerase II transcription subunit 37c [Source:UniProtKB/Swiss-Prot;Acc:P22954]	263.358	37.37	2	4	20	92	1.09911e+10	653	71.3422	5.12256
	A2	Sequence	# PSMs	# Proteins	# Protein Groups	Protein Group Accessions	Modifications	ΔCn	Area	q-Value	PEP	XCorr	Charge	MH+ [Da]	ΔM [ppm]	RT [min]	# Missed Cleavages
	High	NQVAmNPVNTVFDAKR	2	4	2	AT5G02490.1;AT5G02500.1	M5(Oxidation)	0	8.95166e+08	0	7.783e-16	5.85595	3	1819.91	1.26626	24.3864	1
	High	IINEPTAAAIAYGLDKK	4	11	6	AT3G09440.1;AT3G12580.1;AT5G02490.1;AT5G28540.1;AT5G02500.1;AT5G42020.2		0	1.30678e+10	0	5.924e-13	5.11851	3	1787.99	2.05221	37.2501	1
	High	MVNHFVQEFKR	3	6	4	AT3G09440.1;AT5G02490.1;AT5G02500.1;AT3G12580.1		0	441018211	0	1.329e-07	4.86824	3	1434.73	1.39128	18.7752	1
	High	SINPDEAVAYGAAVQAAILSGEGNEK	6	4	3	AT3G09440.1;AT5G02490.1;AT3G12580.1		0	1.41364e+09	0	6.742e-14	4.72115	3	2574.27	2.4473	75.0053	0
	High	mVNHFVQEFKR	2	6	4	AT3G09440.1;AT5G02490.1;AT5G02500.1;AT3G12580.1	M1(Oxidation)	0	252055978	0	1.07e-07	4.66934	3	1450.73	1.62049	17.587	1
	High	VQQLLQDFFnGKELcK	4	5	3	AT5G02490.1;AT5G02500.1;AT3G12580.1	N10(Deamidated); C15(Carbamidomethyl)	0	195009972	0	3.017e-10	4.58777	3	1968	2.84608	52.5288	1
	High	NQVAMNPVNTVFDAKR	3	4	2	AT5G02490.1;AT5G02500.1		0	1.23382e+09	0	6.926e-10	4.46313	3	1803.92	3.06015	31.3661	1
	High	MVNHFVQEFK	2	6	4	AT3G09440.1;AT5G02490.1;AT5G02500.1;AT3G12580.1		0	1966946788	0	5.371e-07	4.20091	2	1278.63	1.65519	20.9832	0
	High	NQVAMNPVNTVFDAK	2	4	2	AT5G02490.1;AT5G02500.1		0	2.42153e+09	0	1.148e-12	4.19598	2	1647.82	2.34887	41.7236	0
	High	ATAGDTHLGGEDFDNR	3	7	4	AT3G09440.1;AT3G12580.1;AT5G02490.1;AT5G02500.1		0	3163071466	0	2.857e-13	4.18102	2	1675.73	2.19086	17.6183	0
	High	NQVAmNPVNTVFDAK	3	4	2	AT5G02490.1;AT5G02500.1	M5(Oxidation)	0	2650763859	0	3.328e-12	4.13903	2	1663.82	2.96138	32.9979	0
	High	mVNHFVQEFK	2	6	4	AT3G09440.1;AT5G02490.1;AT5G02500.1;AT3G12580.1	M1(Oxidation)	0	1127594612	0	4.517e-06	4.11155	2	1294.63	1.41375	19.1279	0
	High	IINEPTAAAIAYGLDK	3	11	6	AT3G09440.1;AT3G12580.1;AT5G02490.1;AT5G28540.1;AT5G02500.1;AT5G42020.2		0	3.40192e+09	0	4.228e-12	4.01846	3	1659.9	2.24693	47.5625	0
	High	qFAAEEISSMVLIK	3	2	1	AT5G02490.1	Q1(Deamidated)	0	1.38152e+09	0	1.023e-11	3.99377	2	1566.81	1.51985	66.6724	0
	High	VQQLLQDFFNGK	2	5	3	AT5G02490.1;AT5G02500.1;AT3G12580.1		0	3.98059e+09	0	7.86e-08	3.93366	2	1436.76	2.83313	54.5825	0
	High	qFAAEEISSmVLIK	3	2	1	AT5G02490.1	Q1(Deamidated); M10(Oxidation)	0	255212923	0	3.24e-10	3.84163	2	1582.81	2.24921	51.9524	0
	High	NALENYAYNMR	2	5	4	AT3G09440.1;AT5G02490.1;AT5G02500.1;AT3G12580.1		0	3669339022	0	1.506e-06	3.77769	2	1358.62	1.95382	28.1874	0
	High	GEEKqFAAEEISSMVLIK	3	2	1	AT5G02490.1	Q5(Deamidated)	0	1.9535e+08	0	1.107e-11	3.64381	3	2010.02	2.88853	55.2926	1
	High	NALENYAYNmR	2	5	4	AT3G09440.1;AT5G02490.1;AT5G02500.1;AT3G12580.1	M10(Oxidation)	0	1617463554	0	1.094e-06	3.40574	2	1374.61	2.07818	20.7078	0
	High	EQVFSTYSDnQPGVLIQVFEGER	2	1	1	AT5G02490.1	N10(Deamidated)	0	121154545	0	9.724e-08	3.31536	3	2643.28	8.10942	75.9599	0
	High	VQQLLQDFFNGKELcK	1	5	3	AT5G02490.1;AT5G02500.1;AT3G12580.1	C15(Carbamidomethyl)	0	4.09436e+07	0	4.094e-08	3.24914	3	1967.01	2.47882	51.8429	1
[truncated: 22,469 more rows]
