# Supplementary material for: The key clock component ZEITLUPE (ZTL) negatively regulates ABA signaling by degradation of CHLH in Arabidopsis
Source: Front Plant Sci. 2022 Sep 13;13:995907. doi: 10.3389/fpls.2022.995907 (PMC9513469; doi:10.3389/fpls.2022.995907)
Supplement: Supplementary file 3 [file Table_2.XLSX]

## Sheet: ZTL IP-MS Repeat 2-3
model	1
Species	Arabidopsis
Count of sequence		Sample name
protein	description	ZTL IP-MS repeat2	ZTL IP-MS repeat3	Identification of phosphorylation sites of ZTL protein repeat-1	Identification of phosphorylation sites of ZTL protein repeat-2	总计
AT5G57360.1	ZTL:p , Galactose oxidase/kelch repeat superfamily protein [Source:UniProtKB/TrEMBL;Acc: F4KAN2 ]	809	812	1045	1124	3790
AT4G35090.1	CAT2:p , catalase 2 [Source:TAIR;Acc: AT4G35090 ]	445	459	56	65	1025
AT5G02500.1	HSC70-1:p , Probable mediator of RNA polymerase II transcription subunit 37e [Source:UniProtKB/Swiss-Prot;Acc: P22953 ] ...	345	385	107	121	958
AT2G39730.1	RCA:p , Ribulose bisphosphate carboxylase/oxygenase activase, chloroplastic [Source:UniProtKB/Swiss-Prot;Acc: P10896 ]	352	397	55	76	880
ATCG00490.1	rbcL:p , Ribulose bisphosphate carboxylase large chain [Source:UniProtKB/Swiss-Prot;Acc: O03042 ]	272	299	51	51	673
AT5G50920.1	CLPC1:p , Chaperone protein ClpC1, chloroplastic [Source:UniProtKB/Swiss-Prot;Acc: Q9FI56 ]	146	171	157	142	616
AT1G56070.3	Elongation factor 2 [Source:UniProtKB/Swiss-Prot;Acc: Q9ASR1 ]	124	134	172	183	613
AT1G20620.1	CAT3:p , catalase 3 [Source:TAIR;Acc: AT1G20620 ]	260	267	24	29	580
AT5G56030.1	HSP81-2:p , Heat shock protein 81-2 [Source:UniProtKB/TrEMBL;Acc: F4K6B6 ]	122	137	100	170	529
AT3G15730.1	PLDALPHA1:p , Phospholipase D alpha 1 [Source:UniProtKB/Swiss-Prot;Acc: Q38882 ]	111	111	149	132	503
AT1G13440.1	GAPC2:p , Glyceraldehyde-3-phosphate dehydrogenase GAPC2, cytosolic [Source:UniProtKB/Swiss-Prot;Acc: Q9FX54 ]	188	207	26	35	456
AT1G42970.1	GAPB:p , Glyceraldehyde-3-phosphate dehydrogenase GAPB, chloroplastic [Source:UniProtKB/Swiss-Prot;Acc: P25857 ]	173	183	33	48	437
AT5G62690.1	TUB3:p , Tubulin beta-2 chain [Source:UniProtKB/Swiss-Prot;Acc: Q56YW9 ]	176	179	30	35	420
AT3G60750.2	AT3G60750:p , Transketolase-1, chloroplastic [Source:UniProtKB/Swiss-Prot;Acc: Q8RWV0 ]	134	144	55	66	399
AT5G17920.1	ATMS1:p , 5-methyltetrahydropteroyltriglutamate--homocysteine methyltransferase 1 [Source:UniProtKB/Swiss-Prot;Acc: O50 ...	89	127	78	98	392
AT1G80410.2	EMB2753:p , Tetratricopeptide repeat (TPR)-containing protein [Source:UniProtKB/TrEMBL;Acc: F4HS68 ]	137	112	78	58	385
ATCG00480.1	atpB:p , ATP synthase subunit beta, chloroplastic [Source:UniProtKB/Swiss-Prot;Acc: P19366 ]	163	173	20	19	375
AT1G69830.1	AMY3:p , Alpha-amylase 3, chloroplastic [Source:UniProtKB/Swiss-Prot;Acc: Q94A41 ]	87	79	99	81	346
AT2G04030.1	CR88:p , HSP90.5 [Source:UniProtKB/TrEMBL;Acc: A0A178VPV7 ]	72	86	74	97	329
AT1G62750.1	SCO1:p , Elongation factor G, chloroplastic [Source:UniProtKB/Swiss-Prot;Acc: Q9SI75 ]	76	75	79	93	323
AT1G07920.1	AT1G07940:p , Elongation factor 1-alpha 4 [Source:UniProtKB/Swiss-Prot;Acc: Q8GTY0 ]	124	141	22	23	310
AT4G20360.1	RABE1b:p , Elongation factor Tu, chloroplastic [Source:UniProtKB/Swiss-Prot;Acc: P17745 ]	127	147	16	13	303
AT5G09810.1	ACT7:p , AtACT7 [Source:UniProtKB/TrEMBL;Acc: A0A178UEW4 ]	114	113	30	35	292
ATCG00120.1	atpA:p , ATP synthase subunit alpha, chloroplastic [Source:UniProtKB/TrEMBL;Acc: A0A1B1W4S8 ]	114	136	16	17	283
AT3G26650.1	GAPA:p , Glyceraldehyde-3-phosphate dehydrogenase GAPA1, chloroplastic [Source:UniProtKB/Swiss-Prot;Acc: P25856 ]	106	122	20	29	277
AT2G38040.2	CAC3:p , Acetyl-coenzyme A carboxylase carboxyl transferase subunit alpha, chloroplastic [Source:UniProtKB/Swiss-Prot;A ...	57	69	74	74	274
AT1G22770.1	GI:p , Protein GIGANTEA [Source:UniProtKB/Swiss-Prot;Acc: Q9SQI2 ]	111	110	32	20	273
AT3G09840.1	CDC48:p , AT3G09840 protein [Source:UniProtKB/TrEMBL;Acc: B9DI55 ]	67	75	61	57	260
AT3G12780.1	PGK1:p , Phosphoglycerate kinase [Source:UniProtKB/TrEMBL;Acc: A0A178V5M8 ]	94	112	21	26	253
AT2G20580.1	RPN1A:p , RPN1A [Source:UniProtKB/TrEMBL;Acc: A0A178VZC8 ]	56	52	69	68	245
AT3G14420.1	AT3G14420:p , Peroxisomal (S)-2-hydroxy-acid oxidase GLO1 [Source:UniProtKB/Swiss-Prot;Acc: Q9LRR9 ]	97	114	15	17	243
AT5G20990.1	B73:p , Molybdopterin biosynthesis protein CNX1 [Source:UniProtKB/Swiss-Prot;Acc: Q39054 ]	75	57	53	55	240
AT4G01850.2	SAM-2:p , S-adenosylmethionine synthase [Source:UniProtKB/TrEMBL;Acc: A0A178V3V9 ]	86	123	10	12	231
AT3G09440.3	Heat shock protein 70 (Hsp 70) family protein [Source:UniProtKB/TrEMBL;Acc: A0A178VI76 ]	81	89	30	29	229
AT1G50010.1	TUA2:p , Tubulin alpha-2 chain [Source:UniProtKB/Swiss-Prot;Acc: B9DGT7 ]	95	96	11	18	220
AT2G35635.1	UBQ7:p , UBQ7 [Source:UniProtKB/TrEMBL;Acc: A0A178VL95 ]	71	99	22	24	216
AT3G13920.1	EIF4A1:p , Eukaryotic translation initiation factor 4A1 [Source:UniProtKB/TrEMBL;Acc: A0A1I9LSZ7 ]	85	90	16	24	215
AT2G39800.4	P5CS1:p , Delta-1-pyrroline-5-carboxylate synthase A [Source:UniProtKB/Swiss-Prot;Acc: P54887 ]	62	65	35	47	209
AT4G37930.1	SHM1:p , Serine hydroxymethyltransferase 1, mitochondrial [Source:UniProtKB/Swiss-Prot;Acc: Q9SZJ5 ]	84	99	11	14	208
AT4G02570.3	CUL1:p , AT4G02570 protein [Source:UniProtKB/TrEMBL;Acc: B9DGE3 ]	46	50	52	58	206
AT1G55490.2	CPN60B:p , LEN1 [Source:UniProtKB/TrEMBL;Acc: A0A178W724 ]	88	93	5	13	199
AT3G03960.1	AT3G03960:p , T-complex protein 1 subunit theta [Source:UniProtKB/Swiss-Prot;Acc: Q94K05 ]	80	102	3	7	192
AT3G46970.1	PHS2:p , Alpha-glucan phosphorylase 2, cytosolic [Source:UniProtKB/Swiss-Prot;Acc: Q9SD76 ]	45	47	45	49	186
AT3G22890.1	APS1:p , ATP sulfurylase 1, chloroplastic [Source:UniProtKB/Swiss-Prot;Acc: Q9LIK9 ]	73	91	10	11	185
AT5G20890.1	AT5G20890:p , T-complex protein 1 subunit beta [Source:UniProtKB/Swiss-Prot;Acc: Q940P8 ]	78	98	3	5	184
AT4G34450.1	AT4G34450:p , Coatomer subunit gamma [Source:UniProtKB/Swiss-Prot;Acc: Q0WW26 ]	36	42	53	45	176
AT3G09630.1	AT3G09630:p , 60S ribosomal protein L4-1 [Source:UniProtKB/Swiss-Prot;Acc: Q9SF40 ]	81	86	4	3	174
AT5G20830.1	SUS1:p , Sucrose synthase 1 [Source:UniProtKB/Swiss-Prot;Acc: P49040 ]	37	47	42	46	172
AT5G54430.4	Adenine nucleotide alpha hydrolases-like superfamily protein [Source:TAIR;Acc: AT5G54430 ]	85	72	2	3	162
AT4G13930.1	SHM4:p , Serine hydroxymethyltransferase 4 [Source:UniProtKB/Swiss-Prot;Acc: O23254 ]	69	70	6	11	156
AT2G21390.1	AT2G21390:p , Coatomer subunit alpha-2 [Source:UniProtKB/Swiss-Prot;Acc: Q9SJT9 ]	78	68	4	2	152
AT1G06410.2	TPS7 [Source:UniProtKB/TrEMBL;Acc: A0A178WH64 ]	34	39	38	40	151
AT3G23990.1	HSP60:p , Chaperonin CPN60, mitochondrial [Source:UniProtKB/Swiss-Prot;Acc: P29197 ]	68	79			147
AT3G12580.1	HSP70:p , Probable mediator of RNA polymerase II transcription subunit 37c [Source:UniProtKB/Swiss-Prot;Acc: Q9LHA8 ]	51	71	13	12	147
AT3G02530.1	AT3G02530:p , T-complex protein 1 subunit zeta 1 [Source:UniProtKB/Swiss-Prot;Acc: Q9M888 ]	61	75	3	4	143
AT2G07698.1	AT2G07698:p , ATPase, F1 complex, alpha subunit protein [Source:UniProtKB/TrEMBL;Acc: F4IMB5 ]	58	60	11	14	143
AT1G78900.2	VHA-A:p , VHA-A [Source:UniProtKB/TrEMBL;Acc: A0A178W720 ]	64	69	4	5	142
AT4G31480.7	Coatomer, beta subunit [Source:TAIR;Acc: AT4G31480 ]	48	48	25	18	139
AT1G75660.1	XRN3:p , 5&#39;-3&#39; exoribonuclease 3 [Source:UniProtKB/Swiss-Prot;Acc: Q9FQ03 ]	64	67	5	3	139
AT3G17390.1	MTO3:p , S-adenosylmethionine synthase [Source:UniProtKB/TrEMBL;Acc: A0A178VIP8 ]	54	72	4	6	136
AT1G49240.1	ACT8:p , Actin-8 [Source:UniProtKB/Swiss-Prot;Acc: Q96293 ]	53	60	10	12	135
AT5G27640.3	Eukaryotic translation initiation factor 3 subunit B [Source:UniProtKB/TrEMBL;Acc: F4K4D5 ]	20	23	41	47	131
AT2G47610.1	AT2G47610:p , 60S ribosomal protein L7a-1 [Source:UniProtKB/Swiss-Prot;Acc: P49692 ]	60	70			130
AT1G48030.2	mtLPD1:p , Dihydrolipoyl dehydrogenase 1, mitochondrial [Source:UniProtKB/Swiss-Prot;Acc: Q9M5K3 ]	59	65	3	2	129
AT5G26360.1	AT5G26360:p , T-complex protein 1 subunit gamma [Source:UniProtKB/TrEMBL;Acc: A0A178UHF4 ]	56	70	1	1	128
AT3G20050.1	TCP-1:p , T-complex protein 1 subunit alpha [Source:UniProtKB/Swiss-Prot;Acc: P28769 ]	58	67	1	2	128
AT3G11830.1	AT3G11830:p , T-complex protein 1 subunit eta [Source:UniProtKB/Swiss-Prot;Acc: Q9SF16 ]	53	72		1	126
AT5G35630.1	GS2:p , Glutamine synthetase, chloroplastic/mitochondrial [Source:UniProtKB/Swiss-Prot;Acc: Q43127 ]	46	62	7	10	125
AT3G17850.1	AT3G17850:p , Probable serine/threonine protein kinase IREH1 [Source:UniProtKB/Swiss-Prot;Acc: F4J6F6 ]	57	43	13	11	124
AT2G28000.1	CPN60A:p , SLP [Source:UniProtKB/TrEMBL;Acc: A0A178VZW6 ]	53	57	7	6	123
AT5G65010.1	ASN2:p , asparagine synthetase 2 [Source:TAIR;Acc: AT5G65010 ]	54	56	6	6	122
AT3G44310.1	NIT1:p , Putative uncharacterized protein At3g44310 (Fragment) [Source:UniProtKB/TrEMBL;Acc: C0SVD5 ]	54	62	2	3	121
AT1G24510.1	AT1G24510:p , T-complex protein 1 subunit epsilon [Source:UniProtKB/Swiss-Prot;Acc: O04450 ]	44	68	4	5	121
AT1G54040.2	ESP:p , Epithiospecifier protein [Source:UniProtKB/Swiss-Prot;Acc: Q8RY71 ]	49	57	8	6	120
AT4G18480.1	CHLI1:p , Magnesium-chelatase subunit ChlI-1, chloroplastic [Source:UniProtKB/Swiss-Prot;Acc: P16127 ]	51	48	9	10	118
AT2G34480.1	AT2G34480:p , Ribosomal protein L18ae/LX family protein [Source:TAIR;Acc: AT2G34480 ]	54	64			118
AT5G53460.3	GLT1:p , Glutamate synthase 1 [NADH], chloroplastic [Source:UniProtKB/Swiss-Prot;Acc: Q9LV03 ]	55	57	4	1	117
AT1G74060.1	AT1G74060:p , 60S ribosomal protein L6-2 [Source:UniProtKB/Swiss-Prot;Acc: Q9C9C6 ]	56	60			116
AT3G11130.1	AT3G11130:p , Clathrin heavy chain 1 [Source:UniProtKB/Swiss-Prot;Acc: Q0WNJ6 ]	44	54	9	8	115
AT3G07770.1	Hsp89.1:p , Heat shock protein 90-6, mitochondrial [Source:UniProtKB/Swiss-Prot;Acc: F4JFN3 ]	25	21	31	38	115
AT3G18190.1	AT3G18190:p , T-complex protein 1 subunit delta [Source:UniProtKB/Swiss-Prot;Acc: Q9LV21 ]	49	60	2	3	114
AT1G43170.1	RP1:p , 60S ribosomal protein L3-1 [Source:UniProtKB/Swiss-Prot;Acc: P17094 ]	48	60	3	3	114
AT1G20630.1	CAT1:p , Catalase [Source:UniProtKB/TrEMBL;Acc: A0A178WIQ0 ]	51	56	4	3	114
AT1G08520.1	ALB1:p , Mg-protoporphyrin IX chelatase [Source:UniProtKB/TrEMBL;Acc: A0A178W355 ]	29	30	24	29	112
AT1G78570.1	RHM1:p , Trifunctional UDP-glucose 4,6-dehydratase/UDP-4-keto-6-deoxy-D-glucose 3,5-epimerase/UDP-4-keto-L-rhamnose-red ...	40	47	15	8	110
AT5G38410.1	AT5G38410:p , Ribulose bisphosphate carboxylase small chain [Source:UniProtKB/TrEMBL;Acc: B3H5S2 ]	41	48	12	8	109
AT3G63490.1	AT3G63490:p , 50S ribosomal protein L1, chloroplastic [Source:UniProtKB/Swiss-Prot;Acc: Q9LY66 ]	51	57			108
AT5G06600.1	UBP12:p , Ubiquitin carboxyl-terminal hydrolase 12 [Source:UniProtKB/Swiss-Prot;Acc: Q9FPT1 ]	47	59	1		107
AT5G41670.1	AT5G41670:p , 6-phosphogluconate dehydrogenase, decarboxylating [Source:UniProtKB/TrEMBL;Acc: A0A178UQL8 ]	44	53	4	5	106
AT1G09620.1	AT1G09620:p , Leucine--tRNA ligase, cytoplasmic [Source:UniProtKB/Swiss-Prot;Acc: F4I116 ]	42	57	3	4	106
AT2G43030.1	AT2G43030:p , 50S ribosomal protein L3-1, chloroplastic [Source:UniProtKB/Swiss-Prot;Acc: Q9SKX4 ]	49	56			105
AT3G13460.1	ECT2:p , ECT2 [Source:UniProtKB/TrEMBL;Acc: A0A178VBC2 ]	44	34	12	12	102
AT1G20960.2	emb1507:p , DExH-box ATP-dependent RNA helicase DExH12 [Source:UniProtKB/Swiss-Prot;Acc: Q9SYP1 ]	47	55			102
AT3G46780.1	PTAC16:p , Protein plastid transcriptionally active 16, chloroplastic [Source:UniProtKB/Swiss-Prot;Acc: Q9STF2 ]	45	51	3	2	101
AT5G08690.1	AT5G08690:p , ATP synthase subunit beta-2, mitochondrial [Source:UniProtKB/Swiss-Prot;Acc: P83484 ]	46	52	1	1	100
AT1G23310.1	GGT1:p , Glutamate--glyoxylate aminotransferase 1 [Source:UniProtKB/Swiss-Prot;Acc: Q9LR30 ]	42	46	7	5	100
AT5G26742.2	emb1138:p , RH3 [Source:UniProtKB/TrEMBL;Acc: A0A178UT03 ]	32	35	18	14	99
AT1G78630.1	emb1473:p , 50S ribosomal protein L13, chloroplastic [Source:UniProtKB/Swiss-Prot;Acc: Q9SYL9 ]	46	53			99
AT1G79550.2	PGK:p , Phosphoglycerate kinase [Source:UniProtKB/TrEMBL;Acc: A0A178WHC3 ]	38	47	7	7	99
AT3G56150.2	EIF3C:p , Eukaryotic translation initiation factor 3 subunit C [Source:UniProtKB/Swiss-Prot;Acc: O49160 ]	29	37	19	13	98
AT4G27440.2	PORB:p , Protochlorophyllide reductase B, chloroplastic [Source:UniProtKB/Swiss-Prot;Acc: P21218 ]	44	43	4	5	96
AT1G33140.1	PGY2:p , 60S ribosomal protein L9-1 [Source:UniProtKB/Swiss-Prot;Acc: P49209 ]	44	48	2	2	96
AT4G33010.1	GLDP1:p , Glycine cleavage system P protein [Source:UniProtKB/TrEMBL;Acc: A0A178UTF1 ]	40	45	5	5	95
AT1G37130.1	NIA2:p , Nitrate reductase [NADH] 2 [Source:UniProtKB/Swiss-Prot;Acc: P11035 ]	32	34	18	11	95
AT1G20010.1	TUB5:p , Tubulin beta-5 chain [Source:UniProtKB/Swiss-Prot;Acc: P29513 ]	36	49	4	6	95
AT3G63460.1	AT3G63460:p , Protein transport protein SEC31 homolog B [Source:UniProtKB/Swiss-Prot;Acc: Q8L611 ]	30	31	16	17	94
AT3G54960.1	PDIL1-3:p , PDIL1-3 [Source:UniProtKB/TrEMBL;Acc: A0A178VF09 ]	31	24	20	19	94
AT4G13940.1	MEE58:p , Adenosylhomocysteinase 1 [Source:UniProtKB/Swiss-Prot;Acc: O23255 ]	43	43	3	4	93
AT3G58510.1	AT3G58510:p , DEAD-box ATP-dependent RNA helicase 11 [Source:UniProtKB/Swiss-Prot;Acc: Q8LA13 ]	43	42	3	5	93
AT2G34970.1	AT2G34970:p , At2g34970 [Source:UniProtKB/TrEMBL;Acc: O64760 ]	20	22	23	28	93
AT2G01250.1	AT2G01250:p , 60S ribosomal protein L7-2 [Source:UniProtKB/Swiss-Prot;Acc: P60040 ]	43	47	1		91
AT1G20260.1	AT1G20260:p , VAB3 [Source:UniProtKB/TrEMBL;Acc: A0A178WCF6 ]	39	52			91
AT4G04640.1	ATPC1:p , ATP synthase gamma chain 1, chloroplastic [Source:UniProtKB/Swiss-Prot;Acc: Q01908 ]	35	41	7	7	90
AT4G20850.1	TPP2:p , Tripeptidyl-peptidase 2 [Source:UniProtKB/Swiss-Prot;Acc: F4JVN6 ]	31	56	1	2	90
AT3G48870.1	HSP93-III:p , Chaperone protein ClpC2, chloroplastic [Source:UniProtKB/Swiss-Prot;Acc: Q9SXJ7 ]	23	22	23	22	90
AT1G47490.1	RBP47C:p , Polyadenylate-binding protein RBP47C [Source:UniProtKB/Swiss-Prot;Acc: Q9SX79 ]	46	44			90
AT1G09340.2	chloroplast RNA binding [Source:TAIR;Acc: AT1G09340 ]	38	40	4	8	90
AT5G26710.1	AT5G26710:p , Glutamate--tRNA ligase, cytoplasmic [Source:UniProtKB/Swiss-Prot;Acc: O82462 ]	17	25	23	24	89
AT5G42020.3	Heat shock protein 70 (Hsp 70) family protein [Source:TAIR;Acc: AT5G42020 ]	39	42	4	3	88
AT3G11710.1	ATKRS-1:p , Lysine--tRNA ligase [Source:UniProtKB/TrEMBL;Acc: A0A178VAG3 ]	39	41	2	6	88
ATCG00500.1	accD:p , Acetyl-coenzyme A carboxylase carboxyl transferase subunit beta, chloroplastic [Source:UniProtKB/TrEMBL;Acc: A ...	37	48	1	1	87
AT3G44110.1	ATJ3:p , DnaJ protein homolog atj3 [Source:UniProtKB/TrEMBL;Acc: Q0WW92 ]	34	48	2	3	87
AT3G25920.1	RPL15:p , 50S ribosomal protein L15, chloroplastic [Source:UniProtKB/Swiss-Prot;Acc: P25873 ]	36	49	1	1	87
AT3G45140.1	LOX2:p , Lipoxygenase 2, chloroplastic [Source:UniProtKB/Swiss-Prot;Acc: P38418 ]	19	25	22	21	87
AT1G20950.1	AT1G20950:p , Pyrophosphate--fructose 6-phosphate 1-phosphotransferase subunit alpha [Source:UniProtKB/TrEMBL;Acc: A0A1 ...	41	41	3	2	87
AT5G60600.3	HDS:p , 4-hydroxy-3-methylbut-2-en-1-yl diphosphate synthase (ferredoxin), chloroplastic [Source:UniProtKB/Swiss-Prot;A ...	32	27	15	12	86
AT4G02930.1	AT4G02930:p , Elongation factor Tu, mitochondrial [Source:UniProtKB/Swiss-Prot;Acc: Q9ZT91 ]	34	38	7	7	86
AT5G58290.1	RPT3:p , RPT3 [Source:UniProtKB/TrEMBL;Acc: A0A178UAH2 ]	40	38	4	3	85
AT5G46290.1	KAS I:p , 3-ketoacyl-acyl carrier protein synthase I [Source:UniProtKB/TrEMBL;Acc: F4KHF4 ]	34	46	2	3	85
AT4G04910.1	NSF:p , NSF [Source:UniProtKB/TrEMBL;Acc: A0A178UTB9 ]	20	29	15	21	85
AT1G50480.1	THFS:p , Formate--tetrahydrofolate ligase [Source:UniProtKB/Swiss-Prot;Acc: Q9SPK5 ]	28	33	9	15	85
AT1G80480.1	PTAC17:p , At1g80480 [Source:UniProtKB/TrEMBL;Acc: Q9M8L6 ]	37	45	1	1	84
AT5G04140.1	GLU1:p , glutamate synthase 1 [Source:TAIR;Acc: AT5G04140 ]	34	40	4	4	82
AT4G24190.1	SHD:p , Endoplasmin homolog [Source:UniProtKB/Swiss-Prot;Acc: Q9STX5 ]	15	20	27	20	82
AT2G36160.1	AT2G36160:p , 40S ribosomal protein S14-1 [Source:UniProtKB/Swiss-Prot;Acc: Q9SIH0 ]	40	42			82
AT2G36390.1	SBE2.1:p , SBE2.1 [Source:UniProtKB/TrEMBL;Acc: A0A178VXI8 ]	11	20	24	27	82
AT5G14740.9	Beta carbonic anhydrase 2, chloroplastic [Source:UniProtKB/Swiss-Prot;Acc: P42737 ]	36	38	2	5	81
AT3G05530.1	RPT5A:p , 26S proteasome regulatory subunit 6A homolog A [Source:UniProtKB/Swiss-Prot;Acc: Q9SEI2 ]	35	44	1	1	81
AT1G72150.1	PATL1:p , Patellin-1 [Source:UniProtKB/Swiss-Prot;Acc: Q56WK6 ]	17	21	20	23	81
AT1G06220.1	MEE5:p , 110 kDa U5 small nuclear ribonucleoprotein component CLO [Source:UniProtKB/Swiss-Prot;Acc: Q9LNC5 ]	28	46	4	3	81
AT5G66420.2	AT5G66420:p , AT5G66420 protein [Source:UniProtKB/TrEMBL;Acc: Q9FJZ7 ]	17	25	17	20	79
AT5G08450.3	AT5G08450:p , Putative uncharacterized protein At5g08450 [Source:UniProtKB/TrEMBL;Acc: Q8RWV9 ]	32	29	11	7	79
AT3G49910.1	AT3G49910:p , 60S ribosomal protein L26-1 [Source:UniProtKB/Swiss-Prot;Acc: P51414 ]	37	42			79
AT5G54160.1	OMT1:p , Flavone 3&#39;-O-methyltransferase 1 [Source:UniProtKB/Swiss-Prot;Acc: Q9FK25 ]	32	40	2	4	78
AT4G33650.1	DRP3A:p , NOXY15 [Source:UniProtKB/TrEMBL;Acc: A0A178UUQ6 ]	15	15	26	22	78
AT4G13430.1	IIL1:p , 3-isopropylmalate dehydratase large subunit, chloroplastic [Source:UniProtKB/Swiss-Prot;Acc: Q94AR8 ]	32	43	1	2	78
AT3G60240.3	EIF4G:p , Eukaryotic translation initiation factor 4G [Source:UniProtKB/Swiss-Prot;Acc: Q76E23 ]	37	35	4	2	78
AT1G26630.1	FBR12:p , Eukaryotic translation initiation factor 5A-2 [Source:UniProtKB/Swiss-Prot;Acc: Q93VP3 ]	36	40	1	1	78
AT2G36880.1	MAT3:p , S-adenosylmethionine synthase [Source:UniProtKB/TrEMBL;Acc: A0A178VXF8 ]	31	41	3	2	77
AT4G36130.1	AT4G36130:p , 60S ribosomal protein L8-3 [Source:UniProtKB/Swiss-Prot;Acc: Q42064 ]	35	39	1	1	76
AT5G60790.1	GCN1:p , ABC transporter F family member 1 [Source:UniProtKB/Swiss-Prot;Acc: Q9FJH6 ]	31	35	3	5	74
ATCG01310.1	rpl2:p , 50S ribosomal protein L2, chloroplastic [Source:UniProtKB/TrEMBL;Acc: A0A1B1W512 ]	32	37	2	3	74
AT2G32730.1	AT2G32730:p , 26S proteasome non-ATPase regulatory subunit 1 homolog A [Source:UniProtKB/Swiss-Prot;Acc: O48844 ]	29	34	5	6	74
AT5G44340.1	TUB4:p , Tubulin beta-4 chain [Source:UniProtKB/Swiss-Prot;Acc: P24636 ]	33	36	2	2	73
AT5G19990.3	26S proteasome regulatory subunit 8 homolog A [Source:UniProtKB/Swiss-Prot;Acc: Q9C5U3 ]	31	42			73
AT5G03650.1	SBE2.2:p , 1,4-alpha-glucan-branching enzyme 2-2, chloroplastic/amyloplastic [Source:UniProtKB/Swiss-Prot;Acc: Q9LZS3 ] ...	21	21	10	21	73
AT4G13780.1	AT4G13780:p , Methionine--tRNA ligase, cytoplasmic [Source:UniProtKB/Swiss-Prot;Acc: Q9SVN5 ]	17	22	18	15	72
AT4G14160.1	AT4G14160:p , Sec23/Sec24 protein transport family protein [Source:UniProtKB/TrEMBL;Acc: F4JUM1 ]	10	12	20	30	72
AT3G56860.4	UBA2A:p , UBP1-associated protein 2A [Source:UniProtKB/Swiss-Prot;Acc: Q9LES2 ]	36	36			72
AT3G55610.1	P5CS2:p , Delta-1-pyrroline-5-carboxylate synthase [Source:UniProtKB/TrEMBL;Acc: A0A178VF78 ]	26	29	9	8	72
AT4G27320.1	PHOS34:p , Universal stress protein PHOS34 [Source:UniProtKB/Swiss-Prot;Acc: Q8L4N1 ]	36	31	1	3	71
AT4G14040.1	SBP2:p , Selenium-binding protein 2 [Source:UniProtKB/Swiss-Prot;Acc: Q93WN0 ]	29	37	1	3	70
AT2G33150.1	PKT3:p , PKT3 [Source:UniProtKB/TrEMBL;Acc: A0A178VRP9 ]	31	36	1	2	70
AT2G17360.1	AT2G17360:p , 40S ribosomal protein S4-1 [Source:UniProtKB/Swiss-Prot;Acc: Q93VH9 ]	34	34	1	1	70
AT1G31230.1	AK-HSDH I:p , Bifunctional aspartokinase/homoserine dehydrogenase 1, chloroplastic [Source:UniProtKB/Swiss-Prot;Acc: Q9 ...	14	22	17	17	70
AT5G14780.2	Formate dehydrogenase, mitochondrial [Source:UniProtKB/TrEMBL;Acc: A0A178UHK7 ]	33	34	1	1	69
AT5G30510.1	RPS1:p , 30S ribosomal protein S1, chloroplastic [Source:UniProtKB/Swiss-Prot;Acc: Q93VC7 ]	32	28	3	6	69
AT1G80070.1	SUS2:p , SUS2 [Source:UniProtKB/TrEMBL;Acc: A0A178W7J7 ]	30	39			69
ATCG00380.1	rps4:p , 30S ribosomal protein S4, chloroplastic [Source:UniProtKB/TrEMBL;Acc: A0A1B1W4U6 ]	29	39			68
AT4G38970.1	FBA2:p , Fructose-bisphosphate aldolase [Source:UniProtKB/TrEMBL;Acc: A0A178UW98 ]	25	31	6	6	68
AT4G11420.1	EIF3A:p , Eukaryotic translation initiation factor 3 subunit A [Source:UniProtKB/Swiss-Prot;Acc: Q9LD55 ]	33	35			68
AT1G08360.1	AT1G08360:p , 60S ribosomal protein L10a-1 [Source:UniProtKB/Swiss-Prot;Acc: Q8VZB9 ]	34	34			68
AT3G15980.7	Coatomer subunit beta&#39; [Source:UniProtKB/TrEMBL;Acc: F4J1E5 ]	29	32	4	2	67
AT3G15010.1	AT3G15010:p , UBP1-associated protein 2C [Source:UniProtKB/Swiss-Prot;Acc: Q9LKA4 ]	29	33	2	3	67
AT1G28290.2	AGP31:p , Non-classical arabinogalactan protein 31 [Source:UniProtKB/Swiss-Prot;Acc: Q9FZA2 ]	18	21	13	15	67
AT1G23190.1	AT1G23190:p , Probable phosphoglucomutase, cytoplasmic 1 [Source:UniProtKB/Swiss-Prot;Acc: O49299 ]	30	31	3	3	67
AT5G47010.1	LBA1:p , Regulator of nonsense transcripts 1 homolog [Source:UniProtKB/Swiss-Prot;Acc: Q9FJR0 ]	31	31	2	2	66
AT5G13650.1	AT5G13650:p , Elongation factor family protein [Source:UniProtKB/TrEMBL;Acc: F4K409 ]	29	31	3	3	66
AT5G19550.1	ASP2:p , Aspartate aminotransferase [Source:UniProtKB/TrEMBL;Acc: Q1EBW2 ]	28	27	5	5	65
AT5G27850.1	AT5G27850:p , 60S ribosomal protein L18-3 [Source:UniProtKB/Swiss-Prot;Acc: Q940B0 ]	33	32			65
AT4G10320.1	AT4G10320:p , Isoleucine--tRNA ligase, cytoplasmic [Source:UniProtKB/Swiss-Prot;Acc: F4JLM5 ]	11	15	19	20	65
AT3G19130.1	RBP47B:p , Polyadenylate-binding protein RBP47B [Source:UniProtKB/Swiss-Prot;Acc: Q0WW84 ]	31	34			65
AT5G63420.1	emb2746:p , Putative uncharacterized protein At5g63420 [Source:UniProtKB/TrEMBL;Acc: Q84W56 ]	15	16	19	13	63
AT3G49010.7	60S ribosomal protein L13 [Source:UniProtKB/TrEMBL;Acc: A0A178VD16 ]	28	35			63
AT1G32060.1	PRK:p , Phosphoribulokinase [Source:UniProtKB/TrEMBL;Acc: A0A178WLP9 ]	26	36	1		63
AT3G09200.1	AT3G09200:p , 60S acidic ribosomal protein P0-2 [Source:UniProtKB/Swiss-Prot;Acc: Q42112 ]	29	33			62
AT2G31610.1	AT2G31610:p , 40S ribosomal protein S3-1 [Source:UniProtKB/Swiss-Prot;Acc: Q9SIP7 ]	30	30	1	1	62
AT1G20200.1	EMB2719:p , 26S proteasome non-ATPase regulatory subunit 3 homolog A [Source:UniProtKB/Swiss-Prot;Acc: Q9LNU4 ]	32	29		1	62
AT5G13300.1	SFC:p , ADP-ribosylation factor GTPase-activating protein AGD3 [Source:UniProtKB/Swiss-Prot;Acc: Q5W7F2 ]	12	8	23	17	60
AT3G52930.1	AT3G52930:p , Fructose-bisphosphate aldolase [Source:UniProtKB/TrEMBL;Acc: A0A178V8L4 ]	29	31			60
AT3G03380.2	Protease Do-like 7 [Source:UniProtKB/Swiss-Prot;Acc: Q8RY22 ]	25	34		1	60
AT1G79930.1	HSP91:p , Heat shock 70 kDa protein 14 [Source:UniProtKB/Swiss-Prot;Acc: Q9S7C0 ]	23	23	9	5	60
AT1G74470.1	AT1G74470:p , Geranylgeranyl diphosphate reductase, chloroplastic [Source:UniProtKB/Swiss-Prot;Acc: Q9CA67 ]	31	27	1	1	60
AT1G53750.1	RPT1A:p , RPT1A [Source:UniProtKB/TrEMBL;Acc: A0A178W3N8 ]	30	29		1	60
AT1G67580.1	AT1G67580:p , Protein kinase superfamily protein [Source:UniProtKB/TrEMBL;Acc: Q9CAG1 ]	17	17	14	12	60
AT1G14320.1	SAC52:p , 60S ribosomal protein L10-1 [Source:UniProtKB/Swiss-Prot;Acc: Q93VT9 ]	25	31	2	2	60
ATCG00800.1	rps3:p , 30S ribosomal protein S3, chloroplastic [Source:UniProtKB/Swiss-Prot;Acc: P56798 ]	22	31	3	3	59
AT5G02490.1	AT5G02490:p , Probable mediator of RNA polymerase II transcription subunit 37c [Source:UniProtKB/Swiss-Prot;Acc: P22954 ...	24	29	3	3	59
AT3G09260.1	PYK10:p , PYK10 [Source:UniProtKB/TrEMBL;Acc: A0A178VCN3 ]	26	31	1	1	59
AT4G24800.4	ECIP1 [Source:UniProtKB/TrEMBL;Acc: A0A178V3H6 ]	22	25	4	7	58
AT3G25520.3	RPL5A [Source:UniProtKB/TrEMBL;Acc: A0A178V891 ]	24	34			58
AT1G36160.2	ACC1:p , Acetyl-CoA carboxylase 1 [Source:UniProtKB/Swiss-Prot;Acc: Q38970 ]	24	34			58
AT1G29900.1	CARB:p , Carbamoyl-phosphate synthase large chain, chloroplastic [Source:UniProtKB/Swiss-Prot;Acc: Q42601 ]	25	33			58
ATCG00810.1	rpl22:p , 50S ribosomal protein L22, chloroplastic [Source:UniProtKB/Swiss-Prot;Acc: P56795 ]	23	34			57
AT5G65720.3	Cysteine desulfurase, mitochondrial [Source:UniProtKB/Swiss-Prot;Acc: O49543 ]	30	27			57
AT5G42190.1	ASK2:p , SKP1-like protein 1B [Source:UniProtKB/Swiss-Prot;Acc: Q9FHW7 ]	16	35	3	3	57
AT4G32180.1	PANK2:p , PANK2 [Source:UniProtKB/TrEMBL;Acc: A0A178V4D0 ]	20	16	12	9	57
AT3G14415.3	AT3G14415:p , GOX2 [Source:UniProtKB/TrEMBL;Acc: A0A178VD55 ]	23	31	2	1	57
AT1G67430.1	AT1G67430:p , 60S ribosomal protein L17-2 [Source:UniProtKB/Swiss-Prot;Acc: P51413 ]	25	30	1	1	57
AT5G44070.1	CAD1:p , PCS1 [Source:UniProtKB/TrEMBL;Acc: A0A178UMN4 ]	28	27		1	56
AT5G23880.1	CPSF100:p , Cleavage and polyadenylation specificity factor subunit 2 [Source:UniProtKB/Swiss-Prot;Acc: Q9LKF9 ]	10	6	20	20	56
AT4G29040.1	RPT2a:p , RPT2a [Source:UniProtKB/TrEMBL;Acc: A0A178V3V3 ]	26	30			56
AT3G48560.1	CSR1:p , Acetolactate synthase, chloroplastic [Source:UniProtKB/Swiss-Prot;Acc: P17597 ]	33	23			56
AT1G63640.1	AT1G63640:p , P-loop nucleoside triphosphate hydrolases superfamily protein with CH (Calponin Homology) domain [Source: ...	19	22	6	9	56
AT5G19780.1	TUA5:p , Tubulin alpha chain [Source:UniProtKB/TrEMBL;Acc: A0A178UTQ9 ]	24	26	2	3	55
AT1G73460.2	Protein kinase superfamily protein [Source:UniProtKB/TrEMBL;Acc: F4HQ88 ]	18	29	4	4	55
AT2G16950.2	TRN1:p , transportin 1 [Source:TAIR;Acc: AT2G16950 ]	9	11	20	15	55
AT1G12000.1	AT1G12000:p , Pyrophosphate--fructose 6-phosphate 1-phosphotransferase subunit beta 1 [Source:UniProtKB/Swiss-Prot;Acc: ...	28	24	1	2	55
AT1G02150.1	AT1G02150:p , Pentatricopeptide repeat-containing protein At1g02150 [Source:UniProtKB/Swiss-Prot;Acc: Q8LPS6 ]	26	29			55
AT1G15130.1	AT1G15130:p , Vacuolar-sorting protein BRO1 [Source:UniProtKB/Swiss-Prot;Acc: F4HXZ1 ]	17	13	16	9	55
AT4G35800.2	DNA-directed RNA polymerase subunit [Source:UniProtKB/TrEMBL;Acc: A0A178UYS0 ]	22	32			54
AT3G42170.2	DAYSLEEPER [Source:UniProtKB/TrEMBL;Acc: A0A178VJS5 ]	17	18	7	12	54
AT3G55410.2	2-oxoglutarate dehydrogenase, E1 component [Source:UniProtKB/TrEMBL;Acc: F4IWV2 ]	21	30	2	1	54
AT3G02360.1	AT3G02360:p , 6-phosphogluconate dehydrogenase, decarboxylating [Source:UniProtKB/TrEMBL;Acc: A0A178VK18 ]	19	35			54
AT2G46280.2	TRIP-1:p , Eukaryotic translation initiation factor 3 subunit I [Source:UniProtKB/Swiss-Prot;Acc: Q38884 ]	23	26	2	3	54
AT1G33680.1	AT1G33680:p , KH domain-containing protein [Source:UniProtKB/TrEMBL;Acc: Q0WLY0 ]	19	19	11	5	54
AT1G12900.3	GAPA-2:p , glyceraldehyde 3-phosphate dehydrogenase A subunit 2 [Source:TAIR;Acc: AT1G12900 ]	24	20	5	5	54
AT5G66760.1	SDH1-1:p , Succinate dehydrogenase [ubiquinone] flavoprotein subunit, mitochondrial [Source:UniProtKB/TrEMBL;Acc: A0A17 ...	21	32			53
AT5G10360.1	EMB3010:p , 40S ribosomal protein S6 [Source:UniProtKB/TrEMBL;Acc: A0A178USM6 ]	26	27			53
AT5G05010.2	AT5G05010:p , Coatomer subunit delta [Source:UniProtKB/TrEMBL;Acc: B9DGK9 ]	27	26			53
AT4G24280.1	cpHsc70-1:p , Heat shock 70 kDa protein 6, chloroplastic [Source:UniProtKB/Swiss-Prot;Acc: Q9STW6 ]	18	22	8	5	53
AT4G19210.1	RLI2:p , ABC transporter E family member 2 [Source:UniProtKB/Swiss-Prot;Acc: Q8LPJ4 ]	26	27			53
AT3G04840.1	AT3G04840:p , 40S ribosomal protein S3a-1 [Source:UniProtKB/Swiss-Prot;Acc: Q9CAV0 ]	25	28			53
AT1G76880.1	AT1G76880:p , Duplicated homeodomain-like superfamily protein [Source:UniProtKB/TrEMBL;Acc: Q9C6K3 ]	15	21	7	10	53
AT1G63940.2	MDAR6:p , MDAR6 [Source:UniProtKB/TrEMBL;Acc: A0A178WFH3 ]	24	29			53
AT1G07320.1	RPL4:p , RPL4 [Source:UniProtKB/TrEMBL;Acc: A0A178WQG5 ]	26	27			53
AT1G11860.2	AT1G11860:p , Glycine cleavage T-protein family [Source:TAIR;Acc: AT1G11860 ]	25	27		1	53
ATCG00160.1	rps2:p , 30S ribosomal protein S2, chloroplastic [Source:UniProtKB/Swiss-Prot;Acc: P56797 ]	23	29			52
AT5G67030.1	ABA1:p , Zeaxanthin epoxidase, chloroplastic [Source:UniProtKB/Swiss-Prot;Acc: Q9FGC7 ]	24	27	1		52
AT5G27380.1	GSH2:p , Glutathione synthetase, chloroplastic [Source:UniProtKB/Swiss-Prot;Acc: P46416 ]	26	26			52
AT3G07110.1	AT3G07110:p , Ribosomal protein L13 family protein [Source:UniProtKB/TrEMBL;Acc: F4JD96 ]	23	29			52
AT2G39460.1	RPL23AA:p , 60S ribosomal protein L23a-1 [Source:UniProtKB/Swiss-Prot;Acc: Q8LD46 ]	24	28			52
AT2G30860.1	GSTF9:p , GSTF9 [Source:UniProtKB/TrEMBL;Acc: A0A178VP05 ]	24	24	2	2	52
AT1G48630.1	RACK1B_AT:p , RACK1B_AT [Source:UniProtKB/TrEMBL;Acc: A0A178W908 ]	22	25	3	2	52
AT1G45000.1	AT1G45000:p , 26S protease regulatory subunit S10B homolog B [Source:UniProtKB/Swiss-Prot;Acc: Q9MAK9 ]	24	28			52
AT5G35790.1	G6PD1:p , Glucose-6-phosphate 1-dehydrogenase 1, chloroplastic [Source:UniProtKB/Swiss-Prot;Acc: Q43727 ]	24	24	2	1	51
AT2G35840.4	Probable sucrose-phosphatase 2 [Source:UniProtKB/Swiss-Prot;Acc: Q9SJ66 ]	20	29	1	1	51
AT1G70290.1	TPS8:p , Probable alpha,alpha-trehalose-phosphate synthase [UDP-forming] 8 [Source:UniProtKB/Swiss-Prot;Acc: Q0WUI9 ]	13	14	16	8	51
AT1G29350.1	AT1G29350:p , Kinase-related protein of unknown function (DUF1296) [Source:TAIR;Acc: AT1G29350 ]	20	14	9	8	51
AT1G19920.1	APS2:p , ATP sulfurylase 2 [Source:UniProtKB/Swiss-Prot;Acc: Q43870 ]	24	26		1	51
AT5G20290.1	AT5G20290:p , 40S ribosomal protein S8 [Source:UniProtKB/TrEMBL;Acc: A0A178UCD3 ]	26	24			50
AT4G35830.1	ACO1:p , Aconitate hydratase [Source:UniProtKB/TrEMBL;Acc: A0A178V2T4 ]	14	18	11	7	50
AT3G57290.1	EIF3E:p , Eukaryotic translation initiation factor 3 subunit E [Source:UniProtKB/TrEMBL;Acc: A0A178VL03 ]	24	26			50
AT3G45780.2	PHOT1:p , RPT1 [Source:UniProtKB/TrEMBL;Acc: A0A178VFT4 ]	23	18	5	4	50
AT3G61440.1	CYSC1:p , Bifunctional L-3-cyanoalanine synthase/cysteine synthase C1, mitochondrial [Source:UniProtKB/Swiss-Prot;Acc: ...	24	21	1	4	50
AT1G68010.1	HPR:p , hydroxypyruvate reductase [Source:TAIR;Acc: AT1G68010 ]	22	25	2	1	50
AT1G01510.1	AN:p , C-terminal binding protein AN [Source:UniProtKB/Swiss-Prot;Acc: O23702 ]	20	27	1	2	50
AT1G25490.1	RCN1:p , Serine/threonine-protein phosphatase 2A 65 kDa regulatory subunit A alpha isoform [Source:UniProtKB/Swiss-Prot ...	23	24	1	2	50
AT4G18100.1	AT4G18100:p , 60S ribosomal protein L32-1 [Source:UniProtKB/Swiss-Prot;Acc: P49211 ]	23	26			49
AT3G19760.1	EIF4A-III:p , Eukaryotic initiation factor 4A-III homolog [Source:UniProtKB/Swiss-Prot;Acc: Q94A52 ]	23	26			49
AT2G36250.2	FTSZ2-1:p , Cell division protein FtsZ homolog 2-1, chloroplastic [Source:UniProtKB/Swiss-Prot;Acc: O82533 ]	24	25			49
AT1G03630.1	POR C:p , Protochlorophyllide reductase C, chloroplastic [Source:UniProtKB/Swiss-Prot;Acc: O48741 ]	19	29	1		49
AT5G25757.1	AT5G25757:p , Eukaryotic translation initiation factor 3 subunit L [Source:UniProtKB/TrEMBL;Acc: F4JY76 ]	19	25	2	2	48
AT3G62120.1	AT3G62120:p , Proline--tRNA ligase, cytoplasmic [Source:UniProtKB/Swiss-Prot;Acc: Q9M1R2 ]	22	26			48
AT3G53750.1	ACT3:p , Actin-3 [Source:UniProtKB/Swiss-Prot;Acc: P0CJ47 ]	15	13	5	15	48
AT1G16720.3	high chlorophyll fluorescence phenotype 173 [Source:TAIR;Acc: AT1G16720 ]	25	23			48
AT1G67090.1	RBCS1A:p , Ribulose bisphosphate carboxylase small chain [Source:UniProtKB/TrEMBL;Acc: A0A178WD57 ]	17	22	4	4	47
AT4G37870.1	PCK1:p , Phosphoenolpyruvate carboxykinase (ATP)-like protein [Source:UniProtKB/TrEMBL;Acc: Q0WWL8 ]	23	18	3	2	46
AT3G04910.2	WNK1:p , Serine/threonine-protein kinase WNK1 [Source:UniProtKB/Swiss-Prot;Acc: Q9CAV6 ]	15	11	11	9	46
AT2G04842.1	EMB2761:p , Threonine--tRNA ligase, chloroplastic/mitochondrial 2 [Source:UniProtKB/Swiss-Prot;Acc: F4IFC5 ]	25	19	1	1	46
AT1G07890.5	APX1:p , MEE6 [Source:UniProtKB/TrEMBL;Acc: A0A178W5I1 ]	27	19			46
AT5G64270.1	AT5G64270:p , Nuclear protein-like [Source:UniProtKB/TrEMBL;Acc: Q9FMF9 ]	10	12	12	11	45
AT5G42390.1	AT5G42390:p , Stromal processing peptidase, chloroplastic [Source:UniProtKB/Swiss-Prot;Acc: Q9FIH8 ]	16	19	6	4	45
AT3G07100.1	ERMO2:p , Protein transport protein Sec24-like At3g07100 [Source:UniProtKB/Swiss-Prot;Acc: Q9SFU0 ]	12	16	8	9	45
AT2G33370.2	At2g33370 [Source:UniProtKB/TrEMBL;Acc: Q1H559 ]	18	25	1	1	45
AT2G36530.1	LOS2:p , LOS2 [Source:UniProtKB/TrEMBL;Acc: A0A178VT47 ]	17	27		1	45
AT1G74910.1	AT1G74910:p , ADP-glucose pyrophosphorylase family protein [Source:UniProtKB/TrEMBL;Acc: Q9C9P3 ]	20	17	4	4	45
AT1G60070.1	AT1G60070:p , Adaptor protein complex AP-1, gamma subunit [Source:UniProtKB/TrEMBL;Acc: F4IEP9 ]	10	10	14	11	45
AT5G01410.1	RSR4:p , RSR4 [Source:UniProtKB/TrEMBL;Acc: A0A178UIV6 ]	23	20		1	44
AT4G17770.1	TPS5:p , Alpha,alpha-trehalose-phosphate synthase [UDP-forming] 5 [Source:UniProtKB/Swiss-Prot;Acc: O23617 ]	10	9	12	13	44
AT3G58140.1	AT3G58140:p , Phenylalanine--tRNA ligase, chloroplastic/mitochondrial [Source:UniProtKB/Swiss-Prot;Acc: Q94K73 ]	20	24			44
AT2G41680.1	NTRC:p , Thioredoxin reductase [Source:UniProtKB/TrEMBL;Acc: A0A178VZE7 ]	21	23			44
AT1G72370.2	P40:p , 40S ribosomal protein SA [Source:UniProtKB/TrEMBL;Acc: A0A178WNA1 ]	17	24	1	2	44
AT1G04170.1	EIF2 GAMMA:p , Eukaryotic translation initiation factor 2 gamma subunit [Source:UniProtKB/TrEMBL;Acc: O64490 ]	22	22			44
AT1G18500.1	MAML-4:p , 2-isopropylmalate synthase 1, chloroplastic [Source:UniProtKB/Swiss-Prot;Acc: Q9LPR4 ]	24	20			44
AT3G29320.1	AT3G29320:p , Alpha-glucan phosphorylase 1 [Source:UniProtKB/Swiss-Prot;Acc: Q9LIB2 ]	11	15	9	8	43
AT5G35970.1	AT5G35970:p , P-loop containing nucleoside triphosphate hydrolases superfamily protein [Source:UniProtKB/TrEMBL;Acc: F4 ...	12	12	12	6	42
AT5G42650.1	AOS:p , Allene oxide synthase, chloroplastic [Source:UniProtKB/Swiss-Prot;Acc: Q96242 ]	19	23			42
AT4G25630.1	FIB2:p , Mediator of RNA polymerase II transcription subunit 36a [Source:UniProtKB/Swiss-Prot;Acc: Q94AH9 ]	18	23	1		42
AT4G00100.1	RPS13A:p , 40S ribosomal protein S13-2 [Source:UniProtKB/Swiss-Prot;Acc: P59224 ]	18	24			42
AT3G48730.1	GSA2:p , Glutamate-1-semialdehyde 2,1-aminomutase 2, chloroplastic [Source:UniProtKB/Swiss-Prot;Acc: Q42522 ]	19	18	2	3	42
AT2G47730.2	Glutathione S-transferase F8, chloroplastic [Source:UniProtKB/Swiss-Prot;Acc: Q96266 ]	21	21			42
AT1G56190.2	AT1G56190:p , Phosphoglycerate kinase [Source:UniProtKB/TrEMBL;Acc: A0A178W4Q1 ]	16	22	2	2	42
AT1G16350.1	AT1G16350:p , Inosine-5&#39;-monophosphate dehydrogenase 2 [Source:UniProtKB/Swiss-Prot;Acc: Q9SA34 ]	18	24			42
AT5G57610.1	AT5G57610:p , Kinase superfamily with octicosapeptide/Phox/Bem1p domain-containing protein [Source:UniProtKB/TrEMBL;Acc ...	13	14	7	7	41
AT5G20280.1	SPS1F:p , Sucrose-phosphate synthase 1 [Source:UniProtKB/Swiss-Prot;Acc: Q94BT0 ]	17	23	1		41
AT5G40870.1	UK/UPRT1:p , Uridine kinase [Source:UniProtKB/TrEMBL;Acc: A0A178UHR6 ]	22	19			41
AT5G18380.3	AT5G18380:p , 40S ribosomal protein S16-3 [Source:UniProtKB/Swiss-Prot;Acc: Q42340 ]	20	19	1	1	41
AT5G23860.1	TUB8:p , Tubulin beta chain [Source:UniProtKB/TrEMBL;Acc: A0A178UKM5 ]	20	18	2	1	41
AT5G12370.1	SEC10:p , Exocyst complex component SEC10a [Source:UniProtKB/Swiss-Prot;Acc: X5JA13 ]	5	6	14	16	41
AT4G26300.4	Arginyl-tRNA synthetase, class Ic [Source:TAIR;Acc: AT4G26300 ]	18	23			41
AT4G21710.1	NRPB2:p , DNA-directed RNA polymerase II subunit 2 [Source:UniProtKB/Swiss-Prot;Acc: P38420 ]	18	23			41
AT4G28470.1	RPN1B:p , 26S proteasome non-ATPase regulatory subunit 2 homolog B [Source:UniProtKB/Swiss-Prot;Acc: Q6XJG8 ]	4	7	16	14	41
AT4G19710.2	AK-HSDH II:p , Bifunctional aspartokinase/homoserine dehydrogenase 2, chloroplastic [Source:UniProtKB/Swiss-Prot;Acc: O ...	13	8	10	10	41
AT4G09000.1	GRF1:p , General regulatory factor 1 [Source:UniProtKB/TrEMBL;Acc: F4JJ94 ]	19	21	1		41
AT3G42050.1	AT3G42050:p , V-type proton ATPase subunit H [Source:UniProtKB/Swiss-Prot;Acc: Q9LX65 ]	16	21	2	2	41
AT1G75950.1	SKP1:p , SKP1-like protein 1A [Source:UniProtKB/Swiss-Prot;Acc: Q39255 ]	15	23	1	2	41
AT1G02500.1	SAM1:p , S-adenosylmethionine synthase [Source:UniProtKB/TrEMBL;Acc: A0A178WES1 ]	16	22	2	1	41
AT1G05190.1	emb2394:p , 50S ribosomal protein L6, chloroplastic [Source:UniProtKB/Swiss-Prot;Acc: O23049 ]	18	23			41
AT1G18450.1	ARP4:p , Actin-related protein 4 [Source:UniProtKB/Swiss-Prot;Acc: Q84M92 ]	21	20			41
AT3G22380.1	TIC:p , Time for coffee [Source:UniProtKB/TrEMBL;Acc: B3H7F6 ]	18	14	6	2	40
AT3G53430.1	AT3G53430:p , 60S ribosomal Protein L12-like [Source:UniProtKB/TrEMBL;Acc: Q0WW72 ]	18	22			40
AT2G33210.2	HSP60-2:p , Chaperonin CPN60-like 1, mitochondrial [Source:UniProtKB/Swiss-Prot;Acc: Q8L7B5 ]	19	21			40
AT2G41840.1	AT2G41840:p , 40S ribosomal protein S2-3 [Source:UniProtKB/Swiss-Prot;Acc: P49688 ]	16	22	1	1	40
AT1G73110.1	AT1G73110:p , At1g73110/F3N23_39 [Source:UniProtKB/TrEMBL;Acc: Q9AST9 ]	16	24			40
AT2G19730.3	AT2G19730:p , 60S ribosomal protein L28-1 [Source:UniProtKB/Swiss-Prot;Acc: O82204 ]	18	22			40
AT2G18960.1	HA1:p , Plasma membrane ATPase [Source:UniProtKB/TrEMBL;Acc: A0A178VSN5 ]	20	20			40
AT1G22410.1	AT1G22410:p , Phospho-2-dehydro-3-deoxyheptonate aldolase [Source:UniProtKB/TrEMBL;Acc: Q9SK84 ]	21	19			40
AT5G59290.2	UXS3:p , UDP-glucuronic acid decarboxylase 3 [Source:UniProtKB/TrEMBL;Acc: F4KHU8 ]	17	21	1		39
AT5G28840.1	GME:p , GDP-mannose 3,5-epimerase [Source:UniProtKB/Swiss-Prot;Acc: Q93VR3 ]	18	19	1	1	39
AT4G16720.1	AT4G16720:p , Ribosomal protein L15 [Source:UniProtKB/TrEMBL;Acc: A0A178V5T1 ]	18	21			39
AT4G22010.1	sks4:p , At4g22010 [Source:UniProtKB/TrEMBL;Acc: O65449 ]	21	18			39
AT4G02520.1	GSTF2:p , Glutathione S-transferase F2 [Source:UniProtKB/Swiss-Prot;Acc: P46422 ]	15	17	3	4	39
AT3G51160.1	MUR1:p , MUR_1 [Source:UniProtKB/TrEMBL;Acc: A0A178V6B0 ]	16	23			39
AT3G04120.1	GAPC1:p , Glyceraldehyde-3-phosphate dehydrogenase GAPC1, cytosolic [Source:UniProtKB/Swiss-Prot;Acc: P25858 ]	13	23	1	2	39
AT3G11910.4	UBP13 [Source:UniProtKB/TrEMBL;Acc: A0A178VEE0 ]	21	18			39
AT1G59870.1	PEN3:p , ABC transporter G family member 36 [Source:UniProtKB/Swiss-Prot;Acc: Q9XIE2 ]	20	19			39
AT5G49030.3	OVA2:p , tRNA synthetase class I (I, L, M and V) family protein [Source:UniProtKB/TrEMBL;Acc: F4K4Q2 ]	18	20			38
AT5G67630.1	AT5G67630:p , RuvB-like helicase [Source:UniProtKB/TrEMBL;Acc: Q9FJW0 ]	16	22			38
AT5G51070.1	ERD1:p , Chaperone protein ClpD, chloroplastic [Source:UniProtKB/Swiss-Prot;Acc: P42762 ]	7	14	9	8	38
AT5G53480.1	AT5G53480:p , Importin subunit beta-1 [Source:UniProtKB/Swiss-Prot;Acc: Q9FJD4 ]	8	12	10	8	38
AT5G19820.1	emb2734:p , ARM repeat superfamily protein [Source:UniProtKB/TrEMBL;Acc: Q93VS8 ]	18	19	1		38
AT4G01310.1	AT4G01310:p , 50S ribosomal protein L5, chloroplastic [Source:UniProtKB/Swiss-Prot;Acc: O04603 ]	17	19	1	1	38
AT4G27090.1	AT4G27090:p , AT4G27090 protein [Source:UniProtKB/TrEMBL;Acc: B9DHP0 ]	19	19			38
AT4G05420.1	DDB1A:p , DDB1A [Source:UniProtKB/TrEMBL;Acc: A0A178UYD4 ]	13	9	9	7	38
AT3G25530.1	GLYR1:p , GR1 [Source:UniProtKB/TrEMBL;Acc: A0A178VK60 ]	18	20			38
AT3G58610.2	AT3G58610:p , Ketol-acid reductoisomerase, chloroplastic [Source:UniProtKB/Swiss-Prot;Acc: Q05758 ]	17	21			38
AT3G50370.2	unknown protein; FUNCTIONS IN: molecular_function unknown; INVOLVED IN: biological_process unknown; LOCATED IN: cellular ...	16	13	6	3	38
AT1G14810.1	AT1G14810:p , Aspartate-semialdehyde dehydrogenase, putative [Source:UniProtKB/TrEMBL;Acc: Q8VYI4 ]	15	20		3	38
AT5G13780.1	AT5G13780:p , N-terminal acetyltransferase A complex catalytic subunit NAA10 [Source:UniProtKB/Swiss-Prot;Acc: Q9FKI4 ] ...	17	18		2	37
AT5G06680.1	SPC98:p , Gamma-tubulin complex component 3 [Source:UniProtKB/Swiss-Prot;Acc: Q9FG37 ]	5	4	17	11	37
AT4G26900.1	AT-HF:p , HISN4 [Source:UniProtKB/TrEMBL;Acc: A0A178UW68 ]	13	24			37
AT4G24820.1	AT4G24820:p , 26S proteasome non-ATPase regulatory subunit 6 homolog [Source:UniProtKB/Swiss-Prot;Acc: Q93Y35 ]	19	18			37
AT3G10690.1	GYRA:p , DNA gyrase subunit A, chloroplastic/mitochondrial [Source:UniProtKB/Swiss-Prot;Acc: Q9CAF6 ]	7	7	13	10	37
AT3G01540.3	DRH1:p , DEAD-box ATP-dependent RNA helicase 14 [Source:UniProtKB/Swiss-Prot;Acc: Q8H136 ]	21	15	1		37
AT2G42520.2	DEAD-box ATP-dependent RNA helicase 37 [Source:UniProtKB/Swiss-Prot;Acc: Q84W89 ]	18	18	1		37
AT2G05830.1	AT2G05830:p , Methylthioribose-1-phosphate isomerase [Source:UniProtKB/Swiss-Prot;Acc: Q9ZUG4 ]	16	19	1	1	37
AT1G14710.2	AT1G14710:p , Hydroxyproline-rich glycoprotein family protein [Source:UniProtKB/TrEMBL;Acc: F4HWB0 ]	21	15	1		37
AT1G15730.1	AT1G15730:p , At1g15730/F7H2_7 [Source:UniProtKB/TrEMBL;Acc: Q9LMR1 ]	20	17			37
AT5G54600.1	AT5G54600:p , SVR8 [Source:UniProtKB/TrEMBL;Acc: A0A178U954 ]	15	21			36
AT4G16130.1	ARA1:p , L-arabinokinase [Source:UniProtKB/Swiss-Prot;Acc: O23461 ]	16	20			36
AT3G62010.1	AT3G62010:p , Metal ion-binding protein [Source:UniProtKB/TrEMBL;Acc: F4IX22 ]	17	19			36
AT3G53180.1	AT3G53180:p , Nodulin/glutamine synthase-like protein [Source:UniProtKB/TrEMBL;Acc: F4J9A0 ]	6	6	9	15	36
AT3G09500.1	AT3G09500:p , 60S ribosomal protein L35-1 [Source:UniProtKB/Swiss-Prot;Acc: Q9SF53 ]	16	20			36
AT3G16400.1	NSP1:p , Nitrile-specifier protein 1 [Source:UniProtKB/Swiss-Prot;Acc: Q9SDM9 ]	17	17	1	1	36
AT2G34470.1	UREG:p , Urease accessory protein G [Source:UniProtKB/TrEMBL;Acc: F4IHW4 ]	18	18			36
AT1G48850.1	EMB1144:p , Chorismate synthase, chloroplastic [Source:UniProtKB/Swiss-Prot;Acc: P57720 ]	16	19		1	36
AT1G48600.1	PMEAMT:p , PMEAMT [Source:UniProtKB/TrEMBL;Acc: A0A178WLJ9 ]	18	18			36
AT1G48920.1	NUC-L1:p , Nucleolin 1 [Source:UniProtKB/Swiss-Prot;Acc: Q9FVQ1 ]	15	19	1	1	36
AT1G35680.1	AT1G35680:p , 50S ribosomal protein L21, chloroplastic [Source:UniProtKB/Swiss-Prot;Acc: P51412 ]	16	20			36
AT1G10200.1	WLIM1:p , WLIM1 [Source:UniProtKB/TrEMBL;Acc: A0A178W4R1 ]	18	18			36
AT5G55920.1	OLI2:p , Nucleolar protein-like [Source:UniProtKB/TrEMBL;Acc: Q9FG73 ]	3	5	13	14	35
AT5G20920.1	EIF2 BETA:p , Eukaryotic translation initiation factor 2 subunit beta [Source:UniProtKB/Swiss-Prot;Acc: Q41969 ]	14	20		1	35
AT5G08570.3	Pyruvate kinase [Source:UniProtKB/TrEMBL;Acc: A0A178UBM6 ]	18	17			35
AT4G11150.1	TUF:p , V-type proton ATPase subunit E1 [Source:UniProtKB/Swiss-Prot;Acc: Q39258 ]	12	23			35
AT3G58500.1	PP2A-4:p , Serine/threonine-protein phosphatase [Source:UniProtKB/TrEMBL;Acc: A0A178VCH8 ]	14	20		1	35
AT3G06580.1	GALK:p , Galactokinase [Source:UniProtKB/Swiss-Prot;Acc: Q9SEE5 ]	15	19	1		35
AT2G37690.1	AT2G37690:p , Phosphoribosylaminoimidazole carboxylase like protein [Source:UniProtKB/TrEMBL;Acc: Q84TI2 ]	17	18			35
AT2G42490.1	AT2G42490:p , Amine oxidase [Source:UniProtKB/TrEMBL;Acc: Q8L866 ]	13	12	7	3	35
AT1G47128.1	RD21:p , RD21A [Source:UniProtKB/TrEMBL;Acc: A0A178WIH7 ]	17	18			35
AT1G02560.1	CLPP5:p , ATP-dependent Clp protease proteolytic subunit [Source:UniProtKB/TrEMBL;Acc: A0A178WMF0 ]	15	20			35
ATCG00840.1	rpl23:p , 50S ribosomal protein L23, chloroplastic [Source:UniProtKB/Swiss-Prot;Acc: P61845 ]	13	21			34
AT5G65220.1	AT5G65220:p , AT5G65220 protein [Source:UniProtKB/TrEMBL;Acc: B9DH43 ]	15	19			34
AT5G45390.1	CLPP4:p , ATP-dependent Clp protease proteolytic subunit 4, chloroplastic [Source:UniProtKB/Swiss-Prot;Acc: Q94B60 ]	16	18			34
AT5G22330.1	RIN1:p , RuvB-like protein 1 [Source:UniProtKB/Swiss-Prot;Acc: Q9FMR9 ]	16	18			34
AT5G20250.4	DIN10:p , Raffinose synthase family protein [Source:UniProtKB/TrEMBL;Acc: F4K470 ]	12	10	8	4	34
AT5G19220.1	APL1:p , Glucose-1-phosphate adenylyltransferase large subunit 1, chloroplastic [Source:UniProtKB/Swiss-Prot;Acc: P5522 ...	15	19			34
AT4G33760.1	AT4G33760:p , Aspartate--tRNA ligase, chloroplastic/mitochondrial [Source:UniProtKB/Swiss-Prot;Acc: F4JJT9 ]	17	17			34
AT4G28080.1	AT4G28080:p , Protein TSS [Source:UniProtKB/Swiss-Prot;Acc: F4JKH6 ]	18	14	1	1	34
AT3G24830.1	AT3G24830:p , 60S ribosomal protein L13a-2 [Source:UniProtKB/Swiss-Prot;Acc: Q9LRX8 ]	18	16			34
AT3G61690.1	AT3G61690:p , Nucleotidyltransferase [Source:UniProtKB/TrEMBL;Acc: F4JFF2 ]	18	15	1		34
AT3G13860.1	HSP60-3A:p , Chaperonin CPN60-like 2, mitochondrial [Source:UniProtKB/Swiss-Prot;Acc: Q93ZM7 ]	16	18			34
AT2G36620.1	RPL24A:p , 60S ribosomal protein L24-1 [Source:UniProtKB/Swiss-Prot;Acc: Q42347 ]	18	16			34
AT2G33800.1	AT2G33800:p , 30S ribosomal protein S5, chloroplastic [Source:UniProtKB/Swiss-Prot;Acc: P93014 ]	15	19			34
AT2G33340.1	MAC3B:p , Pre-mRNA-processing factor 19 homolog 2 [Source:UniProtKB/Swiss-Prot;Acc: O22785 ]	16	18			34
AT2G38020.1	VCL1:p , Protein VACUOLELESS1 [Source:UniProtKB/Swiss-Prot;Acc: Q93VQ0 ]	6	7	11	10	34
AT2G21330.3	FBA1:p , Fructose-bisphosphate aldolase 1, chloroplastic [Source:UniProtKB/Swiss-Prot;Acc: Q9SJU4 ]	9	18	3	4	34
AT2G13360.3	Serine--glyoxylate aminotransferase [Source:UniProtKB/Swiss-Prot;Acc: Q56YA5 ]	15	16	1	2	34
AT1G56110.1	NOP56:p , At1g56110/T6H22_9 [Source:UniProtKB/TrEMBL;Acc: Q9SGT7 ]	16	17		1	34
AT1G65960.2	GAD2:p , Glutamate decarboxylase 2 [Source:UniProtKB/Swiss-Prot;Acc: Q42472 ]	17	17			34
AT1G65440.3	GTB1:p , Transcription elongation factor SPT6 homolog [Source:UniProtKB/Swiss-Prot;Acc: A8MS85 ]	11	23			34
AT5G47190.1	AT5G47190:p , 50S ribosomal protein L19-2, chloroplastic [Source:UniProtKB/Swiss-Prot;Acc: Q8RXX5 ]	13	20			33
AT5G37830.1	OXP1:p , 5-oxoprolinase [Source:UniProtKB/Swiss-Prot;Acc: Q9FIZ7 ]	18	15			33
AT2G38750.2	Annexin D4 [Source:UniProtKB/Swiss-Prot;Acc: Q9ZVJ6 ]	14	18		1	33
AT2G24050.1	eIFiso4G2:p , Eukaryotic translation initiation factor isoform 4G-2 [Source:UniProtKB/Swiss-Prot;Acc: O82233 ]	8	8	9	8	33
AT1G68560.1	XYL1:p , Alpha-xylosidase 1 [Source:UniProtKB/Swiss-Prot;Acc: Q9S7Y7 ]	11	9	8	5	33
AT5G35360.1	CAC2:p , Acetyl Co-enzyme a carboxylase biotin carboxylase subunit [Source:UniProtKB/TrEMBL;Acc: F4JYE0 ]	16	16			32
AT4G36020.2	Cold shock protein 1 [Source:UniProtKB/Swiss-Prot;Acc: O65639 ]	16	16			32
AT4G16155.1	AT4G16155:p , Dihydrolipoyl dehydrogenase 2, chloroplastic [Source:UniProtKB/Swiss-Prot;Acc: F4JLP5 ]	15	17			32
AT4G15560.1	CLA1:p , DXS1 [Source:UniProtKB/TrEMBL;Acc: A0A178V5I0 ]	18	12	1	1	32
AT2G44120.1	AT2G44120:p , Ribosomal protein L30/L7 family protein [Source:UniProtKB/TrEMBL;Acc: F4IT48 ]	15	17			32
AT2G40660.1	AT2G40660:p , Nucleic acid-binding, OB-fold-like protein [Source:UniProtKB/TrEMBL;Acc: Q93VB0 ]	14	18			32
AT2G40840.1	DPE2:p , 4-alpha-glucanotransferase DPE2 [Source:UniProtKB/Swiss-Prot;Acc: Q8RXD9 ]	13	19			32
AT2G15430.1	NRPB3:p , RPB35.5A [Source:UniProtKB/TrEMBL;Acc: A0A178W202 ]	14	18			32
AT1G47500.1	RBP47C':p , Polyadenylate-binding protein RBP47C&#39; [Source:UniProtKB/Swiss-Prot;Acc: Q9SX80 ]	12	20			32
AT1G53500.1	MUM4:p , RHM2 [Source:UniProtKB/TrEMBL;Acc: A0A178W591 ]	14	17		1	32
AT1G18080.1	ATARCA:p , RACK1A_AT [Source:UniProtKB/TrEMBL;Acc: A0A178WHX3 ]	12	16	2	2	32
AT5G55070.2	Dihydrolipoyllysine-residue succinyltransferase component of 2-oxoglutarate dehydrogenase complex 1, mitochondrial [Sour ...	14	17			31
AT5G46580.1	AT5G46580:p , Pentatricopeptide repeat-containing protein At5g46580, chloroplastic [Source:UniProtKB/Swiss-Prot;Acc: Q9 ...	13	17		1	31
AT4G32520.2	SHM3:p , Serine hydroxymethyltransferase 3, chloroplastic [Source:UniProtKB/Swiss-Prot;Acc: Q94JQ3 ]	17	14			31
AT5G04130.1	GYRB2:p , DNA gyrase subunit B, mitochondrial [Source:UniProtKB/Swiss-Prot;Acc: Q94BZ7 ]	15	14	1	1	31
AT5G11520.1	ASP3:p , Aspartate aminotransferase 3, chloroplastic [Source:UniProtKB/Swiss-Prot;Acc: P46644 ]	12	14	2	3	31
AT4G34350.1	HDR:p , 4-hydroxy-3-methylbut-2-enyl diphosphate reductase, chloroplastic [Source:UniProtKB/Swiss-Prot;Acc: Q94B35 ]	14	17			31
AT4G34740.1	ASE2:p , Amidophosphoribosyltransferase [Source:UniProtKB/TrEMBL;Acc: A0A178UYQ3 ]	15	15		1	31
AT5G03940.1	CPSRP54:p , SRP54CP [Source:UniProtKB/TrEMBL;Acc: A0A178UD49 ]	12	19			31
AT4G11380.1	AT4G11380:p , Beta-adaptin-like protein [Source:UniProtKB/TrEMBL;Acc: F4JNZ8 ]	11	12	5	3	31
AT2G27600.1	SKD1:p , Protein SUPPRESSOR OF K(+) TRANSPORT GROWTH DEFECT 1 [Source:UniProtKB/Swiss-Prot;Acc: Q9ZNT0 ]	14	16	1		31
AT2G41620.1	AT2G41620:p , Nuclear pore complex protein NUP93A [Source:UniProtKB/Swiss-Prot;Acc: O22224 ]	5	6	12	8	31
AT1G79530.1	GAPCP-1:p , Glyceraldehyde-3-phosphate dehydrogenase GAPCP1, chloroplastic [Source:UniProtKB/Swiss-Prot;Acc: Q9SAJ6 ]	13	16	1	1	31
AT1G62020.1	AT1G62020:p , Coatomer subunit alpha [Source:UniProtKB/TrEMBL;Acc: A0A178WAY4 ]	13	18			31
AT1G57720.2	AT1G57720:p , Probable elongation factor 1-gamma 2 [Source:UniProtKB/Swiss-Prot;Acc: Q9FVT2 ]	15	16			31
AT1G49760.2	PAB8:p , Polyadenylate-binding protein 8 [Source:UniProtKB/Swiss-Prot;Acc: Q9FXA2 ]	14	12	4	1	31
AT5G52640.1	HSP90.1:p , Heat shock protein 90-1 [Source:UniProtKB/Swiss-Prot;Acc: P27323 ]	2	6	7	15	30
AT5G22780.2	AP-2 complex subunit alpha-2 [Source:UniProtKB/Swiss-Prot;Acc: Q8LPK4 ]	12	18			30
AT4G31990.2	ASP5:p , Aspartate aminotransferase [Source:UniProtKB/TrEMBL;Acc: B9DG21 ]	17	13			30
AT4G37910.1	mtHsc70-1:p , Heat shock 70 kDa protein 9, mitochondrial [Source:UniProtKB/Swiss-Prot;Acc: Q8GUM2 ]	12	16	1	1	30
AT5G09900.1	EMB2107:p , 26S proteasome regulatory subunit, putative (RPN5) [Source:UniProtKB/TrEMBL;Acc: B3H6B0 ]	12	15	2	1	30
AT5G11490.2	AT5G11490:p , Beta-adaptin-like protein [Source:UniProtKB/TrEMBL;Acc: F4JXV9 ]	3	6	10	11	30
AT4G14030.1	SBP1:p , Selenium-binding protein 1 [Source:UniProtKB/Swiss-Prot;Acc: O23264 ]	14	16			30
AT4G17620.2	AT4G17620:p , Decapping nuclease DXO homolog, chloroplastic [Source:UniProtKB/Swiss-Prot;Acc: Q8RY73 ]	11	18		1	30
AT3G53110.1	LOS4:p , DEAD-box ATP-dependent RNA helicase 38 [Source:UniProtKB/Swiss-Prot;Acc: Q93ZG7 ]	15	15			30
AT3G13470.1	AT3G13470:p , Chaperonin 60 subunit beta 2, chloroplastic [Source:UniProtKB/Swiss-Prot;Acc: Q9LJE4 ]	15	15			30
AT2G31810.1	AT2G31810:p , Acetolactate synthase small subunit 2, chloroplastic [Source:UniProtKB/Swiss-Prot;Acc: Q93YZ7 ]	12	18			30
AT2G19940.3	oxidoreductases, acting on the aldehyde or oxo group of donors, NAD or NADP as acceptor;copper ion binding [Source:TAIR; ...	10	20			30
AT2G22660.2	AT2G22660:p , Glycine-rich domain-containing protein 1 [Source:UniProtKB/Swiss-Prot;Acc: Q9ZQ47 ]	6	9	6	9	30
AT1G70730.1	AT1G70730:p , Phosphoglucomutase/phosphomannomutase family protein [Source:UniProtKB/TrEMBL;Acc: F4I6W4 ]	14	16			30
AT2G17870.1	CSP3:p , Cold shock domain-containing protein 3 [Source:UniProtKB/Swiss-Prot;Acc: Q94C69 ]	11	19			30
AT1G65930.1	cICDH:p , Isocitrate dehydrogenase [NADP] [Source:UniProtKB/TrEMBL;Acc: A0A178W7K0 ]	15	15			30
AT1G02780.1	emb2386:p , 60S ribosomal protein L19-1 [Source:UniProtKB/Swiss-Prot;Acc: Q9SRX2 ]	16	14			30
AT1G04080.1	PRP39:p , Tetratricopeptide repeat (TPR)-like superfamily protein [Source:UniProtKB/TrEMBL;Acc: F4I448 ]	5	7	9	9	30
ATCG00790.1	rpl16:p , 50S ribosomal protein L16, chloroplastic [Source:UniProtKB/Swiss-Prot;Acc: P56793 ]	13	16			29
AT5G52520.1	OVA6:p , Proline--tRNA ligase, chloroplastic/mitochondrial [Source:UniProtKB/Swiss-Prot;Acc: Q9FYR6 ]	14	15			29
AT5G25460.1	AT5G25460:p , At5g25460 [Source:UniProtKB/TrEMBL;Acc: Q94F20 ]	15	14			29
AT5G26570.1	ATGWD3:p , Phosphoglucan, water dikinase, chloroplastic [Source:UniProtKB/Swiss-Prot;Acc: Q6ZY51 ]	11	18			29
AT5G16130.1	AT5G16130:p , 40S ribosomal protein S7-3 [Source:UniProtKB/Swiss-Prot;Acc: Q8LD03 ]	9	20			29
AT4G29840.1	MTO2:p , Threonine synthase 1, chloroplastic [Source:UniProtKB/Swiss-Prot;Acc: Q9S7B5 ]	11	18			29
AT5G02870.1	AT5G02870:p , 60S ribosomal protein L4-2 [Source:UniProtKB/Swiss-Prot;Acc: P49691 ]	15	13	1		29
AT4G39330.1	CAD9:p , Probable cinnamyl alcohol dehydrogenase 9 [Source:UniProtKB/Swiss-Prot;Acc: P42734 ]	14	12	1	2	29
AT4G26870.1	AT4G26870:p , Aspartate--tRNA ligase 1, cytoplasmic [Source:UniProtKB/Swiss-Prot;Acc: Q8H104 ]	14	15			29
AT4G24680.2	modifier of snc1 [Source:TAIR;Acc: AT4G24680 ]	16	12	1		29
AT4G16143.2	IMPA-2:p , Importin subunit alpha-2 [Source:UniProtKB/Swiss-Prot;Acc: F4JL11 ]	13	16			29
AT4G28520.1	CRU3:p , 12S seed storage protein CRC [Source:UniProtKB/Swiss-Prot;Acc: Q96318 ]	7	22			29
AT3G28270.1	AT3G28270:p , UPF0496 protein At3g28270 [Source:UniProtKB/Swiss-Prot;Acc: Q9LHD9 ]	12	17			29
AT3G55220.1	AT3G55220:p , Spliceosome-associated protein 130 A [Source:UniProtKB/Swiss-Prot;Acc: P0DKL4 ]	16	11	2		29
AT3G52990.1	AT3G52990:p , Pyruvate kinase [Source:UniProtKB/TrEMBL;Acc: Q94KE3 ]	12	16		1	29
AT3G48930.1	EMB1080:p , 40S ribosomal protein S11-1 [Source:UniProtKB/Swiss-Prot;Acc: P16181 ]	16	13			29
AT3G55800.1	SBPASE:p , Sedoheptulose-1,7-bisphosphatase, chloroplastic [Source:UniProtKB/Swiss-Prot;Acc: P46283 ]	11	16	1	1	29
AT3G03780.1	MS2:p , 5-methyltetrahydropteroyltriglutamate--homocysteine methyltransferase 2 [Source:UniProtKB/Swiss-Prot;Acc: Q9SRV ...	10	8	5	6	29
AT3G15950.1	NAI2:p , TSA1-like protein [Source:UniProtKB/Swiss-Prot;Acc: Q9LSB4 ]	6	6	9	8	29
AT2G44060.2	AT2G44060:p , At2g44060 [Source:UniProtKB/TrEMBL;Acc: O80576 ]	10	17	1	1	29
AT2G18020.1	EMB2296:p , EMB2296 [Source:UniProtKB/TrEMBL;Acc: A0A178VSS0 ]	12	17			29
AT2G14120.1	DRP3B:p , Dynamin related protein [Source:UniProtKB/TrEMBL;Acc: F4IFG2 ]	4	4	9	12	29
AT1G57660.1	AT1G57860:p , 60S ribosomal protein L21-2 [Source:UniProtKB/Swiss-Prot;Acc: Q9FDZ9 ]	12	17			29
AT1G70070.1	EMB25:p , DExH-box ATP-dependent RNA helicase DExH15 chloroplastic [Source:UniProtKB/Swiss-Prot;Acc: B9DFG3 ]	13	14		2	29
AT1G62390.1	AT1G62390:p , Protein CLMP1 [Source:UniProtKB/Swiss-Prot;Acc: O48802 ]	7	7	8	7	29
AT1G33240.1	GTL1:p , GT-2-like 1 [Source:TAIR;Acc: AT1G33240 ]	9	12	3	5	29
AT5G55190.1	RAN3:p , GTP-binding nuclear protein [Source:UniProtKB/TrEMBL;Acc: A0A178UD71 ]	13	13	1	1	28
ATCG00180.1	rpoC1:p , DNA-directed RNA polymerase subunit beta&#39; [Source:UniProtKB/Swiss-Prot;Acc: P56763 ]	14	13		1	28
AT5G61020.2	ECT3:p , ECT3 [Source:UniProtKB/TrEMBL;Acc: A0A178UM32 ]	20	8			28
AT5G35430.1	AT5G35430:p , AT5g35440/MOK9_2 [Source:UniProtKB/TrEMBL;Acc: Q93ZI7 ]	7	9	6	6	28
AT4G34670.1	AT4G34670:p , 40S ribosomal protein S3a [Source:UniProtKB/TrEMBL;Acc: A0A178UZT1 ]	12	16			28
AT4G28480.1	AT4G28480:p , DNAJ heat shock family protein [Source:UniProtKB/TrEMBL;Acc: O49457 ]	14	14			28
AT3G58730.1	AT3G58730:p , V-type proton ATPase subunit D [Source:UniProtKB/Swiss-Prot;Acc: Q9XGM1 ]	10	18			28
AT3G55750.1	AT3G55750:p , 60S ribosomal protein L35a-4 [Source:UniProtKB/Swiss-Prot;Acc: P51422 ]	12	16			28
AT3G20820.1	AT3G20820:p , Leucine-rich repeat (LRR) family protein [Source:UniProtKB/TrEMBL;Acc: Q9LT39 ]	14	14			28
AT3G16420.1	PBP1:p , PYK10-binding protein 1 [Source:UniProtKB/Swiss-Prot;Acc: O04314 ]	15	12		1	28
AT3G19170.1	PREP1:p , Presequence protease 1, chloroplastic/mitochondrial [Source:UniProtKB/Swiss-Prot;Acc: Q9LJL3 ]	12	16			28
AT3G03950.3	ECT1:p , AT3G03950 protein [Source:UniProtKB/TrEMBL;Acc: Q3MK94 ]	15	13			28
AT2G43970.1	AT2G43970:p , La-related protein 6B [Source:UniProtKB/Swiss-Prot;Acc: O80567 ]	13	15			28
AT2G45620.1	AT2G45620:p , UTP:RNA uridylyltransferase 1 [Source:UniProtKB/Swiss-Prot;Acc: O64642 ]	9	5	7	7	28
AT1G30630.1	AT1G30630:p , Coatomer subunit epsilon-1 [Source:UniProtKB/Swiss-Prot;Acc: Q9SA78 ]	13	15			28
AT1G07360.1	AT1G07360:p , Zinc finger CCCH domain-containing protein 4 [Source:UniProtKB/Swiss-Prot;Acc: Q9LNV5 ]	13	15			28
AT5G53180.1	PTB2:p , Polypyrimidine tract-binding protein homolog 2 [Source:UniProtKB/Swiss-Prot;Acc: Q9FGL9 ]	11	13	3		27
AT5G26830.1	AT5G26830:p , Threonine--tRNA ligase, mitochondrial 1 [Source:UniProtKB/Swiss-Prot;Acc: O04630 ]	9	15	1	2	27
AT5G43940.1	HOT5:p , S-(hydroxymethyl)glutathione dehydrogenase [Source:UniProtKB/TrEMBL;Acc: F4K7D6 ]	11	14	1	1	27
AT5G24710.1	AT5G24710:p , Transducin/WD40 repeat-like superfamily protein [Source:UniProtKB/TrEMBL;Acc: F4KIH8 ]	11	16			27
AT5G25060.1	AT5G25060:p , Protein RRC1 [Source:UniProtKB/Swiss-Prot;Acc: Q9C5J3 ]	8	11	4	4	27
AT4G39980.1	DHS1:p , Phospho-2-dehydro-3-deoxyheptonate aldolase 1, chloroplastic [Source:UniProtKB/Swiss-Prot;Acc: P29976 ]	14	13			27
AT5G09660.1	PMDH2:p , Malate dehydrogenase [Source:UniProtKB/TrEMBL;Acc: B3H560 ]	12	14		1	27
AT4G15000.1	AT4G15000:p , 60S ribosomal protein L27 [Source:UniProtKB/TrEMBL;Acc: Q0WRB8 ]	14	13			27
AT4G09800.1	AT1G34030:p , 40S ribosomal protein S18 [Source:UniProtKB/Swiss-Prot;Acc: P34788 ]	12	15			27
AT3G56940.1	CRD1:p , Magnesium-protoporphyrin IX monomethyl ester [oxidative] cyclase, chloroplastic [Source:UniProtKB/Swiss-Prot;A ...	15	12			27
AT3G25860.1	LTA2:p , Dihydrolipoyllysine-residue acetyltransferase component 4 of pyruvate dehydrogenase complex, chloroplastic [So ...	15	12			27
AT3G52140.2	AT3G52140:p , Clustered mitochondria protein homolog [Source:UniProtKB/TrEMBL;Acc: F4J5R9 ]	13	14			27
AT3G14990.1	AT3G14990:p , Protein DJ-1 homolog A [Source:UniProtKB/Swiss-Prot;Acc: Q9FPF0 ]	14	13			27
AT3G20650.1	AT3G20650:p , mRNA cap guanine-N7 methyltransferase 1 [Source:UniProtKB/Swiss-Prot;Acc: Q9LHQ7 ]	9	18			27
AT3G06650.1	ACLB-1:p , ACLB-1 [Source:UniProtKB/TrEMBL;Acc: A0A178V742 ]	11	16			27
AT3G05060.1	AT3G05060:p , Probable nucleolar protein 5-2 [Source:UniProtKB/Swiss-Prot;Acc: Q9MAB3 ]	11	15		1	27
AT3G01500.2	CA1:p , Beta carbonic anhydrase 1, chloroplastic [Source:UniProtKB/Swiss-Prot;Acc: P27140 ]	10	16	1		27
AT2G07690.2	MCM5:p , DNA replication licensing factor MCM5 [Source:UniProtKB/Swiss-Prot;Acc: O80786 ]	5	4	8	10	27
AT1G32500.1	NAP6:p , At1g32500 [Source:UniProtKB/TrEMBL;Acc: Q058Q9 ]	13	14			27
AT1G58270.1	ZW9:p , At1g58270/F19C14_8 [Source:UniProtKB/TrEMBL;Acc: Q9SLV3 ]	15	12			27
AT1G48520.1	GATB:p , Glutamyl-tRNA(Gln) amidotransferase subunit B, chloroplastic/mitochondrial [Source:UniProtKB/Swiss-Prot;Acc: Q ...	13	14			27
AT1G35720.1	ANNAT1:p , Annexin [Source:UniProtKB/TrEMBL;Acc: A0A178WGZ8 ]	15	12			27
AT1G20110.1	AT1G20110:p , Protein FREE1 [Source:UniProtKB/Swiss-Prot;Acc: Q9ASS2 ]	14	12	1		27
AT4G35260.1	IDH1:p , Isocitrate dehydrogenase [NAD] regulatory subunit 1, mitochondrial [Source:UniProtKB/Swiss-Prot;Acc: Q8LFC0 ]	8	17		1	26
AT4G16390.1	AT4G16390:p , Pentatricopeptide repeat-containing protein At4g16390, chloroplastic [Source:UniProtKB/Swiss-Prot;Acc: Q8 ...	11	14		1	26
AT4G01690.1	PPOX:p , Protoporphyrinogen oxidase [Source:UniProtKB/TrEMBL;Acc: A0A178UVN5 ]	12	14			26
AT3G62310.2	Probable pre-mRNA-splicing factor ATP-dependent RNA helicase DEAH2 [Source:UniProtKB/Swiss-Prot;Acc: Q9LZQ9 ]	5	9	4	8	26
AT4G17090.1	CT-BMY:p , Beta-amylase 3, chloroplastic [Source:UniProtKB/Swiss-Prot;Acc: O23553 ]	14	12			26
AT3G48750.1	CDC2:p , Cyclin-dependent kinase A-1 [Source:UniProtKB/Swiss-Prot;Acc: P24100 ]	15	11			26
AT3G60850.1	AT3G60850:p , At3g60850 [Source:UniProtKB/TrEMBL;Acc: Q9LZX9 ]	6	4	7	9	26
AT3G18780.2	ACT2:p , Actin-2 [Source:UniProtKB/Swiss-Prot;Acc: Q96292 ]	14	11		1	26
AT3G18740.1	AT3G18740:p , 60S ribosomal protein L30-3 [Source:UniProtKB/Swiss-Prot;Acc: Q9LSA3 ]	10	16			26
AT2G38770.1	EMB2765:p , P-loop containing nucleoside triphosphate hydrolases superfamily protein [Source:UniProtKB/TrEMBL;Acc: Q8L5 ...	13	13			26
AT2G05220.1	AT2G05220:p , 40S ribosomal protein S17-2 [Source:UniProtKB/Swiss-Prot;Acc: Q9SJ36 ]	15	11			26
AT1G70320.1	UPL2:p , E3 ubiquitin-protein ligase UPL2 [Source:UniProtKB/Swiss-Prot;Acc: Q8H0T4 ]	9	16	1		26
AT2G02160.1	AT2G02160:p , Zinc finger CCCH domain-containing protein 17 [Source:UniProtKB/Swiss-Prot;Acc: Q9ZUM0 ]	5	7	7	7	26
AT1G71220.3	UDP-glucose:glycoprotein glucosyltransferases;transferases, transferring hexosyl groups;transferases, transferring glyco ...	12	14			26
AT1G80460.1	NHO1:p , Glycerol kinase [Source:UniProtKB/Swiss-Prot;Acc: Q9M8L4 ]	12	14			26
AT1G66200.1	GSR2:p , Glutamine synthetase [Source:UniProtKB/TrEMBL;Acc: F4ID91 ]	13	13			26
AT1G64520.1	RPN12a:p , RPN12a [Source:UniProtKB/TrEMBL;Acc: A0A178WH62 ]	12	14			26
AT1G29880.1	AT1G29880:p , Glycine--tRNA ligase, mitochondrial 1 [Source:UniProtKB/Swiss-Prot;Acc: O23627 ]	9	11	3	3	26
AT1G32220.1	AT1G32220:p , Uncharacterized protein At1g32220, chloroplastic [Source:UniProtKB/Swiss-Prot;Acc: Q9FVR6 ]	10	15		1	26
AT1G50920.1	AT1G50920:p , Nucleolar GTP-binding protein 1 [Source:UniProtKB/Swiss-Prot;Acc: Q9C6I8 ]	11	13	1	1	26
AT1G23290.1	RPL27AB:p , 60S ribosomal protein L27a-2 [Source:UniProtKB/Swiss-Prot;Acc: Q9LR33 ]	12	14			26
AT5G51430.1	EYE:p , Conserved oligomeric Golgi complex component-related / COG complex component-like protein [Source:UniProtKB/TrE ...	2	2	12	9	25
AT5G50850.1	MAB1:p , MAB1 [Source:UniProtKB/TrEMBL;Acc: A0A178UM82 ]	14	11			25
AT5G28740.1	AT5G28740:p , Putative uncharacterized protein T32B20.g [Source:UniProtKB/TrEMBL;Acc: Q9LKU3 ]	7	12	4	2	25
AT4G26500.1	CPSUFE:p , SufE-like protein 1, chloroplastic/mitochondrial [Source:UniProtKB/Swiss-Prot;Acc: Q84W65 ]	16	9			25
AT3G45190.2	SIT4 phosphatase-associated family protein [Source:UniProtKB/TrEMBL;Acc: F4J5I0 ]	4	6	9	6	25
AT3G06860.1	MFP2:p , Peroxisomal fatty acid beta-oxidation multifunctional protein MFP2 [Source:UniProtKB/Swiss-Prot;Acc: Q9ZPI5 ]	10	11		4	25
AT2G42700.3	FUNCTIONS IN: molecular_function unknown; INVOLVED IN: vesicle-mediated transport, vesicle docking involved in exocytosi ...	3	5	6	11	25
AT3G02060.1	AT3G02060:p , ATP-dependent DNA helicase At3g02060, chloroplastic [Source:UniProtKB/Swiss-Prot;Acc: F4JFJ3 ]	6	3	11	5	25
AT1G51710.1	UBP6:p , Ubiquitin carboxyl-terminal hydrolase 6 [Source:UniProtKB/Swiss-Prot;Acc: Q949Y0 ]	14	11			25
AT1G50200.1	ALATS:p , Alanyl-tRNA synthetase [Source:TAIR;Acc: AT1G50200 ]	11	13	1		25
AT1G09130.2	AT1G09130:p , ATP-dependent Clp protease proteolytic subunit [Source:UniProtKB/TrEMBL;Acc: F4HZE0 ]	12	13			25
AT1G04410.1	AT1G04410:p , Malate dehydrogenase [Source:UniProtKB/TrEMBL;Acc: A0A178W4H0 ]	10	11	1	3	25
AT1G09430.1	ACLA-3:p , ATP-citrate synthase alpha chain protein 3 [Source:UniProtKB/Swiss-Prot;Acc: O80526 ]	11	12	1	1	25
ATCG00770.1	rps8:p , 30S ribosomal protein S8, chloroplastic [Source:UniProtKB/Swiss-Prot;Acc: P56801 ]	12	12			24
AT5G20950.2	AT5G20950:p , Glycosyl hydrolase family protein [Source:TAIR;Acc: AT5G20950 ]	11	13			24
AT5G36230.1	AT5G36230:p , ARM repeat superfamily protein [Source:TAIR;Acc: AT5G36230 ]	11	13			24
AT5G26000.2	TGG1:p , TGG1 [Source:UniProtKB/TrEMBL;Acc: A0A178U7L7 ]	9	10	2	3	24
AT5G24470.1	PRR5:p , Two-component response regulator-like APRR5 [Source:UniProtKB/Swiss-Prot;Acc: Q6LA42 ]	12	12			24
AT4G37980.1	ELI3-1:p , ELI3-1 [Source:UniProtKB/TrEMBL;Acc: A0A178V3X8 ]	10	12	1	1	24
AT4G29010.1	AIM1:p , Peroxisomal fatty acid beta-oxidation multifunctional protein AIM1 [Source:UniProtKB/Swiss-Prot;Acc: Q9ZPI6 ]	6	14	2	2	24
AT3G22200.2	POP2:p , Pyridoxal phosphate (PLP)-dependent transferases superfamily protein [Source:TAIR;Acc: AT3G22200 ]	9	15			24
AT3G54210.1	AT3G54210:p , 50S ribosomal protein L17, chloroplastic [Source:UniProtKB/Swiss-Prot;Acc: Q9M385 ]	10	14			24
AT3G61820.1	AT3G61820:p , Eukaryotic aspartyl protease family protein [Source:UniProtKB/TrEMBL;Acc: Q9M356 ]	12	12			24
AT3G14067.1	AT3G14067:p , Subtilisin-like protease SBT1.4 [Source:UniProtKB/Swiss-Prot;Acc: Q9LVJ1 ]	9	15			24
AT2G47510.3	FUM1 [Source:UniProtKB/TrEMBL;Acc: A0A178VMD4 ]	11	13			24
AT2G39810.2	HOS1 [Source:UniProtKB/TrEMBL;Acc: A0A178W236 ]	5	9	6	4	24
AT1G29150.2	26S proteasome non-ATPase regulatory subunit 11 homolog [Source:UniProtKB/Swiss-Prot;Acc: Q9LP45 ]	11	13			24
AT5G54810.1	TSB1:p , Tryptophan synthase [Source:UniProtKB/TrEMBL;Acc: Q0WUI8 ]	10	13			23
AT5G58330.2	AT5G58330:p , Malate dehydrogenase [NADP], chloroplastic [Source:UniProtKB/Swiss-Prot;Acc: Q8H1E2 ]	9	12	1	1	23
AT5G61780.1	Tudor2:p , Ribonuclease TUDOR 2 [Source:UniProtKB/Swiss-Prot;Acc: Q9FLT0 ]	9	12	1	1	23
AT5G15200.1	AT5G15200:p , 40S ribosomal protein S9-1 [Source:UniProtKB/Swiss-Prot;Acc: Q9LXG1 ]	10	12	1		23
AT5G11670.1	NADP-ME2:p , NADP-dependent malic enzyme 2 [Source:UniProtKB/Swiss-Prot;Acc: Q9LYG3 ]	11	12			23
AT5G09510.1	AT5G09510:p , 40S ribosomal protein S15-4 [Source:UniProtKB/Swiss-Prot;Acc: Q9FY64 ]	9	14			23
AT4G39280.2	AT4G39280:p , Phenylalanine--tRNA ligase alpha subunit, cytoplasmic [Source:UniProtKB/Swiss-Prot;Acc: Q9T034 ]	11	12			23
AT4G15020.2	AT4G15020:p , HAT transposon superfamily [Source:UniProtKB/TrEMBL;Acc: F4JJC1 ]	6	3	9	5	23
AT4G02480.1	AT4G02480:p , AAA-type ATPase family protein [Source:UniProtKB/TrEMBL;Acc: Q0WM93 ]	10	12	1		23
AT4G26510.3	Uridine kinase-like protein 4 [Source:UniProtKB/Swiss-Prot;Acc: O65583 ]	12	11			23
AT3G54360.2	Protein NCA1 [Source:UniProtKB/Swiss-Prot;Acc: Q9M2V1 ]	11	12			23
AT3G25800.1	PP2AA2:p , Serine/threonine-protein phosphatase 2A 65 kDa regulatory subunit A beta isoform [Source:UniProtKB/Swiss-Pro ...	10	13			23
AT3G61650.1	TUBG1:p , Tubulin gamma-1 chain [Source:UniProtKB/Swiss-Prot;Acc: P38557 ]	9	14			23
AT3G02760.1	AT3G02760:p , Histidine--tRNA ligase, cytoplasmic [Source:UniProtKB/Swiss-Prot;Acc: F4IYF8 ]	6	8	4	5	23
AT3G17240.3	mtLPD2:p , Dihydrolipoyl dehydrogenase 2, mitochondrial [Source:UniProtKB/Swiss-Prot;Acc: Q9M5K2 ]	10	13			23
AT3G13330.1	PA200:p , PA200 [Source:UniProtKB/TrEMBL;Acc: A0A178VC52 ]	14	9			23
AT3G07300.3	AT3G07300:p , AT3G07300 protein [Source:UniProtKB/TrEMBL;Acc: B3H7H1 ]	10	13			23
AT3G08947.1	AT3G08947:p , ARM repeat superfamily protein [Source:UniProtKB/TrEMBL;Acc: Q0WML1 ]	4	8	7	4	23
AT3G12110.1	ACT11:p , Actin-11 [Source:UniProtKB/Swiss-Prot;Acc: P53496 ]	9	8	3	3	23
AT2G45540.4	BEACH domain-containing protein C2 [Source:UniProtKB/Swiss-Prot;Acc: F4IG73 ]	12	11			23
AT2G33040.1	ATP3:p , ATP synthase subunit gamma, mitochondrial [Source:UniProtKB/Swiss-Prot;Acc: Q96250 ]	8	14		1	23
AT2G47210.3	SWR1-complex protein 4 [Source:UniProtKB/Swiss-Prot;Acc: Q8VZL6 ]	9	14			23
AT2G27530.1	PGY1:p , 60S ribosomal protein L10a-2 [Source:UniProtKB/Swiss-Prot;Acc: P59230 ]	11	12			23
AT1G79990.1	AT1G79990:p , Coatomer subunit beta&#39; [Source:UniProtKB/TrEMBL;Acc: A0A178WGE9 ]	12	10	1		23
AT1G31730.1	AT1G31730:p , AP-4 complex subunit epsilon [Source:UniProtKB/Swiss-Prot;Acc: Q8L7A9 ]	8	9	3	3	23
AT1G22300.1	GRF10:p , GRF10 [Source:UniProtKB/TrEMBL;Acc: A0A178W0Z4 ]	11	12			23
AT1G17220.1	FUG1:p , Translation initiation factor IF-2, chloroplastic [Source:UniProtKB/Swiss-Prot;Acc: Q9SHI1 ]	7	10	3	3	23
AT5G48300.1	ADG1:p , Glucose-1-phosphate adenylyltransferase small subunit, chloroplastic [Source:UniProtKB/Swiss-Prot;Acc: P55228 ...	10	12			22
AT5G23900.1	AT5G23900:p , 60S ribosomal protein L13 [Source:UniProtKB/TrEMBL;Acc: A0A178UBD6 ]	11	11			22
AT5G46210.1	CUL4:p , Cullin-4 [Source:UniProtKB/Swiss-Prot;Acc: Q8LGH4 ]	2	1	12	7	22
AT5G24520.3	TTG1:p , Protein TRANSPARENT TESTA GLABRA 1 [Source:UniProtKB/Swiss-Prot;Acc: Q9XGN1 ]	13	9			22
AT5G42740.2	Glucose-6-phosphate isomerase [Source:UniProtKB/TrEMBL;Acc: A0A178UPP5 ]	10	12			22
AT5G11170.1	AT5G11200:p , DEAD-box ATP-dependent RNA helicase 56 [Source:UniProtKB/Swiss-Prot;Acc: Q9LFN6 ]	8	14			22
AT4G38600.3	E3 ubiquitin-protein ligase UPL3 [Source:UniProtKB/Swiss-Prot;Acc: Q6WWW4 ]	10	11	1		22
AT3G60830.1	ARP7:p , Actin-related protein 7 [Source:UniProtKB/Swiss-Prot;Acc: Q8L4Y5 ]	11	11			22
AT3G51620.3	PAP/OAS1 substrate-binding domain superfamily [Source:UniProtKB/TrEMBL;Acc: F4J4G2 ]	6	6	6	4	22
AT3G20330.2	Aspartate carbamoyltransferase, chloroplastic [Source:UniProtKB/Swiss-Prot;Acc: P49077 ]	13	9			22
AT3G20630.1	UBP14:p , Ubiquitin carboxyl-terminal hydrolase 14 [Source:UniProtKB/Swiss-Prot;Acc: Q8L6Y1 ]	4	6	4	8	22
AT3G15610.1	AT3G15610:p , Expressed protein [Source:UniProtKB/TrEMBL;Acc: Q9LW17 ]	10	12			22
AT2G21790.1	RNR1:p , Ribonucleoside-diphosphate reductase large subunit [Source:UniProtKB/Swiss-Prot;Acc: Q9SJ20 ]	5	3	8	6	22
AT2G02740.1	WHY3:p , Single-stranded DNA-binding protein WHY3, chloroplastic [Source:UniProtKB/Swiss-Prot;Acc: Q66GR6 ]	9	13			22
AT1G63660.1	AT1G63660:p , At1g63660 [Source:UniProtKB/TrEMBL;Acc: Q9CAD1 ]	11	11			22
AT1G69200.1	FLN2:p , Fructokinase-like 2, chloroplastic [Source:UniProtKB/Swiss-Prot;Acc: F4I0K2 ]	9	13			22
AT1G10290.1	ADL6:p , DRP2A [Source:UniProtKB/TrEMBL;Acc: A0A178WBB3 ]	9	12	1		22
AT1G02080.1	AT1G02080:p , Transcription regulator [Source:UniProtKB/TrEMBL;Acc: F4HVV6 ]	9	12	1		22
AT5G58140.6	Phototropin-2 [Source:UniProtKB/Swiss-Prot;Acc: P93025 ]	7	11	1	2	21
AT5G14320.1	AT5G14320:p , 30S ribosomal protein S13, chloroplastic [Source:UniProtKB/Swiss-Prot;Acc: P42732 ]	8	13			21
AT5G35980.1	YAK1:p , Dual specificity protein kinase YAK1 homolog [Source:UniProtKB/Swiss-Prot;Acc: Q8RWH3 ]	10	5	4	2	21
AT5G40950.1	RPL27:p , 50S ribosomal protein L27, chloroplastic [Source:UniProtKB/Swiss-Prot;Acc: Q9FLN4 ]	8	13			21
AT5G20630.1	GER3:p , Germin-like protein subfamily 3 member 3 [Source:UniProtKB/Swiss-Prot;Acc: P94072 ]	9	12			21
AT5G23120.2	photosystem II stability/assembly factor, chloroplast (HCF136) [Source:TAIR;Acc: AT5G23120 ]	10	11			21
AT5G13680.1	ABO1:p , Elongator complex protein 1 [Source:UniProtKB/Swiss-Prot;Acc: Q9FNA4 ]	11	10			21
AT5G13110.1	G6PD2:p , Glucose-6-phosphate 1-dehydrogenase 2, chloroplastic [Source:UniProtKB/Swiss-Prot;Acc: Q9FY99 ]	10	11			21
AT4G38630.1	RPN10:p , RPN10 [Source:UniProtKB/TrEMBL;Acc: A0A178V4I4 ]	10	11			21
AT4G38680.1	GRP2:p , GRP2 [Source:UniProtKB/TrEMBL;Acc: A0A178UYV3 ]	11	10			21
AT4G08350.1	GTA2:p , Putative transcription elongation factor SPT5 homolog 1 [Source:UniProtKB/Swiss-Prot;Acc: Q9STN3 ]	10	9	2		21
AT4G04040.1	MEE51:p , Pyrophosphate--fructose 6-phosphate 1-phosphotransferase subunit beta 2 [Source:UniProtKB/Swiss-Prot;Acc: F4J ...	9	12			21
AT4G18730.1	AT5G45775:p , 60S ribosomal protein L11-2 [Source:UniProtKB/Swiss-Prot;Acc: P42794 ]	8	13			21
AT3G54470.1	AT3G54470:p , Uridine 5&#39;-monophosphate synthase [Source:UniProtKB/Swiss-Prot;Acc: Q42586 ]	10	11			21
AT3G47520.1	MDH:p , Malate dehydrogenase, chloroplastic [Source:UniProtKB/Swiss-Prot;Acc: Q9SN86 ]	11	10			21
AT3G61240.1	AT3G61240:p , DEAD-box ATP-dependent RNA helicase 12 [Source:UniProtKB/Swiss-Prot;Acc: Q9M2E0 ]	11	10			21
AT3G04260.1	PTAC3:p , Plastid transcriptionally active 3 [Source:UniProtKB/TrEMBL;Acc: F4J3M2 ]	10	9	1	1	21
AT3G12290.1	AT3G12290:p , Bifunctional protein FolD 2 [Source:UniProtKB/Swiss-Prot;Acc: Q9LHH7 ]	9	12			21
AT2G43770.1	AT2G43770:p , At2g43770 [Source:UniProtKB/TrEMBL;Acc: O22826 ]	10	11			21
AT3G01310.3	Phosphoglycerate mutase-like family protein [Source:UniProtKB/TrEMBL;Acc: F4J8C7 ]	8	11	1	1	21
AT1G74960.1	FAB1:p , 3-oxoacyl-[acyl-carrier-protein] synthase II, chloroplastic [Source:UniProtKB/Swiss-Prot;Acc: Q9C9P4 ]	8	10	2	1	21
AT1G74850.1	PTAC2:p , PTAC2 [Source:UniProtKB/TrEMBL;Acc: A0A178WNJ2 ]	6	4	4	7	21
AT1G76810.1	AT1G76810:p , Eukaryotic translation initiation factor 2 (eIF-2) family protein [Source:UniProtKB/TrEMBL;Acc: F4I420 ]	8	13			21
AT1G71820.1	SEC6:p , SEC6 [Source:UniProtKB/TrEMBL;Acc: F4IA34 ]	3	2	9	7	21
AT1G52510.1	AT1G52510:p , Alpha/beta-Hydrolases superfamily protein [Source:UniProtKB/TrEMBL;Acc: Q8VZ57 ]	9	12			21
AT1G27430.3	GYF domain-containing protein [Source:UniProtKB/TrEMBL;Acc: F4HSW8 ]	10	5	4	2	21
AT1G10840.1	TIF3H1:p , Eukaryotic translation initiation factor 3 subunit H [Source:UniProtKB/Swiss-Prot;Acc: Q9C5Z2 ]	11	10			21
AT1G23870.1	TPS9:p , Probable alpha,alpha-trehalose-phosphate synthase [UDP-forming] 9 [Source:UniProtKB/Swiss-Prot;Acc: Q9LRA7 ]	6	2	9	4	21
AT1G11750.1	CLPP6:p , ATP-dependent Clp protease proteolytic subunit [Source:UniProtKB/TrEMBL;Acc: F4IAG5 ]	11	10			21
AT5G56010.1	HSP81-3:p , Heat shock protein 90-3 [Source:UniProtKB/Swiss-Prot;Acc: P51818 ]	6	6	4	4	20
AT5G42080.4	RSW9 [Source:UniProtKB/TrEMBL;Acc: A0A178UEJ4 ]	9	11			20
AT5G42790.1	PAF1:p , Proteasome subunit alpha type [Source:UniProtKB/TrEMBL;Acc: A0A178UFX8 ]	9	11			20
AT5G23540.1	AT5G23540:p , 26S proteasome non-ATPase regulatory subunit 14 homolog [Source:UniProtKB/Swiss-Prot;Acc: Q9LT08 ]	9	11			20
AT5G13510.1	AT5G13510:p , 50S ribosomal protein L10, chloroplastic [Source:UniProtKB/Swiss-Prot;Acc: Q9FY50 ]	8	12			20
AT5G11880.1	AT5G11880:p , Diaminopimelate decarboxylase 2, chloroplastic [Source:UniProtKB/Swiss-Prot;Acc: Q94A94 ]	10	10			20
AT5G02960.1	AT5G02960:p , 40S ribosomal protein S23-2 [Source:UniProtKB/Swiss-Prot;Acc: P49201 ]	9	11			20
AT4G34200.1	EDA9:p , D-3-phosphoglycerate dehydrogenase [Source:UniProtKB/TrEMBL;Acc: A0A178UWV4 ]	10	9		1	20
AT4G23100.3	GSH1:p , Glutamate--cysteine ligase, chloroplastic [Source:UniProtKB/Swiss-Prot;Acc: P46309 ]	10	10			20
AT3G57520.1	SIP2:p , Probable galactinol--sucrose galactosyltransferase 2 [Source:UniProtKB/Swiss-Prot;Acc: Q94A08 ]	2	10	2	6	20
AT3G43190.1	SUS4:p , Sucrose synthase 4 [Source:UniProtKB/Swiss-Prot;Acc: Q9LXL5 ]	2	1	8	9	20
AT3G52880.2	MDAR1:p , Monodehydroascorbate reductase 1 [Source:UniProtKB/TrEMBL;Acc: F4J849 ]	9	11			20
AT3G59770.3	SAC9:p , SacI homology domain-containing protein / WW domain-containing protein [Source:UniProtKB/TrEMBL;Acc: F4J9G0 ]	11	8	1		20
AT3G02560.1	AT3G02560:p , 40S ribosomal protein S7-2 [Source:UniProtKB/Swiss-Prot;Acc: Q9M885 ]	7	13			20
AT3G18060.1	AT3G18060:p , Actin-interacting protein 1-2 [Source:UniProtKB/Swiss-Prot;Acc: Q9LV35 ]	11	9			20
AT3G14940.1	PPC3:p , Phosphoenolpyruvate carboxylase 3 [Source:UniProtKB/Swiss-Prot;Acc: Q84VW9 ]	9	11			20
AT3G12080.1	emb2738:p , Emb2738 [Source:UniProtKB/TrEMBL;Acc: A0A178VIT5 ]	10	10			20
AT3G02090.2	MPPBETA:p , Insulinase (Peptidase family M16) protein [Source:TAIR;Acc: AT3G02090 ]	10	10			20
AT2G05170.1	VPS11:p , Vacuolar protein-sorting-associated protein 11 homolog [Source:UniProtKB/Swiss-Prot;Acc: Q9SJ40 ]	7	5	6	2	20
AT1G72550.2	AT1G72550:p , Phenylalanine--tRNA ligase beta subunit, cytoplasmic [Source:UniProtKB/Swiss-Prot;Acc: Q9SGE9 ]	9	11			20
AT1G52360.2	AT1G52360:p , Coatomer subunit beta&#39; [Source:UniProtKB/TrEMBL;Acc: F4ICX0 ]	10	10			20
AT1G64190.1	AT1G64190:p , 6-phosphogluconate dehydrogenase, decarboxylating 1, chloroplastic [Source:UniProtKB/Swiss-Prot;Acc: Q9SH ...	9	10		1	20
AT1G56050.1	AT1G56050:p , Obg-like ATPase 1 [Source:UniProtKB/TrEMBL;Acc: F4I3J0 ]	8	10	1	1	20
AT1G17720.2	ATB BETA:p , Serine/threonine-protein phosphatase 2A 55 kDa regulatory subunit B [Source:UniProtKB/TrEMBL;Acc: Q0WW19 ] ...	8	11		1	20
AT1G12920.1	ERF1-2:p , Eukaryotic peptide chain release factor subunit 1-2 [Source:UniProtKB/Swiss-Prot;Acc: Q9LPV8 ]	8	12			20
AT1G18540.1	AT1G18540:p , 60S ribosomal protein L6-1 [Source:UniProtKB/Swiss-Prot;Acc: Q9FZ76 ]	11	9			20
AT1G15290.1	AT1G15290:p , Tetratricopeptide repeat (TPR)-like superfamily protein [Source:UniProtKB/TrEMBL;Acc: F4HZK4 ]	8	12			20
AT5G51970.2	AT5G51970:p , Sorbitol dehydrogenase [Source:UniProtKB/Swiss-Prot;Acc: Q9FJ95 ]	7	10	1	1	19
AT5G62300.2	AT5G62300:p , 40S ribosomal protein S20-1 [Source:UniProtKB/Swiss-Prot;Acc: P49200 ]	8	9	1	1	19
AT5G58350.1	WNK4:p , Probable serine/threonine-protein kinase WNK4 [Source:UniProtKB/Swiss-Prot;Acc: Q9LVL5 ]	9	10			19
AT5G38430.2	Ribulose bisphosphate carboxylase small chain 1B, chloroplastic [Source:UniProtKB/Swiss-Prot;Acc: P10796 ]	8	11			19
AT5G37510.2	EMB1467:p , NADH dehydrogenase [ubiquinone] iron-sulfur protein 1, mitochondrial [Source:UniProtKB/Swiss-Prot;Acc: Q9FG ...	6	8	2	3	19
AT5G05780.1	RPN8A:p , 26S proteasome non-ATPase regulatory subunit 7 homolog A [Source:UniProtKB/Swiss-Prot;Acc: O24412 ]	9	10			19
AT4G34230.1	CAD5:p , Cinnamyl alcohol dehydrogenase 5 [Source:UniProtKB/Swiss-Prot;Acc: O49482 ]	8	11			19
AT5G13030.1	AT5G13030:p , Putative uncharacterized protein At5g13030 [Source:UniProtKB/TrEMBL;Acc: Q8H126 ]	11	8			19
AT4G34620.1	SSR16:p , SSR16 [Source:UniProtKB/TrEMBL;Acc: A0A178UZA3 ]	8	11			19
AT5G13280.1	AK-LYS1:p , AK1 [Source:UniProtKB/TrEMBL;Acc: A0A178UUC2 ]	6	13			19
AT4G35630.1	PSAT:p , Phosphoserine aminotransferase 1, chloroplastic [Source:UniProtKB/Swiss-Prot;Acc: Q96255 ]	8	11			19
AT5G12250.1	TUB6:p , Tubulin beta chain [Source:UniProtKB/TrEMBL;Acc: A0A178UPR2 ]	9	10			19
AT4G33580.2	BCA5:p , beta carbonic anhydrase 5 [Source:TAIR;Acc: AT4G33580 ]	11	8			19
AT4G10340.1	LHCB5:p , Chlorophyll a-b binding protein, chloroplastic [Source:UniProtKB/TrEMBL;Acc: A0A178UW55 ]	9	8	1	1	19
AT4G14680.2	Pseudouridine synthase/archaeosine transglycosylase-like family protein [Source:TAIR;Acc: AT4G14680 ]	8	10	1		19
AT4G20890.1	TUB9:p , Tubulin beta chain [Source:UniProtKB/TrEMBL;Acc: A0A178UU99 ]	10	7	1	1	19
AT3G45980.1	HTB9:p , Histone H2B [Source:UniProtKB/TrEMBL;Acc: A0A178V9F6 ]	7	10	1	1	19
AT3G25660.1	AT3G25660:p , Glutamyl-tRNA(Gln) amidotransferase subunit A, chloroplastic/mitochondrial [Source:UniProtKB/Swiss-Prot;A ...	8	11			19
AT3G43300.1	ATMIN7:p , HOPM interactor 7 [Source:TAIR;Acc: AT3G43300 ]	12	7			19
AT3G22960.1	PKP-ALPHA:p , Plastidial pyruvate kinase 1, chloroplastic [Source:UniProtKB/Swiss-Prot;Acc: Q9LIK0 ]	9	10			19
AT3G23390.1	AT4G14320:p , 60S ribosomal protein L36a [Source:UniProtKB/Swiss-Prot;Acc: O23290 ]	9	10			19
AT3G11630.1	AT3G11630:p , 2-Cys peroxiredoxin BAS1, chloroplastic [Source:UniProtKB/Swiss-Prot;Acc: Q96291 ]	8	11			19
AT3G11940.1	RPS5A:p , 40S ribosomal protein S5-2 [Source:UniProtKB/Swiss-Prot;Acc: P51427 ]	9	10			19
AT3G13930.1	AT3G13930:p , Dihydrolipoyllysine-residue acetyltransferase component 2 of pyruvate dehydrogenase complex, mitochondria ...	10	9			19
AT3G16460.2	AT3G16460:p , Jacalin-related lectin 34 [Source:UniProtKB/Swiss-Prot;Acc: O04310 ]	9	10			19
AT3G12915.2	AT3G12915:p , Ribosomal protein S5/Elongation factor G/III/V family protein [Source:UniProtKB/TrEMBL;Acc: F4JB06 ]	3	2	6	8	19
AT2G41790.1	AT2G41790:p , Insulin-degrading enzyme-like 1, peroxisomal [Source:UniProtKB/Swiss-Prot;Acc: O22941 ]	11	8			19
AT2G35660.1	CTF2A:p , FAD/NAD(P)-binding oxidoreductase family protein [Source:UniProtKB/TrEMBL;Acc: Q9ZQN9 ]	10	7	1	1	19
AT2G35110.2	GRL:p , Protein NAP1 [Source:UniProtKB/Swiss-Prot;Acc: Q5S2C4 ]	11	8			19
AT2G39770.2	CYT1:p , VTC1 [Source:UniProtKB/TrEMBL;Acc: A0A178VW16 ]	5	11	1	2	19
AT1G80680.1	SAR3:p , Nuclear pore complex protein NUP96 [Source:UniProtKB/Swiss-Prot;Acc: Q8LLD0 ]	3	4	5	7	19
AT1G74970.1	RPS9:p , 30S ribosomal protein S9, chloroplastic [Source:UniProtKB/Swiss-Prot;Acc: Q9XJ27 ]	8	11			19
AT1G72610.1	GER1:p , Germin-like protein subfamily 3 member 1 [Source:UniProtKB/Swiss-Prot;Acc: P94040 ]	10	9			19
AT1G62180.2	APR2:p , 5&#39;-adenylylsulfate reductase 2, chloroplastic [Source:UniProtKB/Swiss-Prot;Acc: P92981 ]	9	10			19
AT1G63680.2	UDP-N-acetylmuramoyl-L-alanyl-D-glutamate--2,6-diaminopimelate ligase MurE homolog, chloroplastic [Source:UniProtKB/Swis ...	8	4	2	5	19
AT1G29920.1	CAB2:p , Chlorophyll a-b binding protein 3, chloroplastic [Source:UniProtKB/Swiss-Prot;Acc: Q8VZ87 ]	7	8	3	1	19
AT1G54080.1	UBP1A:p , Oligouridylate-binding protein 1A [Source:UniProtKB/TrEMBL;Acc: F4HV67 ]	8	9	1	1	19
AT1G49970.1	CLPR1:p , ATP-dependent Clp protease proteolytic subunit-related protein 1, chloroplastic [Source:UniProtKB/Swiss-Prot; ...	8	11			19
AT1G50510.1	AT1G50510:p , Indigoidine synthase A family protein [Source:UniProtKB/TrEMBL;Acc: Q84K35 ]	9	10			19
AT1G06950.1	TIC110:p , Protein TIC110, chloroplastic [Source:UniProtKB/Swiss-Prot;Acc: Q8LPR9 ]	9	9	1		19
AT1G11650.2	RBP45B:p , RBP45B [Source:UniProtKB/TrEMBL;Acc: A0A178WLD6 ]	8	11			19
AT1G01320.3	Tetratricopeptide repeat (TPR)-like superfamily protein [Source:UniProtKB/TrEMBL;Acc: F4HS99 ]	7	11	1		19
AT5G61380.1	TOC1:p , Two-component response regulator-like APRR1 [Source:UniProtKB/Swiss-Prot;Acc: Q9LKL2 ]	9	9			18
ATCG00190.1	rpoB:p , DNA-directed RNA polymerase subunit beta [Source:UniProtKB/TrEMBL;Acc: A0A1B1W4T9 ]	8	10			18
ATCG00780.1	rpl14:p , 50S ribosomal protein L14, chloroplastic [Source:UniProtKB/Swiss-Prot;Acc: P56792 ]	6	12			18
AT5G60540.1	PDX2:p , PDX2 [Source:UniProtKB/TrEMBL;Acc: A0A178UA48 ]	8	10			18
AT5G56630.1	PFK7:p , ATP-dependent 6-phosphofructokinase 7 [Source:UniProtKB/Swiss-Prot;Acc: Q9C5J7 ]	8	10			18
AT5G22060.1	J2:p , At5g22060 [Source:UniProtKB/TrEMBL;Acc: Q0V7U1 ]	9	9			18
AT5G19485.1	AT5G19485:p , Putative uncharacterized protein [Source:UniProtKB/TrEMBL;Acc: Q1G3F7 ]	8	10			18
AT5G03290.1	IDH-V:p , Isocitrate dehydrogenase [NAD] catalytic subunit 5, mitochondrial [Source:UniProtKB/Swiss-Prot;Acc: Q945K7 ]	8	8	1	1	18
AT4G10840.2	AT4G10840:p , Protein KINESIN LIGHT CHAIN-RELATED 1 [Source:UniProtKB/Swiss-Prot;Acc: O81629 ]	9	9			18
AT4G26530.1	AT4G26530:p , Fructose-bisphosphate aldolase [Source:UniProtKB/TrEMBL;Acc: A0A178V385 ]	8	10			18
AT4G01370.1	MPK4:p , Mitogen-activated protein kinase 4 [Source:UniProtKB/Swiss-Prot;Acc: Q39024 ]	9	9			18
AT3G22330.1	PMH2:p , DEAD-box ATP-dependent RNA helicase 53 [Source:UniProtKB/Swiss-Prot;Acc: Q9LUW5 ]	10	8			18
AT3G21215.3	AT3G21215 protein [Source:UniProtKB/TrEMBL;Acc: Q9ASW4 ]	9	7	1	1	18
AT3G08580.2	AAC1:p , AAC1 [Source:UniProtKB/TrEMBL;Acc: A0A178V544 ]	9	9			18
AT2G43750.1	OASB:p , Cysteine synthase [Source:UniProtKB/TrEMBL;Acc: Q0WW95 ]	8	10			18
AT2G44350.4	Citrate synthase 4, mitochondrial [Source:UniProtKB/Swiss-Prot;Acc: P20115 ]	7	11			18
AT2G39050.1	AT2G39050:p , Ricin B-like lectin EULS3 [Source:UniProtKB/Swiss-Prot;Acc: Q945P1 ]	10	8			18
AT2G15690.1	AT2G15690:p , Pentatricopeptide repeat-containing protein At2g15690 [Source:UniProtKB/Swiss-Prot;Acc: Q9ZQE5 ]	11	7			18
AT2G24270.4	ALDH11A3:p , aldehyde dehydrogenase 11A3 [Source:TAIR;Acc: AT2G24270 ]	8	10			18
AT1G76550.1	AT1G76550:p , Pyrophosphate--fructose 6-phosphate 1-phosphotransferase subunit alpha 2 [Source:UniProtKB/Swiss-Prot;Acc ...	7	11			18
AT2G06990.1	HEN2:p , DExH-box ATP-dependent RNA helicase DExH10 [Source:UniProtKB/Swiss-Prot;Acc: Q9ZVW2 ]	9	9			18
AT2G26560.1	PLA2A:p , Patatin-like protein 2 [Source:UniProtKB/Swiss-Prot;Acc: O48723 ]	8	10			18
AT1G78300.1	GRF2:p , 14-3-3-like protein GF14 omega [Source:UniProtKB/Swiss-Prot;Acc: Q01525 ]	8	10			18
AT2G03820.1	AT2G03820:p , Nonsense-mediated mRNA decay NMD3 family protein [Source:UniProtKB/TrEMBL;Acc: Q9SI58 ]	7	11			18
AT1G50500.3	Membrane trafficking VPS53 family protein [Source:TAIR;Acc: AT1G50500 ]	3	3	9	3	18
AT1G49600.1	RBP47A:p , RNA-binding protein 47A [Source:TAIR;Acc: AT1G49600 ]	10	8			18
AT1G66670.1	CLPP3:p , ATP-dependent Clp protease proteolytic subunit 3, chloroplastic [Source:UniProtKB/Swiss-Prot;Acc: Q9SXJ6 ]	9	9			18
AT1G54270.1	EIF4A-2:p , eIF4A-2 [Source:UniProtKB/TrEMBL;Acc: A0A178W4U1 ]	7	9	1	1	18
AT1G18270.2	AT1G18270:p , Ketose-bisphosphate aldolase class-II family protein [Source:UniProtKB/TrEMBL;Acc: F4IAP5 ]	7	11			18
AT1G02930.2	GSTF6:p , Glutathione S-transferase F6 [Source:UniProtKB/Swiss-Prot;Acc: P42760 ]	8	10			18
AT1G07910.1	RNL:p , RNAligase [Source:TAIR;Acc: AT1G07910 ]	8	9	1		18
AT1G01080.2	AT1G01080:p , RNA-binding (RRM/RBD/RNP motifs) family protein [Source:UniProtKB/TrEMBL;Acc: F4HQH8 ]	8	10			18
AT5G65110.1	ACX2:p , Acyl-coenzyme A oxidase [Source:UniProtKB/TrEMBL;Acc: A0A178UA38 ]	6	11			17
ATCG00740.1	rpoA:p , DNA-directed RNA polymerase subunit alpha [Source:UniProtKB/Swiss-Prot;Acc: P56762 ]	9	8			17
AT5G38640.1	AT5G38640:p , At5g38640 [Source:UniProtKB/TrEMBL;Acc: Q9FFV8 ]	6	7	1	3	17
AT4G34110.1	PAB2:p , Polyadenylate-binding protein [Source:UniProtKB/TrEMBL;Acc: A0A178UWB3 ]	6	11			17
AT4G39520.1	AT4G39520:p , Developmentally-regulated G-protein 3 [Source:UniProtKB/Swiss-Prot;Acc: Q9SVA6 ]	8	8	1		17
AT4G38550.1	AT4G38550:p , Arabidopsis phospholipase-like protein (PEARLI 4) family [Source:TAIR;Acc: AT4G38550 ]	8	9			17
AT4G31120.1	SKB1:p , Protein arginine N-methyltransferase 1.5 [Source:UniProtKB/Swiss-Prot;Acc: Q8GWT4 ]	9	7	1		17
AT4G02770.1	PSAD-1:p , Photosystem I reaction center subunit II-1, chloroplastic [Source:UniProtKB/Swiss-Prot;Acc: Q9S7H1 ]	7	10			17
AT4G27700.1	AT4G27700:p , Rhodanese-like domain-containing protein 14, chloroplastic [Source:UniProtKB/Swiss-Prot;Acc: Q94A65 ]	6	11			17
AT4G24270.3	EMBRYO DEFECTIVE 140 [Source:UniProtKB/TrEMBL;Acc: F4JQ75 ]	1	3	6	7	17
AT3G58640.1	AT3G58640:p , AT3g58640/F14P22_230 [Source:UniProtKB/TrEMBL;Acc: Q94AB2 ]	3	2	7	5	17
AT3G53730.1	AT1G07820:p , Histone H4 [Source:UniProtKB/TrEMBL;Acc: A0A178VF54 ]	7	5	2	3	17
AT3G60245.1	AT3G60245:p , 60S ribosomal protein L37a-2 [Source:UniProtKB/Swiss-Prot;Acc: Q8RXU5 ]	8	9			17
AT3G53740.1	AT3G53740:p , 60S ribosomal protein L36 [Source:UniProtKB/TrEMBL;Acc: A0A178VA59 ]	8	9			17
AT3G48990.1	AT3G48990:p , Oxalate--CoA ligase [Source:UniProtKB/Swiss-Prot;Acc: Q9SMT7 ]	8	9			17
AT3G49240.1	emb1796:p , Pentatricopeptide repeat-containing protein At3g49240 [Source:UniProtKB/Swiss-Prot;Acc: Q9M3A8 ]	9	8			17
AT3G16910.1	AAE7:p , Acetate/butyrate--CoA ligase AAE7, peroxisomal [Source:UniProtKB/Swiss-Prot;Acc: Q8VZF1 ]	8	9			17
AT3G13300.1	VCS:p , Enhancer of mRNA-decapping protein 4 [Source:UniProtKB/Swiss-Prot;Acc: Q9LTT8 ]	8	9			17
AT3G06810.1	IBR3:p , Probable acyl-CoA dehydrogenase IBR3 [Source:UniProtKB/Swiss-Prot;Acc: Q8RWZ3 ]	1	3	5	8	17
AT3G05590.1	RPL18:p , RPL18 [Source:UniProtKB/TrEMBL;Acc: A0A178V8M9 ]	7	10			17
AT2G40510.1	AT2G40510:p , 40S ribosomal protein S26 [Source:UniProtKB/TrEMBL;Acc: A0A178VTX1 ]	8	9			17
AT2G40290.1	AT2G40290:p , Eukaryotic translation initiation factor 2 subunit alpha homolog [Source:UniProtKB/Swiss-Prot;Acc: Q9SIZ2 ...	10	7			17
AT3G02260.4	Auxin transport protein BIG [Source:UniProtKB/Swiss-Prot;Acc: Q9SRU2 ]	10	7			17
AT1G70850.3	MLP34:p , MLP-like protein 34 [Source:UniProtKB/Swiss-Prot;Acc: Q9SSK7 ]	9	8			17
AT2G19710.1	AT2G19710:p , Regulator of Vps4 activity in the MVB pathway protein [Source:UniProtKB/TrEMBL;Acc: F4ITF9 ]	8	6	2	1	17
AT1G62640.2	KAS III:p , 3-oxoacyl-[acyl-carrier-protein] synthase III, chloroplastic [Source:UniProtKB/Swiss-Prot;Acc: P49243 ]	8	9			17
AT1G49430.1	LACS2:p , Long chain acyl-CoA synthetase 2 [Source:UniProtKB/Swiss-Prot;Acc: Q9XIA9 ]	10	7			17
AT1G64790.1	ILA:p , Protein ILITYHIA [Source:UniProtKB/Swiss-Prot;Acc: F4I893 ]	8	9			17
AT1G48830.1	AT1G48830:p , 40S ribosomal protein S7-1 [Source:UniProtKB/Swiss-Prot;Acc: Q9C514 ]	6	11			17
AT1G67680.1	AT1G67680:p , Signal recognition particle subunit SRP72 [Source:UniProtKB/TrEMBL;Acc: Q9FXD4 ]	8	9			17
AT1G56330.1	SAR1B:p , SAR1B [Source:UniProtKB/TrEMBL;Acc: A0A178WM97 ]	9	8			17
AT1G04510.2	MAC3A:p , Pre-mRNA-processing factor 19 homolog 1 [Source:UniProtKB/Swiss-Prot;Acc: Q94BR4 ]	11	6			17
AT1G17210.1	ILP1:p , F20D23.9 protein [Source:UniProtKB/TrEMBL;Acc: Q9SHI0 ]	8	8	1		17
AT1G01300.1	AT1G01300:p , Aspartyl protease family protein 2 [Source:UniProtKB/Swiss-Prot;Acc: Q9LNJ3 ]	8	9			17
AT5G49570.1	PNG1:p , Transglutaminase [Source:UniProtKB/TrEMBL;Acc: A5PHD1 ]	4	3	3	6	16
AT5G48900.1	AT5G48900:p , Probable pectate lyase 20 [Source:UniProtKB/Swiss-Prot;Acc: Q93WF1 ]	8	8			16
AT5G54770.1	THI1:p , Thiamine thiazole synthase, chloroplastic [Source:UniProtKB/TrEMBL;Acc: A0A178UNL2 ]	8	8			16
AT5G65950.1	AT5G65950:p , FUNCTIONS IN: molecular_function unknown; INVOLVED IN: biological_process unknown; LOCATED IN: cellular_c ...	8	8			16
AT5G38830.1	AT5G38830:p , Cysteine--tRNA ligase 2, cytoplasmic [Source:UniProtKB/Swiss-Prot;Acc: B3LFA4 ]	8	8			16
AT5G45930.1	CHLI2:p , Magnesium-chelatase subunit ChlI-2, chloroplastic [Source:UniProtKB/Swiss-Prot;Acc: Q5XF33 ]	10	6			16
AT5G41770.1	AT5G41770:p , Crooked neck protein, putative / cell cycle protein [Source:UniProtKB/TrEMBL;Acc: F4JZX8 ]	3	6	1	6	16
AT5G18660.1	PCB2:p , Divinyl chlorophyllide a 8-vinyl-reductase, chloroplastic [Source:UniProtKB/Swiss-Prot;Acc: Q1H537 ]	7	7		2	16
AT5G08120.1	MPB2C:p , MPB2C [Source:UniProtKB/TrEMBL;Acc: A0A178UL06 ]	8	8			16
AT5G13270.1	RARE1:p , Pentatricopeptide repeat-containing protein At5g13270, chloroplastic [Source:UniProtKB/Swiss-Prot;Acc: Q9LYU9 ...	7	7	1	1	16
AT4G00620.1	AT4G00620:p , Bifunctional protein FolD 4, chloroplastic [Source:UniProtKB/Swiss-Prot;Acc: O65271 ]	7	9			16
AT4G22670.1	HIP1:p , FAM10 family protein At4g22670 [Source:UniProtKB/Swiss-Prot;Acc: Q93YR3 ]	6	10			16
AT4G14880.1	OASA1:p , Cysteine synthase 1 [Source:UniProtKB/Swiss-Prot;Acc: P47998 ]	8	8			16
AT3G48110.1	EDD1:p , Glycine--tRNA ligase, chloroplastic/mitochondrial 2 [Source:UniProtKB/Swiss-Prot;Acc: Q8L785 ]	5	11			16
AT3G58750.1	CSY2:p , Citrate synthase 2, peroxisomal [Source:UniProtKB/Swiss-Prot;Acc: Q9LXS6 ]	8	7	1		16
AT3G48000.1	ALDH2B4:p , Aldehyde dehydrogenase family 2 member B4, mitochondrial [Source:UniProtKB/Swiss-Prot;Acc: Q9SU63 ]	9	7			16
AT3G53760.1	GCP4:p , Gamma-tubulin complex component 4 [Source:UniProtKB/Swiss-Prot;Acc: Q9M350 ]	3	2	6	5	16
AT3G59350.4	Protein kinase superfamily protein [Source:UniProtKB/TrEMBL;Acc: A0A1I9LM53 ]	8	8			16
AT3G27740.1	CARA:p , Carbamoyl-phosphate synthase small chain, chloroplastic [Source:UniProtKB/Swiss-Prot;Acc: Q9LVW7 ]	7	9			16
AT3G57150.1	NAP57:p , Putative uncharacterized protein At3g57150 (Fragment) [Source:UniProtKB/TrEMBL;Acc: C0SVF3 ]	5	11			16
AT3G19960.2	ATM1:p , Myosin 1 [Source:UniProtKB/TrEMBL;Acc: F4JCF9 ]	8	7	1		16
AT3G18080.1	BGLU44:p , Beta-glucosidase 44 [Source:UniProtKB/Swiss-Prot;Acc: Q9LV33 ]	6	10			16
AT3G11400.2	EIF3G1:p , Eukaryotic translation initiation factor 3 subunit G [Source:UniProtKB/TrEMBL;Acc: F4J6A1 ]	6	10			16
AT3G04610.3	Flowering locus K homology domain [Source:UniProtKB/Swiss-Prot;Acc: Q9SR13 ]	7	8	1		16
AT3G01090.1	KIN10:p , SNF1-related protein kinase catalytic subunit alpha KIN10 [Source:UniProtKB/Swiss-Prot;Acc: Q38997 ]	8	8			16
AT2G46520.1	AT2G46520:p , Exportin-2 [Source:UniProtKB/Swiss-Prot;Acc: Q9ZPY7 ]	7	7	2		16
AT3G01340.2	AT3G01340:p , Protein transport protein SEC13 homolog A [Source:UniProtKB/Swiss-Prot;Acc: Q9SRI1 ]	7	9			16
AT2G30110.1	UBA1:p , UBA1 [Source:UniProtKB/TrEMBL;Acc: A0A178VN59 ]	6	10			16
AT2G35040.2	AT2G35040:p , AICARFT/IMPCHase bienzyme family protein [Source:UniProtKB/TrEMBL;Acc: Q8RWT5 ]	7	9			16
AT2G16600.1	ROC3:p , Peptidyl-prolyl cis-trans isomerase [Source:UniProtKB/TrEMBL;Acc: A0A178VVJ7 ]	4	12			16
AT2G15620.1	NIR1:p , Ferredoxin--nitrite reductase, chloroplastic [Source:UniProtKB/Swiss-Prot;Acc: Q39161 ]	9	7			16
AT1G77120.1	ADH1:p , Alcohol dehydrogenase class-P [Source:UniProtKB/Swiss-Prot;Acc: P06525 ]	7	9			16
AT1G77760.1	NIA1:p , Nitrate reductase [Source:UniProtKB/TrEMBL;Acc: A0A178WBR8 ]	9	5	1	1	16
AT2G01190.1	AT2G01190:p , Expressed protein [Source:UniProtKB/TrEMBL;Acc: Q9ZU48 ]	3	3	6	4	16
AT1G48410.2	AGO1:p , ICU9 [Source:UniProtKB/TrEMBL;Acc: A0A178WL72 ]	7	8	1		16
AT1G69740.1	HEMB1:p , Delta-aminolevulinic acid dehydratase 1, chloroplastic [Source:UniProtKB/Swiss-Prot;Acc: Q9SFH9 ]	6	10			16
AT1G09780.1	AT1G09780:p , IPGAM1 [Source:UniProtKB/TrEMBL;Acc: A0A178W6V9 ]	8	8			16
AT1G23490.1	ARFA1D:p , ADP-ribosylation factor 2-B [Source:UniProtKB/Swiss-Prot;Acc: P0DH91 ]	7	8		1	16
AT1G12360.1	KEU:p , SNARE-interacting protein KEULE [Source:UniProtKB/Swiss-Prot;Acc: Q9C5X3 ]	8	5	1	2	16
AT1G09770.1	CDC5:p , Cell division cycle 5-like protein [Source:UniProtKB/Swiss-Prot;Acc: P92948 ]	7	9			16
AT5G65430.1	GRF8:p , General regulatory factor 8 [Source:UniProtKB/TrEMBL;Acc: F4KHY7 ]	8	7			15
AT5G51660.1	CPSF160:p , Cleavage and polyadenylation specificity factor subunit 1 [Source:UniProtKB/Swiss-Prot;Acc: Q9FGR0 ]	8	7			15
ATCG00170.1	rpoC2:p , DNA-directed RNA polymerase subunit beta&#39;&#39; [Source:UniProtKB/Swiss-Prot;Acc: P56764 ]	6	9			15
AT5G55280.1	FTSZ1-1:p , Cell division protein FtsZ homolog 1, chloroplastic [Source:UniProtKB/Swiss-Prot;Acc: Q42545 ]	7	8			15
ATCG00660.1	rpl20:p , 50S ribosomal protein L20, chloroplastic [Source:UniProtKB/Swiss-Prot;Acc: P56794 ]	7	8			15
AT5G59880.2	ADF3:p , Actin-depolymerizing factor 3 [Source:UniProtKB/Swiss-Prot;Acc: Q9ZSK4 ]	7	8			15
AT5G65620.2	Zincin-like metalloproteases family protein [Source:TAIR;Acc: AT5G65620 ]	3	6	3	3	15
AT5G16715.1	EMB2247:p , Valine--tRNA ligase, chloroplastic/mitochondrial 2 [Source:UniProtKB/Swiss-Prot;Acc: F4KE63 ]	7	3	3	2	15
AT5G17990.1	TRP1:p , Anthranilate phosphoribosyltransferase, chloroplastic [Source:UniProtKB/Swiss-Prot;Acc: Q02166 ]	7	8			15
AT5G25980.2	TGG2:p , Myrosinase 2 [Source:UniProtKB/Swiss-Prot;Acc: Q9C5C2 ]	5	10			15
AT4G31160.1	DCAF1:p , DDB1- and CUL4-associated factor homolog 1 [Source:UniProtKB/Swiss-Prot;Acc: Q9M086 ]	6	8		1	15
AT4G37510.1	AT2G48121:p , Ribonuclease III domain-containing protein RNC1, chloroplastic [Source:UniProtKB/Swiss-Prot;Acc: Q9SZV0 ] ...	4	11			15
AT5G11580.1	AT5G11580:p , AT5g11580/F15N18_170 [Source:UniProtKB/TrEMBL;Acc: Q93Z10 ]	8	7			15
AT4G30530.1	AT4G30530:p , GGP1 [Source:UniProtKB/TrEMBL;Acc: A0A178V143 ]	7	8			15
AT4G29810.1	MKK2:p , MAP kinase kinase 2 [Source:TAIR;Acc: AT4G29810 ]	6	9			15
AT4G33510.1	DHS2:p , Phospho-2-dehydro-3-deoxyheptonate aldolase [Source:UniProtKB/TrEMBL;Acc: A0A178US70 ]	7	8			15
AT5G13630.1	GUN5:p , Magnesium-chelatase subunit ChlH, chloroplastic [Source:UniProtKB/Swiss-Prot;Acc: Q9FNB0 ]	9	6			15
AT4G16340.1	SPK1:p , Guanine nucleotide exchange factor SPIKE 1 [Source:UniProtKB/Swiss-Prot;Acc: Q8SAB7 ]	7	8			15
AT3G24503.1	ALDH2C4:p , Aldehyde dehydrogenase family 2 member C4 [Source:UniProtKB/Swiss-Prot;Acc: Q56YU0 ]	6	9			15
AT3G12490.1	CYSB:p , Cysteine proteinase inhibitor 6 [Source:UniProtKB/Swiss-Prot;Acc: Q8H0X6 ]	7	8			15
AT3G08530.1	AT3G08530:p , Clathrin heavy chain 2 [Source:UniProtKB/Swiss-Prot;Acc: Q0WLB5 ]	8	7			15
AT3G17750.1	AT3G17750:p , AT3g17750/MIG5_4 [Source:UniProtKB/TrEMBL;Acc: Q8RX85 ]	5	10			15
AT2G29200.1	PUM1:p , Pumilio homolog 1 [Source:UniProtKB/Swiss-Prot;Acc: Q9ZW07 ]	4	3	4	4	15
AT2G39310.4	Jacalin-related lectin 22 [Source:UniProtKB/Swiss-Prot;Acc: O80950 ]	6	9			15
AT2G35390.4	Ribose-phosphate pyrophosphokinase 1, chloroplastic [Source:UniProtKB/Swiss-Prot;Acc: Q42581 ]	8	7			15
AT1G77940.1	AT1G77940:p , 60S ribosomal protein L30-2 [Source:UniProtKB/Swiss-Prot;Acc: Q8VZ19 ]	6	9			15
AT1G76010.1	AT1G76010:p , Alba DNA/RNA-binding protein [Source:UniProtKB/TrEMBL;Acc: Q93VA8 ]	6	7	1	1	15
AT1G79090.3	AT1G79090 protein [Source:UniProtKB/TrEMBL;Acc: Q0WPK4 ]	4	3	6	2	15
AT2G22250.3	AAT:p , Bifunctional aspartate aminotransferase and glutamate/aspartate-prephenate aminotransferase [Source:UniProtKB/S ...	8	7			15
AT2G06850.1	XTH4:p , Xyloglucan endotransglucosylase/hydrolase protein 4 [Source:UniProtKB/Swiss-Prot;Acc: Q39099 ]	5	8	1	1	15
AT1G64550.1	GCN3:p , ABC transporter F family member 3 [Source:UniProtKB/Swiss-Prot;Acc: Q8H0V6 ]	4	3	3	5	15
AT1G30680.1	AT1G30680:p , Twinkle homolog protein, chloroplastic/mitochondrial [Source:UniProtKB/Swiss-Prot;Acc: B5X582 ]	7	8			15
AT1G43710.1	emb1075:p , SDC1 [Source:UniProtKB/TrEMBL;Acc: A0A178WA97 ]	8	7			15
AT1G34430.1	EMB3003:p , Dihydrolipoyllysine-residue acetyltransferase component 5 of pyruvate dehydrogenase complex, chloroplastic ...	7	8			15
AT1G69620.1	RPL34:p , 60S ribosomal protein L34-2 [Source:UniProtKB/Swiss-Prot;Acc: Q9FE65 ]	7	7		1	15
AT1G08130.1	LIG1:p , DNA ligase 1 [Source:UniProtKB/Swiss-Prot;Acc: Q42572 ]	2	4	4	5	15
AT1G07140.1	SIRANBP:p , Ran-binding protein 1 homolog a [Source:UniProtKB/Swiss-Prot;Acc: Q9LMK7 ]	8	7			15
AT1G23180.1	AT1G23180:p , ARM repeat superfamily protein [Source:UniProtKB/TrEMBL;Acc: Q8H0U3 ]	2	4	4	5	15
AT1G20020.1	FNR2:p , Ferredoxin--NADP reductase, leaf isozyme 2, chloroplastic [Source:UniProtKB/Swiss-Prot;Acc: Q8W493 ]	6	9			15
AT1G13170.2	ORP1D:p , OSBP(Oxysterol binding protein)-related protein 1D [Source:UniProtKB/TrEMBL;Acc: F4HP28 ]	4	1	7	3	15
AT5G62190.1	PRH75:p , DEAD-box ATP-dependent RNA helicase 7 [Source:UniProtKB/Swiss-Prot;Acc: Q39189 ]	9	5			14
AT5G51820.1	PGM:p , Phosphoglucomutase, chloroplastic [Source:UniProtKB/Swiss-Prot;Acc: Q9SCY0 ]	7	7			14
AT5G49810.1	MMT:p , Methionine S-methyltransferase [Source:UniProtKB/Swiss-Prot;Acc: Q9LTB2 ]	6	8			14
AT5G49830.2	EXO84B:p , Exocyst complex component 84B [Source:UniProtKB/TrEMBL;Acc: F4K7F5 ]	3	2	4	5	14
AT5G51110.1	AT5G51110:p , AT5g51110/MWD22_5 [Source:UniProtKB/TrEMBL;Acc: Q9LU63 ]	6	8			14
AT5G61960.7	Protein MEI2-like 1 [Source:UniProtKB/Swiss-Prot;Acc: Q8W4I9 ]	7	2	4	1	14
ATCG00750.1	rps11:p , 30S ribosomal protein S11, chloroplastic [Source:UniProtKB/TrEMBL;Acc: A0A1B1W4X8 ]	6	8			14
AT5G18420.3	AT5G18420:p , At5g18420 [Source:UniProtKB/TrEMBL;Acc: B4F7N8 ]	7	7			14
AT5G28850.2	AT5G28850:p , Serine/threonine protein phosphatase 2A regulatory subunit B&#39;&#39;beta [Source:UniProtKB/Swiss-Prot;A ...	7	7			14
AT5G38480.1	GRF3:p , RCI1 [Source:UniProtKB/TrEMBL;Acc: A0A178UA42 ]	6	8			14
AT5G26860.1	LON1:p , lon protease 1 [Source:TAIR;Acc: AT5G26860 ]	6	8			14
AT5G12150.1	AT5G12150:p , Rho GTPase-activating protein 6 [Source:UniProtKB/Swiss-Prot;Acc: Q9FMP8 ]	6	2	3	3	14
AT5G08610.1	AT5G08610:p , PDE340 [Source:UniProtKB/TrEMBL;Acc: A0A178UFQ6 ]	7	7			14
AT5G06140.1	SNX1:p , Sorting nexin 1 [Source:UniProtKB/Swiss-Prot;Acc: Q9FG38 ]	6	8			14
AT5G08650.1	AT5G08650:p , Translation factor GUF1 homolog, chloroplastic [Source:UniProtKB/TrEMBL;Acc: A0A178USI8 ]	6	8			14
AT4G35250.1	AT4G35250:p , HCF244 [Source:UniProtKB/TrEMBL;Acc: A0A178UXV2 ]	6	6	1	1	14
AT4G23850.1	LACS4:p , Long chain acyl-CoA synthetase 4 [Source:UniProtKB/Swiss-Prot;Acc: Q9T0A0 ]	5	9			14
AT4G24510.1	CER2:p , VC2 [Source:UniProtKB/TrEMBL;Acc: A0A178V1H6 ]	6	8			14
AT4G24550.2	AT4G24550:p , AP4M [Source:UniProtKB/TrEMBL;Acc: A0A178UX13 ]	6	8			14
AT3G44340.1	CEF:p , Protein transport protein Sec24-like CEF [Source:UniProtKB/Swiss-Prot;Acc: Q9M291 ]	7	5		2	14
AT3G59020.2	AT3G59020:p , Importin beta-like SAD2 homolog [Source:UniProtKB/Swiss-Prot;Acc: F4J738 ]	8	6			14
AT3G47700.1	MAG2:p , RINT1-like protein MAG2 [Source:UniProtKB/Swiss-Prot;Acc: Q9STU3 ]			7	7	14
AT3G52960.1	AT3G52960:p , Peroxiredoxin-2E, chloroplastic [Source:UniProtKB/Swiss-Prot;Acc: Q949U7 ]	6	8			14
AT3G55770.1	AT3G55770:p , GATA type zinc finger transcription factor family protein [Source:TAIR;Acc: AT3G55770 ]	8	6			14
AT3G48500.1	PDE312:p , Nucleic acid-binding, OB-fold-like protein [Source:TAIR;Acc: AT3G48500 ]	7	5	1	1	14
AT3G52750.3	Cell division protein FtsZ homolog 2-2, chloroplastic [Source:UniProtKB/Swiss-Prot;Acc: Q9LXJ0 ]	4	10			14
AT3G51840.1	ACX4:p , Acyl-coenzyme A oxidase 4, peroxisomal [Source:UniProtKB/Swiss-Prot;Acc: Q96329 ]	4	10			14
AT3G07660.1	AT3G07660:p , Flocculation protein (DUF1296) [Source:UniProtKB/TrEMBL;Acc: Q0WUY5 ]	5	6	2	1	14
AT3G21200.1	PGR7:p , Glutamyl-tRNA reductase-binding protein, chloroplastic [Source:UniProtKB/Swiss-Prot;Acc: Q9LU39 ]	6	8			14
AT3G13120.3	30S ribosomal protein S10, chloroplastic [Source:UniProtKB/Swiss-Prot;Acc: Q9LK61 ]	4	10			14
AT3G01780.1	TPLATE:p , Protein TPLATE [Source:UniProtKB/Swiss-Prot;Acc: F4J8D3 ]	5	9			14
AT2G27100.1	SE:p , SE [Source:UniProtKB/TrEMBL;Acc: A0A178VZD4 ]	2	3	6	3	14
AT2G32920.1	PDIL2-3:p , Protein disulfide-isomerase 2-3 [Source:UniProtKB/Swiss-Prot;Acc: O48773 ]	5	9			14
AT2G29560.1	ENOC:p , Cytosolic enolase 3 [Source:UniProtKB/Swiss-Prot;Acc: Q9ZW34 ]	7	7			14
AT2G27820.1	PD1:p , Arogenate dehydratase 3, chloroplastic [Source:UniProtKB/Swiss-Prot;Acc: Q9ZUY3 ]	6	8			14
AT2G45030.1	AT2G45030:p , Elongation factor G-2, mitochondrial [Source:UniProtKB/Swiss-Prot;Acc: F4IW10 ]	5	7	1	1	14
AT2G43460.1	AT3G59540:p , 60S ribosomal protein L38 [Source:UniProtKB/Swiss-Prot;Acc: O22860 ]	7	7			14
AT1G76890.2	GT2:p , Trihelix transcription factor GT-2 [Source:UniProtKB/Swiss-Prot;Acc: Q39117 ]	4	10			14
AT2G22125.1	AT2G22125:p , Protein CELLULOSE SYNTHASE INTERACTIVE 1 [Source:UniProtKB/Swiss-Prot;Acc: F4IIM1 ]	8	6			14
AT2G20420.1	AT2G20420:p , Succinate--CoA ligase [ADP-forming] subunit beta, mitochondrial [Source:UniProtKB/Swiss-Prot;Acc: O82662 ...	7	7			14
AT2G05710.1	ACO3:p , Aconitate hydratase 3, mitochondrial [Source:UniProtKB/Swiss-Prot;Acc: Q9SIB9 ]	2	4	6	2	14
AT1G79850.1	RPS17:p , 30S ribosomal protein S17, chloroplastic [Source:UniProtKB/Swiss-Prot;Acc: P16180 ]	5	9			14
AT2G05920.1	AT2G05920:p , Subtilisin-like protease SBT1.8 [Source:UniProtKB/Swiss-Prot;Acc: Q9ZUF6 ]	6	8			14
AT1G72810.1	AT1G72810:p , Threonine synthase 2, chloroplastic [Source:UniProtKB/Swiss-Prot;Acc: Q9SSP5 ]	7	7			14
AT1G63000.1	NRS/ER:p , Bifunctional dTDP-4-dehydrorhamnose 3,5-epimerase/dTDP-4-dehydrorhamnose reductase [Source:UniProtKB/Swiss-P ...	8	6			14
AT1G03475.1	LIN2:p , Coproporphyrinogen-III oxidase 1, chloroplastic [Source:UniProtKB/Swiss-Prot;Acc: Q9LR75 ]	8	6			14
AT1G04140.1	AT1G04140:p , Transducin family protein / WD-40 repeat family protein [Source:UniProtKB/TrEMBL;Acc: F4I458 ]	4	6	2	2	14
AT1G22330.1	AT1G22330:p , RNA-binding (RRM/RBD/RNP motifs) family protein [Source:UniProtKB/TrEMBL;Acc: Q9LME7 ]	8	5		1	14
ATCG01110.1	ndhH:p , NAD(P)H-quinone oxidoreductase subunit H, chloroplastic [Source:UniProtKB/Swiss-Prot;Acc: P56753 ]	5	8			13
AT5G49220.1	AT5G49220:p , Putative uncharacterized protein At5g49220 [Source:UniProtKB/TrEMBL;Acc: Q8VZK6 ]	9	4			13
AT5G64330.1	NPH3:p , Root phototropism protein 3 [Source:UniProtKB/Swiss-Prot;Acc: Q9FMF5 ]	1	7	2	3	13
AT5G61140.1	AT5G61140:p , DExH-box ATP-dependent RNA helicase DExH14 [Source:UniProtKB/Swiss-Prot;Acc: Q9FNQ1 ]	6	7			13
AT5G64460.3	AT5G64460:p , Phosphoglycerate mutase-like protein 1 [Source:UniProtKB/Swiss-Prot;Acc: Q9FGF0 ]	6	7			13
ATMG00070.1	nad9:p , NADH dehydrogenase subunit 9 [Source:TAIR;Acc: ATMG00070 ]	7	6			13
AT5G59850.1	RPS15A:p , AT1G07770 protein [Source:UniProtKB/TrEMBL;Acc: B9DI04 ]	6	7			13
AT5G45300.3	beta-amylase 2 [Source:TAIR;Acc: AT5G45300 ]	6	7			13
AT5G42970.1	COP8:p , At5g42970 [Source:UniProtKB/TrEMBL;Acc: Q1H5B6 ]	3	10			13
AT5G24490.1	AT5G24490:p , 30S ribosomal protein [Source:UniProtKB/TrEMBL;Acc: Q94K97 ]	7	6			13
AT5G16070.1	AT5G16070:p , T-complex protein 1 subunit zeta 2 [Source:UniProtKB/Swiss-Prot;Acc: Q8L7N0 ]	6	7			13
AT5G15650.1	RGP2:p , RGP2 [Source:UniProtKB/TrEMBL;Acc: A0A178UG61 ]	6	7			13
AT4G34030.1	MCCB:p , Methylcrotonoyl-CoA carboxylase beta chain, mitochondrial [Source:UniProtKB/Swiss-Prot;Acc: Q9LDD8 ]	4	9			13
AT5G05730.1	ASA1:p , Anthranilate synthase alpha subunit 1 [Source:UniProtKB/TrEMBL;Acc: F4K0T5 ]	9	4			13
AT4G31180.1	AT4G31180:p , Aspartate--tRNA ligase 2, cytoplasmic [Source:UniProtKB/Swiss-Prot;Acc: Q9M084 ]	5	8			13
AT4G04950.1	AT4G04950:p , Monothiol glutaredoxin-S17 [Source:UniProtKB/Swiss-Prot;Acc: Q9ZPH2 ]	6	7			13
AT4G01800.1	AGY1:p , Albino or Glassy Yellow 1 [Source:UniProtKB/TrEMBL;Acc: F4JG57 ]	5	8			13
AT3G27160.1	GHS1:p , Ribosomal protein S21 family protein [Source:UniProtKB/TrEMBL;Acc: A0A1I9LRJ3 ]	4	9			13
AT3G29160.1	KIN11:p , Non-specific serine/threonine protein kinase [Source:UniProtKB/TrEMBL;Acc: A0A178V9G9 ]	6	7			13
AT3G10030.1	AT3G10030:p , AT3g10030/T22K18_15 [Source:UniProtKB/TrEMBL;Acc: Q94JR1 ]	7	6			13
AT3G21110.2	PUR7:p , Phosphoribosylaminoimidazole-succinocarboxamide synthase, chloroplastic [Source:UniProtKB/Swiss-Prot;Acc: P380 ...	5	8			13
AT3G13580.9	Ribosomal protein L30/L7 family protein [Source:UniProtKB/TrEMBL;Acc: A0A178VHA2 ]	7	6			13
AT2G31060.3	AT2G31060:p , Elongation factor family protein [Source:UniProtKB/TrEMBL;Acc: F4IPW5 ]	6	7			13
AT2G38270.1	CXIP2:p , Bifunctional monothiol glutaredoxin-S16, chloroplastic [Source:UniProtKB/Swiss-Prot;Acc: Q8H7F6 ]	4	9			13
AT2G32080.1	PUR ALPHA-1:p , PUR ALPHA-1 [Source:UniProtKB/TrEMBL;Acc: A0A178VXA3 ]	6	7			13
AT3G02200.1	AT3G02200:p , Eukaryotic translation initiation factor 3 subunit M [Source:UniProtKB/TrEMBL;Acc: A0A178VHW5 ]	4	9			13
AT2G32900.1	ATZW10:p , Centromere/kinetochore protein zw10 homolog [Source:UniProtKB/Swiss-Prot;Acc: O48626 ]	4		3	6	13
AT2G32700.3	LUH:p , LEUNIG_homolog [Source:TAIR;Acc: AT2G32700 ]	2	5	3	3	13
AT2G39990.1	EIF2:p , Eukaryotic translation initiation factor 3 subunit F [Source:UniProtKB/Swiss-Prot;Acc: O04202 ]	7	6			13
AT2G45240.1	MAP1A:p , Methionine aminopeptidase 1A [Source:UniProtKB/Swiss-Prot;Acc: Q9SLN5 ]	8	5			13
AT1G79050.1	AT1G79050:p , RECA1 [Source:UniProtKB/TrEMBL;Acc: A0A178WA75 ]	6	7			13
AT2G23420.1	NAPRT2:p , Nicotinate phosphoribosyltransferase 2 [Source:UniProtKB/Swiss-Prot;Acc: Q84WV8 ]	5	8			13
AT2G23350.1	PAB4:p , Polyadenylate-binding protein 4 [Source:UniProtKB/Swiss-Prot;Acc: O22173 ]	6	7			13
AT1G71840.1	AT1G71840:p , Putative uncharacterized protein At1g71840 [Source:UniProtKB/TrEMBL;Acc: Q8RXQ4 ]	6	7			13
AT1G70410.1	BCA4:p , Beta carbonic anhydrase 4 [Source:UniProtKB/Swiss-Prot;Acc: Q94CE4 ]	5	8			13
AT1G70890.1	MLP43:p , MLP-like protein 43 [Source:UniProtKB/Swiss-Prot;Acc: Q9SSK5 ]	5	8			13
AT1G67930.1	AT1G67930:p , Golgi transport complex protein-like protein [Source:UniProtKB/TrEMBL;Acc: Q9C9V9 ]			9	4	13
AT1G36730.1	AT1G36730:p , Probable eukaryotic translation initiation factor 5-1 [Source:UniProtKB/Swiss-Prot;Acc: Q9C8F1 ]	5	8			13
AT1G52000.1	AT1G52000:p , Jacalin-related lectin 5 [Source:UniProtKB/Swiss-Prot;Acc: Q9ZU23 ]		1	6	6	13
AT1G52100.1	AT1G52100:p , Mannose-binding lectin superfamily protein [Source:TAIR;Acc: AT1G52100 ]	7	6			13
AT1G54570.1	AT1G54570:p , Acyltransferase-like protein At1g54570, chloroplastic [Source:UniProtKB/Swiss-Prot;Acc: Q9ZVN2 ]	5	8			13
AT1G17100.1	AT1G17100:p , HBP1 [Source:UniProtKB/TrEMBL;Acc: A0A178W6J0 ]	4	9			13
AT1G18070.2	AT1G18070:p , T10F20.8 protein [Source:UniProtKB/TrEMBL;Acc: Q9LMS7 ]	8	5			13
AT1G13320.3	PP2AA3:p , Serine/threonine-protein phosphatase 2A 65 kDa regulatory subunit A gamma isoform [Source:UniProtKB/Swiss-Pr ...	6	7			13
AT1G09640.1	AT1G09640:p , Probable elongation factor 1-gamma 1 [Source:UniProtKB/Swiss-Prot;Acc: O04487 ]	6	7			13
AT5G58430.1	EXO70B1:p , Exocyst complex component EXO70B1 [Source:UniProtKB/Swiss-Prot;Acc: Q9FGH9 ]	7	5			12
ATCG00670.1	clpP:p , plastid-encoded CLP P [Source:TAIR;Acc: ATCG00670 ]	5	7			12
AT5G50320.1	ELO3:p , Elongator complex protein 3 [Source:UniProtKB/TrEMBL;Acc: A0A178UGS1 ]	5	7			12
AT5G67360.1	ARA12:p , Subtilisin-like protease SBT1.7 [Source:UniProtKB/Swiss-Prot;Acc: O65351 ]	5	5	1	1	12
AT5G64040.1	PSAN:p , Photosystem I reaction center subunit PSI-N, chloroplast, putative / PSI-N, putative (PSAN) [Source:UniProtKB/ ...	4	6	1	1	12
AT5G49910.1	CPHSC70-2EAT SHOCK PROTEIN 70-2:p , Heat shock 70 kDa protein 7, chloroplastic [Source:UniProtKB/Swiss-Prot;Acc: Q9LTX9 ...	2	5	3	2	12
AT5G51750.1	SBT1.3:p , Subtilisin-like protease SBT1.3 [Source:UniProtKB/Swiss-Prot;Acc: Q9FLI4 ]	4	5		3	12
AT5G61970.1	AT5G61970:p , Signal recognition particle subunit SRP68 [Source:UniProtKB/TrEMBL;Acc: Q9FH46 ]	5	7			12
AT5G62790.2	DXR:p , 1-deoxy-D-xylulose 5-phosphate reductoisomerase [Source:UniProtKB/TrEMBL;Acc: F4K7T6 ]	6	6			12
AT5G45620.1	AT5G45620:p , 26S proteasome non-ATPase regulatory subunit 13 homolog A [Source:UniProtKB/Swiss-Prot;Acc: Q8RWF0 ]	6	6			12
AT5G20840.1	AT5G20840:p , Phosphoinositide phosphatase SAC4 [Source:UniProtKB/Swiss-Prot;Acc: Q7XZU1 ]	2	2	4	4	12
AT5G17380.1	AT5G17380:p , 2-hydroxyacyl-CoA lyase [Source:UniProtKB/Swiss-Prot;Acc: Q9LF46 ]	5	7			12
AT5G19940.1	AT5G19940:p , Probable plastid-lipid-associated protein 8, chloroplastic [Source:UniProtKB/Swiss-Prot;Acc: Q941D3 ]	5	7			12
AT5G13530.1	KEG:p , E3 ubiquitin-protein ligase KEG [Source:UniProtKB/Swiss-Prot;Acc: Q9FY48 ]	7	5			12
AT4G34830.1	MRL1:p , Pentatricopeptide repeat-containing protein MRL1, chloroplastic [Source:UniProtKB/Swiss-Prot;Acc: Q0WLC6 ]	5	1	3	3	12
AT4G38130.1	HD1:p , Histone deacetylase 19 [Source:UniProtKB/Swiss-Prot;Acc: O22446 ]	5	7			12
AT4G39200.1	AT4G39200:p , 40S ribosomal protein S25-4 [Source:UniProtKB/Swiss-Prot;Acc: Q9T029 ]	6	6			12
AT4G35310.2	CPK5 [Source:UniProtKB/TrEMBL;Acc: A0A178V3J8 ]	6	6			12
AT5G10450.3	GRF6:p , G-box regulating factor 6 [Source:TAIR;Acc: AT5G10450 ]	7	5			12
AT4G14570.1	AT4G14570:p , acylaminoacyl-peptidase-related [Source:TAIR;Acc: AT4G14570 ]		3	4	5	12
AT4G29060.1	emb2726:p , Elongation factor Ts, mitochondrial [Source:UniProtKB/TrEMBL;Acc: Q9SZD6 ]	6	6			12
AT4G01090.1	AT4G01090:p , AT4G01090 protein [Source:UniProtKB/TrEMBL;Acc: Q9M155 ]	4	3	4	1	12
AT4G04770.1	ABC1:p , UPF0051 protein ABCI8, chloroplastic [Source:UniProtKB/Swiss-Prot;Acc: Q9ZS97 ]	6	6			12
AT4G03280.2	PETC:p , Cytochrome b6-f complex iron-sulfur subunit, chloroplastic [Source:UniProtKB/Swiss-Prot;Acc: Q9ZR03 ]	5	7			12
AT3G62030.1	ROC4:p , Rotamase CYP 4 [Source:UniProtKB/TrEMBL;Acc: F4IX26 ]	5	5	1	1	12
AT4G01050.2	thylakoid rhodanese-like [Source:TAIR;Acc: AT4G01050 ]	8	4			12
AT3G55620.1	emb1624:p , Eukaryotic translation initiation factor 6-2 [Source:UniProtKB/Swiss-Prot;Acc: Q9M060 ]	4	8			12
AT3G46740.1	TOC75-III:p , Protein TOC75-3, chloroplastic [Source:UniProtKB/Swiss-Prot;Acc: Q9STE8 ]	4	7		1	12
AT3G55440.1	TPI:p , Triosephosphate isomerase, cytosolic [Source:UniProtKB/Swiss-Prot;Acc: P48491 ]	5	7			12
AT3G58120.1	BZIP61:p , BZIP61 [Source:UniProtKB/TrEMBL;Acc: A0A178VLL5 ]	6	6			12
AT3G54090.1	FLN1:p , Fructokinase-like 1, chloroplastic [Source:UniProtKB/Swiss-Prot;Acc: Q9M394 ]	6	6			12
AT3G57890.1	AT3G57890:p , Tubulin binding cofactor C domain-containing protein [Source:UniProtKB/TrEMBL;Acc: F4J4K6 ]	6	6			12
AT3G18390.1	EMB1865:p , CRS1 / YhbY (CRM) domain-containing protein [Source:UniProtKB/TrEMBL;Acc: Q9LS51 ]	2	2	5	3	12
AT3G10670.1	NAP7:p , ABC transporter I family member 6, chloroplastic [Source:UniProtKB/Swiss-Prot;Acc: Q9CAF5 ]	6	6			12
AT2G27680.1	AT2G27680:p , At2g27680/F15K20.22 [Source:UniProtKB/TrEMBL;Acc: Q9ZUX0 ]	5	7			12
AT2G35940.2	BLH1:p , BEL1-like homeodomain protein 1 [Source:UniProtKB/Swiss-Prot;Acc: Q9SJ56 ]	6	6			12
AT2G27040.1	AGO4:p , Protein argonaute 4 [Source:UniProtKB/Swiss-Prot;Acc: Q9ZVD5 ]	6	4	2		12
AT2G18510.1	emb2444:p , Emb2444 [Source:UniProtKB/TrEMBL;Acc: A0A178VZK5 ]	8	4			12
AT2G17510.1	EMB2763:p , Ribonuclease II family protein [Source:UniProtKB/TrEMBL;Acc: F4INI6 ]	7	5			12
AT1G78380.1	GSTU19:p , GSTU19 [Source:UniProtKB/TrEMBL;Acc: A0A178W4K6 ]	6	6			12
AT1G75780.1	TUB1:p , Tubulin beta-1 chain [Source:UniProtKB/Swiss-Prot;Acc: P12411 ]	6	6			12
AT1G30470.2	AT1G30470:p , SIT4 phosphatase-associated family protein [Source:UniProtKB/TrEMBL;Acc: F4I6B2 ]	4	6	1	1	12
AT1G59830.1	PP2A-1:p , Serine/threonine-protein phosphatase PP2A-1 catalytic subunit [Source:UniProtKB/Swiss-Prot;Acc: Q07099 ]	7	5			12
AT1G60780.1	HAP13:p , AP-1 complex subunit mu-2 [Source:UniProtKB/Swiss-Prot;Acc: O22715 ]	5	7			12
AT1G03230.1	AT1G03230:p , Eukaryotic aspartyl protease family protein [Source:UniProtKB/TrEMBL;Acc: Q9ZVS5 ]	6	6			12
AT1G24360.1	AT1G24360:p , 3-oxoacyl-[acyl-carrier-protein] reductase, chloroplastic [Source:UniProtKB/Swiss-Prot;Acc: P33207 ]	7	4	1		12
AT1G15950.3	Cinnamoyl-CoA reductase 1 [Source:UniProtKB/Swiss-Prot;Acc: Q9S9N9 ]	5	7			12
AT5G56350.1	AT5G56350:p , Pyruvate kinase [Source:UniProtKB/TrEMBL;Acc: Q9FM97 ]	5	6			11
AT5G47040.1	LON2:p , Lon protease homolog 2, peroxisomal [Source:UniProtKB/Swiss-Prot;Acc: O64948 ]	1	8	1	1	11
AT5G63620.2	AT5G63620:p , AT5g63620/MBK5_9 [Source:UniProtKB/TrEMBL;Acc: Q93ZM6 ]	6	5			11
AT5G60980.3	AT5g60980/MSL3_100 [Source:UniProtKB/TrEMBL;Acc: Q9FME2 ]	5	6			11
AT5G53620.2	AT5G53620:p , At5g53620 [Source:UniProtKB/TrEMBL;Acc: Q93XY1 ]	6	5			11
AT5G51700.2	Cysteine and histidine-rich domain-containing protein RAR1 [Source:UniProtKB/Swiss-Prot;Acc: Q9SE33 ]	7	4			11
AT5G43780.1	APS4:p , ATP sulfurylase 4, chloroplastic [Source:UniProtKB/Swiss-Prot;Acc: Q9S7D8 ]	6	5			11
AT5G44120.3	CRA1:p , 12S seed storage protein CRA1 [Source:UniProtKB/Swiss-Prot;Acc: P15455 ]	2	9			11
AT5G20490.2	XIK:p , Myosin-17 [Source:UniProtKB/Swiss-Prot;Acc: F4K5J1 ]	7	4			11
AT5G14170.1	CHC1:p , SWI/SNF complex component SNF12 homolog [Source:UniProtKB/Swiss-Prot;Acc: Q9FMT4 ]	7	4			11
AT5G45600.2	GAS41:p , Transcription initiation factor TFIID subunit 14b [Source:UniProtKB/Swiss-Prot;Acc: Q9FH40 ]	4	7			11
AT5G23010.1	MAM1:p , methylthioalkylmalate synthase 1 [Source:TAIR;Acc: AT5G23010 ]	7	4			11
AT5G04590.1	SIR:p , SIR [Source:UniProtKB/TrEMBL;Acc: A0A178UPZ1 ]	7	4			11
AT4G29410.1	AT4G29410:p , 60S ribosomal protein L28-2 [Source:UniProtKB/Swiss-Prot;Acc: Q9M0E2 ]	3	8			11
AT5G13480.1	FY:p , Transducin/WD40 repeat-like superfamily protein [Source:TAIR;Acc: AT5G13480 ]	6	5			11
AT5G07220.1	BAG3:p , BAG family molecular chaperone regulator 3 [Source:UniProtKB/Swiss-Prot;Acc: Q9LYP4 ]	7	4			11
AT4G33250.1	EIF3K:p , Eukaryotic translation initiation factor 3 subunit K [Source:UniProtKB/Swiss-Prot;Acc: Q9SZA3 ]	4	7			11
AT4G27000.1	ATRBP45C:p , Polyadenylate-binding protein RBP45C [Source:UniProtKB/Swiss-Prot;Acc: Q93W34 ]	4	7			11
AT4G09320.1	NDPK1:p , Nucleoside diphosphate kinase [Source:UniProtKB/TrEMBL;Acc: A0A178UXQ6 ]	3	8			11
AT4G05150.1	AT4G05150:p , AT4g05150/C17L7_70 [Source:UniProtKB/TrEMBL;Acc: Q940N7 ]	6	5			11
AT4G25550.1	AT4G25550:p , Pre-mRNA cleavage factor Im 25 kDa subunit 2 [Source:UniProtKB/Swiss-Prot;Acc: Q8GXS3 ]	5	6			11
AT4G02060.1	PRL:p , DNA replication licensing factor MCM7 [Source:UniProtKB/Swiss-Prot;Acc: P43299 ]	4	3	2	2	11
AT4G26230.1	AT4G26230:p , Putative ribosomal protein [Source:UniProtKB/TrEMBL;Acc: Q0WRN2 ]	5	6			11
AT4G15550.1	IAGLU:p , UDP-glycosyltransferase 75D1 [Source:UniProtKB/Swiss-Prot;Acc: O23406 ]	5	5	1		11
AT3G63410.1	APG1:p , 2-methyl-6-phytyl-1,4-hydroquinone methyltransferase, chloroplastic [Source:UniProtKB/Swiss-Prot;Acc: Q9LY74 ] ...	5	6			11
AT3G52180.4	SEX4 [Source:UniProtKB/TrEMBL;Acc: A0A178VES0 ]	4	6		1	11
AT3G59970.3	MTHFR1:p , Methylenetetrahydrofolate reductase 1 [Source:UniProtKB/Swiss-Prot;Acc: Q9SE60 ]	5	6			11
AT3G24430.1	HCF101:p , Fe-S cluster assembly factor HCF101, chloroplastic [Source:UniProtKB/Swiss-Prot;Acc: Q6STH5 ]	3	8			11
AT3G13990.2	AT3G13990:p , AT3g13990/MDC16_11 [Source:UniProtKB/TrEMBL;Acc: Q8L7T4 ]	6	5			11
AT3G13060.4	Evolutionarily conserved C-terminal region 5 [Source:UniProtKB/TrEMBL;Acc: Q0WR25 ]	5	6			11
AT3G14310.1	PME3:p , Pectinesterase/pectinesterase inhibitor 3 [Source:UniProtKB/Swiss-Prot;Acc: O49006 ]	5	6			11
AT3G16060.1	AT3G16060:p , Kinesin-like protein [Source:UniProtKB/TrEMBL;Acc: A0A178V575 ]	5	3	1	2	11
AT3G04920.1	AT3G04920:p , 40S ribosomal protein S24-1 [Source:UniProtKB/Swiss-Prot;Acc: Q9SS17 ]	5	6			11
AT2G39730.2	RCA:p , Ribulose bisphosphate carboxylase/oxygenase activase, chloroplastic [Source:UniProtKB/Swiss-Prot;Acc: P10896 ]	5	5		1	11
AT2G43360.1	BIO2:p , BIOB [Source:UniProtKB/TrEMBL;Acc: A0A178VTJ8 ]	4	7			11
AT2G29550.1	TUB7:p , Tubulin beta-7 chain [Source:UniProtKB/Swiss-Prot;Acc: P29515 ]	5	4	1	1	11
AT2G45960.2	PIP1B:p , Plasma membrane intrinsic protein 1B [Source:UniProtKB/TrEMBL;Acc: A8MRW1 ]	6	5			11
AT2G30970.1	ASP1:p , Aspartate aminotransferase, mitochondrial [Source:UniProtKB/Swiss-Prot;Acc: P46643 ]	6	5			11
AT2G45880.1	BAM7:p , Beta-amylase 7 [Source:UniProtKB/Swiss-Prot;Acc: O80831 ]	5	5		1	11
AT2G19520.1	FVE:p , NFC4 [Source:UniProtKB/TrEMBL;Acc: A0A178VX04 ]	6	5			11
AT1G72340.2	NagB/RpiA/CoA transferase-like superfamily protein [Source:TAIR;Acc: AT1G72340 ]	4	7			11
AT2G23070.1	AT2G23070:p , Casein kinase II subunit alpha-4, chloroplastic [Source:UniProtKB/Swiss-Prot;Acc: O64816 ]	6	5			11
AT2G02560.1	CAND1:p , Cullin-associated NEDD8-dissociated protein 1 [Source:UniProtKB/Swiss-Prot;Acc: Q8L5Y6 ]	4	7			11
AT1G77550.1	AT1G77550:p , At1g77550 [Source:UniProtKB/TrEMBL;Acc: Q6IDC7 ]			5	6	11
AT1G64710.1	AT1G64710:p , Alcohol dehydrogenase-like 4 [Source:UniProtKB/Swiss-Prot;Acc: Q8VZ49 ]	6	5			11
AT1G66580.1	SAG24:p , 60S ribosomal protein L10-3 [Source:UniProtKB/Swiss-Prot;Acc: Q93W22 ]	5	6			11
AT1G32990.1	PRPL11:p , 50S ribosomal protein L11, chloroplastic [Source:UniProtKB/Swiss-Prot;Acc: Q9MAP3 ]	4	7			11
AT1G35580.1	CINV1:p , Alkaline/neutral invertase CINV1 [Source:UniProtKB/Swiss-Prot;Acc: Q9LQF2 ]	6	5			11
AT1G50370.1	AT1G50370:p , Phytochrome-associated serine/threonine-protein phosphatase 1 [Source:UniProtKB/Swiss-Prot;Acc: Q9SX52 ]	5	6			11
AT1G60550.1	ECHID:p , 1,4-dihydroxy-2-naphthoyl-CoA synthase, peroxisomal [Source:UniProtKB/Swiss-Prot;Acc: Q8GYN9 ]	5	6			11
AT1G10580.1	AT1G10580:p , At1g10580 [Source:UniProtKB/TrEMBL;Acc: A4FVN8 ]	5	6			11
AT1G11720.1	SS3:p , SS3 [Source:UniProtKB/TrEMBL;Acc: A0A178W4M9 ]	5	6			11
AT1G24020.1	MLP423:p , MLP-like protein 423 [Source:UniProtKB/Swiss-Prot;Acc: Q93VR4 ]	5	6			11
AT1G22430.1	AT1G22430:p , Alcohol dehydrogenase-like 1 [Source:UniProtKB/Swiss-Prot;Acc: Q9SK86 ]	4	7			11
AT1G05520.1	AT1G05520:p , At1g05520/T25N20_16 [Source:UniProtKB/TrEMBL;Acc: Q8H0S3 ]	2	2	2	5	11
AT1G17290.1	AlaAT1:p , Alanine aminotransferase 1, mitochondrial [Source:UniProtKB/Swiss-Prot;Acc: F4I7I0 ]	5	6			11
AT1G18150.3	ATMPK8:p , Mitogen-activated protein kinase 8 [Source:UniProtKB/Swiss-Prot;Acc: Q9LM33 ]	6	5			11
AT1G14410.1	WHY1:p , Single-stranded DNA-binding protein WHY1, chloroplastic [Source:UniProtKB/Swiss-Prot;Acc: Q9M9S3 ]	6	5			11
AT5G57290.1	AT5G57290:p , 60S acidic ribosomal protein P3-2 [Source:UniProtKB/Swiss-Prot;Acc: Q9LVC9 ]	3	7			10
AT5G66470.1	AT5G66470:p , GTPase ERA-like, chloroplastic [Source:UniProtKB/Swiss-Prot;Acc: Q8VZ74 ]	6	4			10
ATCG00900.1	rps7:p , 30S ribosomal protein S7, chloroplastic [Source:UniProtKB/TrEMBL;Acc: Q6KGZ1 ]	3	7			10
AT5G55670.1	AT5G55670:p , RNA-binding (RRM/RBD/RNP motifs) family protein [Source:UniProtKB/TrEMBL;Acc: Q9FM71 ]	3	2	2	3	10
AT5G56500.2	AT5G56500:p , Chaperonin 60 subunit beta 3, chloroplastic [Source:UniProtKB/Swiss-Prot;Acc: C0Z361 ]	4	6			10
AT5G63570.1	GSA1:p , Glutamate-1-semialdehyde 2,1-aminomutase 1, chloroplastic [Source:UniProtKB/Swiss-Prot;Acc: P42799 ]	4	6			10
AT5G47690.2	AT5G47690:p , Binding protein [Source:UniProtKB/TrEMBL;Acc: B3H5K3 ]	4	6			10
AT5G15490.1	AT5G15490:p , UDP-glucose 6-dehydrogenase [Source:UniProtKB/TrEMBL;Acc: A0A178UJW9 ]	7	3			10
AT5G44635.2	minichromosome maintenance (MCM2/3/5) family protein [Source:TAIR;Acc: AT5G44635 ]	3	3	3	1	10
AT5G22510.1	INV-E:p , Alkaline/neutral invertase E, chloroplastic [Source:UniProtKB/Swiss-Prot;Acc: Q9FK88 ]	6	4			10
AT5G18620.1	CHR17:p , Chromatin remodeling factor17 [Source:UniProtKB/TrEMBL;Acc: F4JY25 ]	4	4	1	1	10
AT5G16280.1	AT5G16280:p , Tetratricopeptide repeat (TPR)-like superfamily protein [Source:TAIR;Acc: AT5G16280 ]	4	6			10
AT5G19370.1	AT5G19370:p , Rhodanese-like/PpiC domain-containing protein 12, chloroplastic [Source:UniProtKB/Swiss-Prot;Acc: Q93WI0 ...	6	4			10
AT5G15610.2	AT5G15610:p , Eukaryotic translation initiation factor 3 subunit M [Source:UniProtKB/TrEMBL;Acc: Q9LF21 ]	3	7			10
AT5G14060.1	CARAB-AK-LYS:p , Aspartokinase [Source:UniProtKB/TrEMBL;Acc: A0A178UPF4 ]	5	5			10
AT5G40390.1	SIP1:p , Probable galactinol--sucrose galactosyltransferase 5 [Source:UniProtKB/Swiss-Prot;Acc: Q9FND9 ]	2	2	3	3	10
AT5G13010.1	EMB3011:p , Pre-mRNA-splicing factor ATP-dependent RNA helicase DEAH7 [Source:UniProtKB/Swiss-Prot;Acc: F4K2E9 ]	2	6	1	1	10
AT5G02810.1	PRR7:p , Two-component response regulator-like APRR7 [Source:UniProtKB/Swiss-Prot;Acc: Q93WK5 ]	2	3	3	2	10
AT4G30000.1	AT4G30000:p , Dihydropterin pyrophosphokinase / Dihydropteroate synthase [Source:TAIR;Acc: AT4G30000 ]	4	6			10
AT4G38510.2	AT4G38510:p , ATPase, V1 complex, subunit B protein [Source:UniProtKB/TrEMBL;Acc: F4JTQ0 ]	4	6			10
AT4G34980.1	SLP2:p , Subtilisin-like protease SBT1.6 [Source:UniProtKB/Swiss-Prot;Acc: O49607 ]	6	4			10
AT4G36630.1	EMB2754:p , EMB2754 [Source:UniProtKB/TrEMBL;Acc: A0A178UXB5 ]	2	8			10
AT3G62870.1	AT3G62870:p , 60S ribosomal protein L7a-2 [Source:UniProtKB/Swiss-Prot;Acc: Q9LZH9 ]	5	5			10
AT3G63140.1	CSP41A:p , Chloroplast stem-loop binding protein of 41 kDa a, chloroplastic [Source:UniProtKB/Swiss-Prot;Acc: Q9LYA9 ]	4	6			10
AT4G02030.1	AT4G02030:p , Vps51/Vps67 family (Components of vesicular transport) protein [Source:UniProtKB/TrEMBL;Acc: F4JH69 ]	1	4	2	3	10
AT4G08950.1	EXO:p , Protein EXORDIUM [Source:UniProtKB/Swiss-Prot;Acc: Q9ZPE7 ]	4	6			10
AT3G50500.2	SNRK2.2:p , SNF1-related protein kinase 2.2 [Source:UniProtKB/TrEMBL;Acc: F4J0N1 ]	5	5			10
AT3G54230.2	SUA:p , suppressor of abi3-5 [Source:TAIR;Acc: AT3G54230 ]	4	4	1	1	10
AT3G56910.1	PSRP5:p , 50S ribosomal protein 5, chloroplastic [Source:UniProtKB/Swiss-Prot;Acc: Q9LER7 ]	5	5			10
AT3G27430.2	PBB1:p , Proteasome subunit beta type [Source:UniProtKB/TrEMBL;Acc: A0A178VCF7 ]	6	4			10
AT3G49140.1	AT3G49140:p , Uncharacterized protein At3g49140 [Source:UniProtKB/Swiss-Prot;Acc: Q0WMN5 ]	5	5			10
AT3G59380.1	FTA:p , At3g59380 [Source:UniProtKB/TrEMBL;Acc: B3LF91 ]	7	3			10
AT3G53130.1	LUT1:p , Carotene epsilon-monooxygenase, chloroplastic [Source:UniProtKB/Swiss-Prot;Acc: Q6TBX7 ]	4	6			10
AT3G08920.1	AT3G08920:p , Rhodanese-like domain-containing protein 10 [Source:UniProtKB/Swiss-Prot;Acc: Q9SR92 ]	5	5			10
AT3G21820.1	ATXR2:p , Histone-lysine N-methyltransferase ATXR2 [Source:UniProtKB/Swiss-Prot;Acc: Q5PP37 ]	7	3			10
AT3G02080.1	AT3G02080:p , 40S ribosomal protein S19-1 [Source:UniProtKB/Swiss-Prot;Acc: Q9SGA6 ]	4	6			10
AT2G27020.2	20S proteasome alpha subunit G1 [Source:TAIR;Acc: AT2G27020 ]	5	5			10
AT2G36870.1	XTH32:p , Probable xyloglucan endotransglucosylase/hydrolase protein 32 [Source:UniProtKB/Swiss-Prot;Acc: Q9SJL9 ]	5	5			10
AT2G31890.1	RAP:p , RAP domain-containing protein, chloroplastic [Source:UniProtKB/Swiss-Prot;Acc: Q8VZE7 ]	6	4			10
AT2G31660.1	SAD2:p , Importin beta-like SAD2 [Source:UniProtKB/Swiss-Prot;Acc: F4IRR2 ]	5	5			10
AT2G45810.1	AT2G45810:p , DEAD-box ATP-dependent RNA helicase 6 [Source:UniProtKB/Swiss-Prot;Acc: Q94BV4 ]	4	6			10
AT3G02320.1	AT3G02320:p , tRNA (guanine(26)-N(2))-dimethyltransferase [Source:UniProtKB/TrEMBL;Acc: A0A178VEZ9 ]	4	5		1	10
AT2G42170.1	AT2G42170:p , Actin family protein [Source:UniProtKB/TrEMBL;Acc: Q8GWA5 ]	2	2	3	3	10
AT2G45300.1	AT2G45300:p , 3-phosphoshikimate 1-carboxyvinyltransferase, chloroplastic [Source:UniProtKB/Swiss-Prot;Acc: P05466 ]	5	5			10
AT2G42600.2	PPC2:p , PPC2 [Source:UniProtKB/TrEMBL;Acc: A0A178VV64 ]	5	5			10
AT1G78370.1	GSTU20:p , Glutathione S-transferase U20 [Source:UniProtKB/Swiss-Prot;Acc: Q8L7C9 ]	5	5			10
AT1G70830.3	MLP28:p , MLP-like protein 28 [Source:UniProtKB/Swiss-Prot;Acc: Q9SSK9 ]	6	4			10
AT1G73720.1	SMU1:p , SMU1 [Source:UniProtKB/TrEMBL;Acc: A0A178WHG8 ]	5	5			10
AT2G05120.2	AT2G05120:p , Nucleoporin, Nup133/Nup155-like [Source:TAIR;Acc: AT2G05120 ]	4	6			10
AT1G44900.2	MCM2:p , DNA replication licensing factor MCM2 [Source:UniProtKB/Swiss-Prot;Acc: Q9LPD9 ]	4	3	2	1	10
AT1G60140.4	Probable alpha,alpha-trehalose-phosphate synthase [UDP-forming] 10 [Source:UniProtKB/Swiss-Prot;Acc: O80738 ]	1	4	3	2	10
AT1G35160.1	GF14 PHI:p , GF14 protein phi chain [Source:UniProtKB/TrEMBL;Acc: F4HWQ5 ]	4	6			10
AT1G10170.1	NFXL1:p , NF-X-like 1 [Source:TAIR;Acc: AT1G10170 ]	5	5			10
AT1G14850.1	NUP155:p , NUP155 [Source:UniProtKB/TrEMBL;Acc: A0A178WJ50 ]	5	5			10
AT1G08200.1	AXS2:p , UDP-D-apiose/UDP-D-xylose synthase 2 [Source:UniProtKB/Swiss-Prot;Acc: Q9SGE0 ]	5	5			10
AT1G12410.1	CLP2:p , ATP-dependent Clp protease proteolytic subunit-related protein 2, chloroplastic [Source:UniProtKB/Swiss-Prot;A ...	5	5			10
AT1G09020.1	SNF4:p , Sucrose nonfermenting 4-like protein [Source:UniProtKB/Swiss-Prot;Acc: Q944A6 ]	5	5			10
AT1G24300.2	AT1G24300:p , GYF domain-containing protein [Source:UniProtKB/TrEMBL;Acc: F4I983 ]	6	3	1		10
AT1G12840.1	DET3:p , V-type proton ATPase subunit C [Source:UniProtKB/TrEMBL;Acc: A0A178WM16 ]	6	4			10
AT5G66570.1	PSBO1:p , Oxygen-evolving enhancer protein 1-1, chloroplastic [Source:UniProtKB/Swiss-Prot;Acc: P23321 ]	3	2	2	2	9
AT5G49360.1	BXL1:p , Beta-D-xylosidase 1 [Source:UniProtKB/Swiss-Prot;Acc: Q9FGY1 ]	3	6			9
AT5G58230.1	MSI1:p , Histone-binding protein MSI1 [Source:UniProtKB/Swiss-Prot;Acc: O22467 ]	5	4			9
AT5G59160.1	TOPP2:p , Serine/threonine-protein phosphatase [Source:UniProtKB/TrEMBL;Acc: A0A178UGI0 ]	4	5			9
AT5G57870.1	eIFiso4G1:p , Eukaryotic translation initiation factor isoform 4G-1 [Source:UniProtKB/Swiss-Prot;Acc: Q93ZT6 ]	1	2	2	4	9
AT5G46630.1	AT5G46630:p , Clathrin adaptor complexes medium subunit family protein [Source:UniProtKB/TrEMBL;Acc: F4KHJ7 ]	3	6			9
AT5G64260.1	EXL2:p , Protein EXORDIUM-like 2 [Source:UniProtKB/Swiss-Prot;Acc: Q9FE06 ]	4	5			9
AT5G56000.1	Hsp81.4:p , Hsp81.4 [Source:UniProtKB/TrEMBL;Acc: A0A178UQ52 ]	1	4	1	3	9
AT5G61580.1	PFK4:p , ATP-dependent 6-phosphofructokinase [Source:UniProtKB/TrEMBL;Acc: A0A178UCI3 ]	5	4			9
AT5G59920.1	ULI3:p , Cysteine/Histidine-rich C1 domain family protein [Source:UniProtKB/TrEMBL;Acc: Q8W2D2 ]	3	6			9
AT5G14040.1	PHT3;1:p , Mitochondrial phosphate carrier protein 3, mitochondrial [Source:UniProtKB/Swiss-Prot;Acc: Q9FMU6 ]	5	4			9
AT5G22650.2	HD2B:p , Histone deacetylase HDT2 [Source:UniProtKB/Swiss-Prot;Acc: Q56WH4 ]	4	5			9
AT5G18400.1	AT5G18400:p , Anamorsin homolog [Source:UniProtKB/Swiss-Prot;Acc: Q8L7Z3 ]	5	4			9
AT5G43060.1	AT5G43060:p , Probable cysteine protease RD21B [Source:UniProtKB/Swiss-Prot;Acc: Q9FMH8 ]	3	6			9
AT5G27770.1	AT5G27770:p , 60S ribosomal protein L22-3 [Source:UniProtKB/Swiss-Prot;Acc: Q9FE58 ]	6	3			9
AT5G23740.1	RPS11-BETA:p , RPS11-BETA [Source:UniProtKB/TrEMBL;Acc: A0A178UPD3 ]	4	5			9
AT4G30720.1	AT4G30720:p , FAD/NAD(P)-binding oxidoreductase family protein [Source:UniProtKB/TrEMBL;Acc: F4JQE2 ]	6	3			9
AT4G37800.1	XTH7:p , Probable xyloglucan endotransglucosylase/hydrolase protein 7 [Source:UniProtKB/Swiss-Prot;Acc: Q8LER3 ]	5	4			9
AT4G34490.2	cyclase associated protein 1 [Source:TAIR;Acc: AT4G34490 ]	3	6			9
AT5G08440.3	unknown protein; FUNCTIONS IN: molecular_function unknown; INVOLVED IN: biological_process unknown; LOCATED IN: plasma m ...	4	2	1	2	9
AT4G31490.2	Coatomer subunit beta-2 [Source:UniProtKB/Swiss-Prot;Acc: Q9SV20 ]	3	3	1	2	9
AT4G34090.2	AT4G34090:p , unknown protein; FUNCTIONS IN: molecular_function unknown; INVOLVED IN: biological_process unknown; LOCAT ...	4	5			9
AT5G03880.1	AT5G03880:p , Putative uncharacterized protein MED24.18 [Source:UniProtKB/TrEMBL;Acc: Q940I2 ]	4	5			9
AT4G24830.1	AT4G24830:p , Argininosuccinate synthase, chloroplastic [Source:UniProtKB/Swiss-Prot;Acc: Q9SZX3 ]	3	6			9
AT4G26750.1	AT4G26750:p , EXT-like protein [Source:UniProtKB/TrEMBL;Acc: A0A178UUB7 ]	5	4			9
AT3G63250.3	Homocysteine S-methyltransferase 2 [Source:UniProtKB/Swiss-Prot;Acc: Q9M1W4 ]	5	4			9
AT4G15110.1	CYP97B3:p , CYP97B3 [Source:UniProtKB/TrEMBL;Acc: A0A178V2Z2 ]	4	5			9
AT4G18950.1	AT4G18950:p , AT4g18950/F13C5_120 [Source:UniProtKB/TrEMBL;Acc: Q93Z30 ]	8	1			9
AT4G01290.2	AT4G01290:p , Chorismate synthase [Source:UniProtKB/TrEMBL;Acc: Q56YR0 ]	4	3	1	1	9
AT4G14960.2	TUA6:p , Tubulin alpha chain [Source:UniProtKB/TrEMBL;Acc: A0A178UXP7 ]	3	4	1	1	9
AT4G26910.2	AT4G26910:p , Dihydrolipoyllysine-residue succinyltransferase component of 2-oxoglutarate dehydrogenase complex 2, mito ...	2	7			9
AT4G17560.1	AT4G17560:p , 50S ribosomal protein L19-1, chloroplastic [Source:UniProtKB/Swiss-Prot;Acc: Q8W463 ]	4	5			9
AT3G59410.3	Protein kinase family protein [Source:UniProtKB/TrEMBL;Acc: F4J8A5 ]	4	5			9
AT3G51800.2	ATG2:p , metallopeptidase M24 family protein [Source:TAIR;Acc: AT3G51800 ]	5	4			9
AT3G50590.2	Transducin/WD40 repeat-like superfamily protein [Source:UniProtKB/TrEMBL;Acc: F4J0P2 ]	6	3			9
AT3G28715.1	AT3G28715:p , V-type proton ATPase subunit d2 [Source:UniProtKB/Swiss-Prot;Acc: Q9LHA4 ]	4	5			9
AT3G44890.1	RPL9:p , RPL9 [Source:UniProtKB/TrEMBL;Acc: A0A178VBQ7 ]	2	7			9
AT3G57660.2	DNA-directed RNA polymerase I subunit 1 [Source:UniProtKB/Swiss-Prot;Acc: Q9SVY0 ]	5	4			9
AT3G27925.2	DEGP1 [Source:UniProtKB/TrEMBL;Acc: A0A178V823 ]	5	4			9
AT3G22320.1	NRPB5:p , DNA-directed RNA polymerases II and IV subunit 5A [Source:UniProtKB/Swiss-Prot;Acc: O81098 ]	3	6			9
AT3G53580.1	AT3G53580:p , Diaminopimelate epimerase, chloroplastic [Source:UniProtKB/Swiss-Prot;Acc: Q9LFG2 ]	5	4			9
AT3G18130.1	RACK1C_AT:p , Receptor for activated C kinase 1C [Source:UniProtKB/Swiss-Prot;Acc: Q9LV28 ]	4	3	1	1	9
AT3G07010.1	AT3G07010:p , Probable pectate lyase 8 [Source:UniProtKB/Swiss-Prot;Acc: Q9M8Z8 ]	4	5			9
AT3G04870.3	Zeta-carotene desaturase, chloroplastic/chromoplastic [Source:UniProtKB/Swiss-Prot;Acc: Q38893 ]	5	4			9
AT3G19420.1	PEN2:p , PTEN2A [Source:UniProtKB/TrEMBL;Acc: A0A178V9M6 ]	3	6			9
AT3G13750.1	BGAL1:p , Beta-galactosidase 1 [Source:UniProtKB/Swiss-Prot;Acc: Q9SCW1 ]	3	3	2	1	9
AT3G07050.1	AT3G07050:p , Guanine nucleotide-binding protein-like NSN1 [Source:UniProtKB/Swiss-Prot;Acc: Q9M8Z5 ]	2	7			9
AT3G15356.1	AT3G15356:p , Lectin-like protein LEC [Source:UniProtKB/Swiss-Prot;Acc: Q9LJR2 ]	4	5			9
AT3G01180.1	SS2:p , Starch synthase, chloroplastic/amyloplastic (Fragment) [Source:UniProtKB/TrEMBL;Acc: W8QNS2 ]	1	3	3	2	9
AT2G47250.1	AT2G47250:p , Probable pre-mRNA-splicing factor ATP-dependent RNA helicase DEAH3 [Source:UniProtKB/Swiss-Prot;Acc: O228 ...	2	4	1	2	9
AT2G38230.1	PDX1.1:p , Pyridoxal 5&#39;-phosphate synthase subunit PDX1.1 [Source:UniProtKB/Swiss-Prot;Acc: O80448 ]	4	5			9
AT2G44040.1	AT2G44040:p , 4-hydroxy-tetrahydrodipicolinate reductase 1, chloroplastic [Source:UniProtKB/Swiss-Prot;Acc: O80574 ]	6	3			9
AT2G37040.1	PAL1:p , Phenylalanine ammonia-lyase 1 [Source:UniProtKB/Swiss-Prot;Acc: P35510 ]	4	3		2	9
AT2G38700.1	MVD1:p , Diphosphomevalonate decarboxylase [Source:UniProtKB/TrEMBL;Acc: A0A178VRG6 ]	5	4			9
AT2G34640.1	PTAC12:p , Protein PLASTID TRANSCRIPTIONALLY ACTIVE 12 [Source:UniProtKB/Swiss-Prot;Acc: F4IHY7 ]	4	5			9
AT2G41900.1	AT2G41900:p , Zinc finger CCCH domain-containing protein 30 [Source:UniProtKB/Swiss-Prot;Acc: P93755 ]	3	6			9
AT2G31790.1	AT2G31790:p , Glycosyltransferase (Fragment) [Source:UniProtKB/TrEMBL;Acc: W8Q6Z8 ]	3	6			9
AT2G05990.1	MOD1:p , Enoyl-[acyl-carrier-protein] reductase [NADH], chloroplastic [Source:UniProtKB/Swiss-Prot;Acc: Q9SLA8 ]	5	4			9
AT1G70820.1	AT1G70820:p , At1g70820 [Source:UniProtKB/TrEMBL;Acc: Q9SSL0 ]	4	5			9
AT1G79230.3	MST1:p , Thiosulfate/3-mercaptopyruvate sulfurtransferase 1, mitochondrial [Source:UniProtKB/Swiss-Prot;Acc: O64530 ]	4	5			9
AT2G18700.1	TPS11:p , Probable alpha,alpha-trehalose-phosphate synthase [UDP-forming] 11 [Source:UniProtKB/Swiss-Prot;Acc: Q9ZV48 ] ...	1	1	6	1	9
AT2G16440.1	MCM4:p , DNA replication licensing factor MCM4 [Source:UniProtKB/Swiss-Prot;Acc: Q0WVF5 ]	3	3	2	1	9
AT1G71500.1	AT1G71500:p , Putative uncharacterized protein [Source:UniProtKB/TrEMBL;Acc: Q9C9I7 ]	4	5			9
AT2G20790.4	AP-5 complex subunit mu [Source:UniProtKB/Swiss-Prot;Acc: Q8W0Z6 ]	5	4			9
AT2G22360.1	AT2G22360:p , Chaperone protein dnaJ A6, chloroplastic [Source:UniProtKB/Swiss-Prot;Acc: Q9SJZ7 ]	5	4			9
AT2G26080.1	GLDP2:p , Glycine dehydrogenase (decarboxylating) 2, mitochondrial [Source:UniProtKB/Swiss-Prot;Acc: O80988 ]	4	5			9
AT1G71410.2	ARM repeat superfamily protein [Source:UniProtKB/TrEMBL;Acc: Q9C9H8 ]		1	5	3	9
AT1G51690.1	B ALPHA:p , protein phosphatase 2A 55 kDa regulatory subunit B alpha isoform [Source:TAIR;Acc: AT1G51690 ]	4	5			9
AT1G36370.1	SHM7:p , Serine hydroxymethyltransferase 7 [Source:UniProtKB/Swiss-Prot;Acc: Q84WV0 ]	4	5			9
AT1G33410.2	SAR1:p , SAR1 [Source:UniProtKB/TrEMBL;Acc: A0A178WF46 ]	5	4			9
AT1G51980.1	AT1G51980:p , Probable mitochondrial-processing peptidase subunit alpha-1, mitochondrial [Source:UniProtKB/Swiss-Prot;A ...	5	4			9
AT1G25350.1	OVA9:p , Glutamine-tRNA ligase, putative / glutaminyl-tRNA synthetase, putative / GlnRS [Source:UniProtKB/TrEMBL;Acc: F ...			5	4	9
AT1G14510.1	AL7:p , AtAL7 [Source:UniProtKB/TrEMBL;Acc: A0A178WNG6 ]	4	5			9
AT1G17470.2	DRG1:p , Developmentally-regulated G-protein 1 [Source:UniProtKB/Swiss-Prot;Acc: Q9LQK0 ]	5	4			9
AT1G11660.2	Heat shock 70 kDa protein 16 [Source:UniProtKB/Swiss-Prot;Acc: Q9SAB1 ]	1		2	6	9
AT1G24909.1	AT1G25155:p , Anthranilate synthase beta subunit [Source:UniProtKB/TrEMBL;Acc: Q9FE37 ]	2	7			9
AT5G64840.1	GCN5:p , GCN5 [Source:UniProtKB/TrEMBL;Acc: A0A178UAA3 ]	4	4			8
AT5G57460.1	AT5G57460:p , At5g57460 [Source:UniProtKB/TrEMBL;Acc: Q9FKM4 ]	3	2	1	2	8
ATCG00650.1	rps18:p , 30S ribosomal protein S18, chloroplastic [Source:UniProtKB/Swiss-Prot;Acc: P56807 ]	4	4			8
AT5G60640.3	PDIL1-4:p , Protein disulfide-isomerase [Source:UniProtKB/TrEMBL;Acc: A0A178UQB2 ]	3	2	2	1	8
AT5G63190.2	AT5G63190:p , MA3 domain-containing protein [Source:UniProtKB/TrEMBL;Acc: Q94BR1 ]	2	6			8
AT5G64960.1	CDKC2:p , Cyclin-dependent kinase C-2 [Source:UniProtKB/Swiss-Prot;Acc: Q8W4P1 ]	4	4			8
AT5G23060.1	CaS:p , Calcium sensing receptor, chloroplastic [Source:UniProtKB/Swiss-Prot;Acc: Q9FN48 ]	3	5			8
AT5G24020.1	MIND:p , Putative septum site-determining protein minD homolog, chloroplastic [Source:UniProtKB/Swiss-Prot;Acc: Q9MBA2 ...	4	4			8
AT5G17820.1	AT5G17820:p , Peroxidase superfamily protein [Source:TAIR;Acc: AT5G17820 ]	3	5			8
AT5G28300.1	AT5G28300:p , Trihelix transcription factor GTL2 [Source:UniProtKB/Swiss-Prot;Acc: Q8H181 ]	3	5			8
AT5G44500.2	AT5G44500:p , Small nuclear ribonucleoprotein-associated protein [Source:UniProtKB/TrEMBL;Acc: Q9FI15 ]	2	6			8
AT5G41950.1	AT5G41950:p , Protein HLB1 [Source:UniProtKB/Swiss-Prot;Acc: Q9FHY8 ]	2	6			8
AT5G10860.1	AT5G10860:p , CBSX3 [Source:UniProtKB/TrEMBL;Acc: A0A178UNP9 ]	2	6			8
AT4G31700.1	RPS6:p , 40S ribosomal protein S6-1 [Source:UniProtKB/Swiss-Prot;Acc: O48549 ]	4	4			8
AT4G34890.1	XDH1:p , Xanthine dehydrogenase 1 [Source:UniProtKB/Swiss-Prot;Acc: Q8GUQ8 ]	4	4			8
AT5G08590.1	SNRK2.1:p , SRK2G [Source:UniProtKB/TrEMBL;Acc: A0A178UA36 ]	3	5			8
AT5G01210.1	AT5G01210:p , AT5g01210/F7J8_190 [Source:UniProtKB/TrEMBL;Acc: Q9LFB5 ]	5	3			8
AT4G32070.2	Protein PHOX4 [Source:UniProtKB/Swiss-Prot;Acc: F4JTI1 ]	1	1	4	2	8
AT4G36390.1	AT4G36390:p , CDK5RAP1-like protein [Source:UniProtKB/Swiss-Prot;Acc: Q8H0V1 ]	3	5			8
AT5G03300.2	Adenosine kinase 2 [Source:UniProtKB/Swiss-Prot;Acc: Q9LZG0 ]	3	5			8
AT4G31300.1	PBA1:p , Proteasome subunit beta type [Source:UniProtKB/TrEMBL;Acc: F4JRY2 ]	2	6			8
AT4G34135.1	UGT73B2:p , UDP-glucosyl transferase 73B2 [Source:UniProtKB/Swiss-Prot;Acc: Q94C57 ]	4	4			8
AT4G29830.1	VIP3:p , WD repeat-containing protein VIP3 [Source:UniProtKB/Swiss-Prot;Acc: Q9SZQ5 ]	4	4			8
AT5G09590.1	MTHSC70-2:p , Heat shock 70 kDa protein 10, mitochondrial [Source:UniProtKB/Swiss-Prot;Acc: Q9LDZ0 ]	4	4			8
AT5G10470.1	KAC1:p , kinesin like protein for actin based chloroplast movement 1 [Source:TAIR;Acc: AT5G10470 ]	3	4	1		8
AT5G06220.3	LETM1-like protein [Source:UniProtKB/TrEMBL;Acc: F4K2D7 ]	2	1	4	1	8
AT4G09570.1	CPK4:p , Calcium-dependent protein kinase 4 [Source:UniProtKB/Swiss-Prot;Acc: Q38869 ]	4	4			8
AT4G21960.1	PRXR1:p , Peroxidase 42 [Source:UniProtKB/Swiss-Prot;Acc: Q9SB81 ]	4	4			8
AT4G01870.2	tolB protein-related [Source:TAIR;Acc: AT4G01870 ]	4	4			8
AT4G23680.1	AT4G23680:p , AT4g23680/F9D16_150 [Source:UniProtKB/TrEMBL;Acc: Q9SUQ9 ]	4	4			8
AT4G21990.1	APR3:p , 5&#39;-adenylylsulfate reductase 3, chloroplastic [Source:UniProtKB/Swiss-Prot;Acc: P92980 ]	5	3			8
AT4G17040.1	CLPR4:p , ATP-dependent Clp protease proteolytic subunit [Source:UniProtKB/TrEMBL;Acc: A0A178V785 ]	3	5			8
AT4G20130.1	PTAC14:p , Protein PLASTID TRANSCRIPTIONALLY ACTIVE 14 [Source:UniProtKB/Swiss-Prot;Acc: Q84JF5 ]	3	5			8
AT4G09730.1	RH39:p , RH39 [Source:UniProtKB/TrEMBL;Acc: A0A178V449 ]	4	4			8
AT4G21750.4	ATML1 [Source:UniProtKB/TrEMBL;Acc: A0A178UZ61 ]		1	4	3	8
AT4G02990.2	Transcription termination factor MTERF4, chloroplastic [Source:UniProtKB/Swiss-Prot;Acc: Q9ZT96 ]	2	6			8
AT4G04940.1	AT4G04940:p , Putative WD-repeat membrane protein [Source:UniProtKB/TrEMBL;Acc: Q93YS7 ]	4	4			8
AT4G07410.1	AT4G07410:p , Putative uncharacterized protein At4g07410 [Source:UniProtKB/TrEMBL;Acc: Q8RXU6 ]	3	3	2		8
AT3G43600.1	AAO2:p , Indole-3-acetaldehyde oxidase [Source:UniProtKB/Swiss-Prot;Acc: Q7G192 ]	4	4			8
AT3G22220.1	AT3G22220:p , HAT transposon superfamily [Source:UniProtKB/TrEMBL;Acc: Q9LIE1 ]	2	1	3	2	8
AT3G23600.1	AT3G23600:p , AT3g23600/MDB19_9 [Source:UniProtKB/TrEMBL;Acc: Q9LUG8 ]	3	5			8
AT3G27380.1	SDH2-1:p , Succinate dehydrogenase [ubiquinone] iron-sulfur subunit 1, mitochondrial [Source:UniProtKB/Swiss-Prot;Acc: ...	4	4			8
AT3G53420.1	PIP2A:p , PIP2A [Source:UniProtKB/TrEMBL;Acc: A0A178V8P4 ]	4	4			8
AT3G44010.1	AT4G33865:p , Ribosomal protein S14p/S29e family protein [Source:UniProtKB/TrEMBL;Acc: A0A178VAH5 ]	4	4			8
AT3G27850.1	RPL12-C:p , 50S ribosomal protein L12-3, chloroplastic [Source:UniProtKB/Swiss-Prot;Acc: P36212 ]	4	4			8
AT3G26420.1	ATRZ-1A:p , Glycine-rich RNA-binding protein RZ1A [Source:UniProtKB/Swiss-Prot;Acc: Q9LIN3 ]	5	3			8
AT3G54050.2	HCEF1:p , Fructose-1,6-bisphosphatase 1, chloroplastic [Source:UniProtKB/Swiss-Prot;Acc: P25851 ]	4	4			8
AT3G22850.1	AT3G22850:p , Aluminum induced protein with YGL and LRDR motifs [Source:UniProtKB/TrEMBL;Acc: Q9LIL3 ]	4	4			8
AT3G21220.1	MKK5:p , MKK5 [Source:UniProtKB/TrEMBL;Acc: A0A178VIK5 ]	5	3			8
AT3G14840.2	AT3G14840:p , Probable leucine-rich repeat receptor-like serine/threonine-protein kinase At3g14840 [Source:UniProtKB/Sw ...	5	3			8
AT3G03250.3	UDP-GLUCOSE PYROPHOSPHORYLASE 1 [Source:UniProtKB/TrEMBL;Acc: A0A1I9LT02 ]	2	6			8
AT3G22110.1	PAC1:p , Proteasome subunit alpha type-4-A [Source:UniProtKB/Swiss-Prot;Acc: O81148 ]	4	4			8
AT3G15000.1	AT3G15000:p , Multiple organellar RNA editing factor 8, chloroplastic/mitochondrial [Source:UniProtKB/Swiss-Prot;Acc: Q ...	3	3	1	1	8
AT3G03920.1	AT3G03920:p , Putative H/ACA ribonucleoprotein complex subunit 1-like protein 1 [Source:UniProtKB/Swiss-Prot;Acc: Q8VZT ...	3	5			8
AT3G20440.1	EMB2729:p , 1,4-alpha-glucan-branching enzyme 3, chloroplastic/amyloplastic [Source:UniProtKB/Swiss-Prot;Acc: D2WL32 ]	1	2	4	1	8
AT3G06720.2	IMPA-1:p , Importin subunit alpha [Source:UniProtKB/TrEMBL;Acc: A0A178VHS3 ]	3	5			8
AT3G04760.1	AT3G04760:p , Pentatricopeptide repeat-containing protein At3g04760, chloroplastic [Source:UniProtKB/Swiss-Prot;Acc: Q9 ...	4	4			8
AT2G34560.1	AT2G34560:p , AT2G34560 protein [Source:UniProtKB/TrEMBL;Acc: B9DGC0 ]	4	4			8
AT2G39670.2	AT2G39670:p , Radical SAM superfamily protein [Source:UniProtKB/TrEMBL;Acc: F4IVY6 ]	4	4			8
AT2G41475.1	AT2G41475:p , Embryo-specific protein ATS3A [Source:UniProtKB/Swiss-Prot;Acc: Q681K2 ]	4	4			8
AT2G46780.2	At2g46780 [Source:UniProtKB/TrEMBL;Acc: Q501B0 ]	4	4			8
AT3G01670.2	Sieve element occlusion protein [Source:UniProtKB/TrEMBL;Acc: A0A1I9LMF2 ]			5	3	8
AT2G40620.1	AT2G40620:p , bZIP transcription factor 18 [Source:UniProtKB/Swiss-Prot;Acc: O22873 ]	5	3			8
AT2G30050.1	AT2G30050:p , Protein transport protein SEC13 homolog B [Source:UniProtKB/Swiss-Prot;Acc: O64740 ]	4	4			8
AT2G21620.1	RD2:p , Adenine nucleotide alpha hydrolases-like superfamily protein [Source:UniProtKB/TrEMBL;Acc: Q94II5 ]	3	5			8
AT1G74640.1	AT1G74640:p , Alpha/beta-Hydrolases superfamily protein [Source:UniProtKB/TrEMBL;Acc: Q8L475 ]	5	3			8
AT1G77180.1	SKIP:p , SNW/SKI-interacting protein [Source:UniProtKB/Swiss-Prot;Acc: O80653 ]	4	4			8
AT2G07360.2	AT2G07360:p , SH3 domain-containing protein [Source:UniProtKB/TrEMBL;Acc: F4IL68 ]	2	6			8
AT2G21230.4	Basic-leucine zipper (BZIP) transcription factor family protein [Source:UniProtKB/TrEMBL;Acc: B3H7M2 ]	4	4			8
AT2G17790.1	VPS35A:p , Vacuolar protein sorting-associated protein 35A [Source:UniProtKB/Swiss-Prot;Acc: Q7X659 ]	1	3	2	2	8
AT2G21660.1	CCR2:p , Glycine-rich RNA-binding protein 7 [Source:UniProtKB/Swiss-Prot;Acc: Q03250 ]	3	5			8
AT2G01350.1	QPT:p , QPT [Source:UniProtKB/TrEMBL;Acc: A0A178VX18 ]	3	5			8
AT2G04550.3	IBR5:p , Protein-tyrosine-phosphatase IBR5 [Source:UniProtKB/Swiss-Prot;Acc: Q84JU4 ]	3	5			8
AT1G72680.1	CAD1:p , CAD1 [Source:UniProtKB/TrEMBL;Acc: A0A178WLT3 ]	2	6			8
AT1G76160.1	sks5:p , Sks5 [Source:UniProtKB/TrEMBL;Acc: A0A178WJJ9 ]	4	4			8
AT2G02070.2	Protein indeterminate-domain 5, chloroplastic [Source:UniProtKB/Swiss-Prot;Acc: Q9ZUL3 ]	4	4			8
AT1G29400.1	ML5:p , Protein MEI2-like 5 [Source:UniProtKB/Swiss-Prot;Acc: Q8VWF5 ]	3	3		2	8
AT1G54410.1	AT1G54410:p , HIRD11 [Source:UniProtKB/TrEMBL;Acc: A0A178WR56 ]	4	4			8
AT1G44446.4	CH1 [Source:UniProtKB/TrEMBL;Acc: A0A178W6L1 ]	5	3			8
AT1G52300.1	AT1G52300:p , 60S ribosomal protein L37-2 [Source:UniProtKB/Swiss-Prot;Acc: Q43292 ]	4	4			8
AT1G31330.1	PSAF:p , Photosystem I reaction center subunit III, chloroplastic [Source:UniProtKB/Swiss-Prot;Acc: Q9SHE8 ]	6	2			8
AT1G55325.3	RNA polymerase II transcription mediators [Source:TAIR;Acc: AT1G55325 ]	3	5			8
AT1G43850.2	SEU:p , Transcriptional corepressor SEUSS [Source:UniProtKB/Swiss-Prot;Acc: Q8W234 ]	2	3	2	1	8
AT1G60850.2	ATRPAC42:p , DNA-directed RNA polymerase family protein [Source:UniProtKB/TrEMBL;Acc: Q9C6C2 ]	3	5			8
AT1G49670.2	NQR:p , ARP protein (REF) [Source:TAIR;Acc: AT1G49670 ]	3	5			8
AT1G53850.2	PAE1:p , Proteasome subunit alpha type-5-A [Source:UniProtKB/Swiss-Prot;Acc: O81149 ]	3	5			8
AT1G47550.2	SEC3A:p , Exocyst complex component sec3A [Source:UniProtKB/TrEMBL;Acc: F4HTA1 ]	2	2	2	2	8
AT1G59900.2	Pyruvate dehydrogenase E1 component subunit alpha-1, mitochondrial [Source:UniProtKB/Swiss-Prot;Acc: P52901 ]	4	4			8
AT1G01800.1	AT1G01800:p , AT1G01800 protein [Source:UniProtKB/TrEMBL;Acc: Q94K30 ]	5	3			8
AT1G22940.1	TH1:p , Thiamine biosynthetic bifunctional enzyme TH1, chloroplastic [Source:UniProtKB/Swiss-Prot;Acc: Q5M731 ]	5	3			8
AT1G01960.1	EDA10:p , Brefeldin A-inhibited guanine nucleotide-exchange protein 3 [Source:UniProtKB/Swiss-Prot;Acc: Q9LPC5 ]	2	6			8
AT1G06230.3	GTE4:p , Transcription factor GTE4 [Source:UniProtKB/Swiss-Prot;Acc: Q9LNC4 ]	1	7			8
AT1G23820.1	SPDS1:p , Spermidine synthase 1 [Source:UniProtKB/Swiss-Prot;Acc: Q9ZUB3 ]	3	5			8
AT1G12770.2	DEAD-box ATP-dependent RNA helicase 47, mitochondrial [Source:UniProtKB/Swiss-Prot;Acc: Q8W4E1 ]	2	6			8
AT1G14830.1	DL1C:p , DRP1C [Source:UniProtKB/TrEMBL;Acc: A0A178W4V6 ]	3	5			8
AT1G15820.1	LHCB6:p , Chlorophyll a-b binding protein, chloroplastic [Source:UniProtKB/TrEMBL;Acc: Q9LMQ2 ]	3	3	1	1	8
AT1G04810.1	AT1G04810:p , 26S proteasome non-ATPase regulatory subunit 1 homolog B [Source:UniProtKB/Swiss-Prot;Acc: Q9MAT0 ]	2	6			8
ATCG00270.1	psbD:p , Photosystem II D2 protein [Source:UniProtKB/Swiss-Prot;Acc: P56761 ]	3	4			7
AT5G52650.1	AT5G52650:p , 40S ribosomal protein S10-3 [Source:UniProtKB/Swiss-Prot;Acc: Q9LTF2 ]	3	4			7
AT5G66190.1	FNR1:p , Ferredoxin--NADP reductase, leaf isozyme 1, chloroplastic [Source:UniProtKB/Swiss-Prot;Acc: Q9FKW6 ]	3	4			7
AT5G52470.1	FIB1:p , Probable mediator of RNA polymerase II transcription subunit 36b [Source:UniProtKB/Swiss-Prot;Acc: Q9FEF8 ]	3	4			7
ATCG00680.1	psbB:p , Photosystem II CP47 reaction center protein [Source:UniProtKB/TrEMBL;Acc: A0A1B1W4X0 ]	5	2			7
AT5G47500.1	AT5G47500:p , Probable pectinesterase 68 [Source:UniProtKB/Swiss-Prot;Acc: Q8LPF3 ]	3	4			7
AT5G47480.2	Protein transport protein SEC16A homolog [Source:UniProtKB/Swiss-Prot;Acc: Q9FGK9 ]	6	1			7
AT5G18110.1	NCBP:p , Eukaryotic translation initiation factor NCBP [Source:UniProtKB/Swiss-Prot;Acc: Q9FK59 ]	4	3			7
AT5G15270.3	Putative uncharacterized protein At5g15270 [Source:UniProtKB/TrEMBL;Acc: Q0WNX3 ]	4	3			7
AT5G42310.1	AT5G42310:p , Pentatricopeptide repeat-containing protein At5g42310, mitochondrial [Source:UniProtKB/Swiss-Prot;Acc: Q8 ...	4	3			7
AT5G18410.2	PIR121:p , transcription activators [Source:TAIR;Acc: AT5G18410 ]	3	4			7
AT5G15450.1	CLPB3:p , Chaperone protein ClpB3, chloroplastic [Source:UniProtKB/Swiss-Prot;Acc: Q9LF37 ]	2	2	2	1	7
AT5G25780.1	EIF3B-2:p , Eukaryotic translation initiation factor 3 subunit B [Source:UniProtKB/TrEMBL;Acc: Q8GUM1 ]	2	1	2	2	7
AT5G21326.1	AT5G21326:p , Non-specific serine/threonine protein kinase [Source:UniProtKB/TrEMBL;Acc: A0A178URQ5 ]	5	2			7
AT5G14250.1	COP13:p , COP9 signalosome complex subunit 3 [Source:UniProtKB/Swiss-Prot;Acc: Q8W575 ]	4	3			7
AT5G35530.1	AT5G35530:p , 40S ribosomal protein S3-3 [Source:UniProtKB/Swiss-Prot;Acc: Q9FJA6 ]	4	3			7
AT4G33090.1	APM1:p , Aminopeptidase [Source:UniProtKB/TrEMBL;Acc: A0A178UWR6 ]	1	3	1	2	7
AT4G37190.2	AT4G37190:p , At4g37190 [Source:UniProtKB/TrEMBL;Acc: O23167 ]	4	3			7
AT4G31200.3	AT4G31200:p , At4g31200 [Source:UniProtKB/TrEMBL;Acc: O49570 ]	3	2	1	1	7
AT4G32910.1	AT4G32910:p , Nuclear pore complex protein NUP85 [Source:UniProtKB/Swiss-Prot;Acc: Q8RXH2 ]	4	3			7
AT5G05470.1	EIF2 ALPHA:p , Eukaryotic translation initiation factor 2 subunit alpha [Source:UniProtKB/Swiss-Prot;Acc: Q9FE78 ]	4	3			7
AT4G30190.1	HA2:p , Plasma membrane ATPase [Source:UniProtKB/TrEMBL;Acc: F4JPJ7 ]	3	3	1		7
AT5G01530.1	LHCB4.1:p , Chlorophyll a-b binding protein CP29.1, chloroplastic [Source:UniProtKB/Swiss-Prot;Acc: Q07473 ]	3	4			7
AT5G07030.1	AT5G07030:p , Eukaryotic aspartyl protease family protein [Source:UniProtKB/TrEMBL;Acc: F4K5B9 ]	3	4			7
AT4G25130.1	PMSR4:p , Peptide methionine sulfoxide reductase A4, chloroplastic [Source:UniProtKB/Swiss-Prot;Acc: P54150 ]	4	3			7
AT4G11120.1	AT4G11120:p , Elongation factor Ts, mitochondrial [Source:UniProtKB/Swiss-Prot;Acc: Q5XF75 ]	2	5			7
AT4G27640.1	AT4G27640:p , ARM repeat superfamily protein [Source:UniProtKB/TrEMBL;Acc: Q8W498 ]	5	2			7
AT3G62240.1	AT3G62240:p , At3g62240 [Source:UniProtKB/TrEMBL;Acc: Q9M1Q0 ]	4	3			7
AT4G15900.1	PRL1:p , Protein pleiotropic regulatory locus 1 [Source:UniProtKB/Swiss-Prot;Acc: Q42384 ]	2	5			7
AT4G21280.1	PSBQA:p , Oxygen-evolving enhancer protein 3-1, chloroplastic [Source:UniProtKB/Swiss-Prot;Acc: Q9XFT3 ]	3	3	1		7
AT4G13350.2	NIG:p , NIG [Source:UniProtKB/TrEMBL;Acc: A0A178V2M7 ]	3	4			7
AT4G17950.1	AT4G17950:p , AT-hook motif nuclear-localized protein 13 [Source:UniProtKB/Swiss-Prot;Acc: Q940I0 ]	3	4			7
AT4G03430.2	Protein STABILIZED1 [Source:UniProtKB/Swiss-Prot;Acc: Q9ZT71 ]	4	3			7
AT3G23810.1	SAHH2:p , Adenosylhomocysteinase [Source:UniProtKB/TrEMBL;Acc: A0A178VEP9 ]	2	5			7
AT3G56340.1	AT3G56340:p , 40S ribosomal protein S26 [Source:UniProtKB/TrEMBL;Acc: A0A178VFW7 ]	3	4			7
AT3G61220.3	NAD(P)-binding Rossmann-fold superfamily protein [Source:UniProtKB/TrEMBL;Acc: A0A1I9LNT2 ]	3	4			7
AT3G50970.1	LTI30:p , Dehydrin Xero 2 [Source:UniProtKB/Swiss-Prot;Acc: P42758 ]		7			7
AT3G54860.1	ATVPS33:p , Sec1/munc18-like (SM) proteins superfamily [Source:UniProtKB/TrEMBL;Acc: F4JE40 ]	2	5			7
AT3G59920.1	GDI2:p , Guanosine nucleotide diphosphate dissociation inhibitor [Source:UniProtKB/TrEMBL;Acc: A0A178VFJ4 ]	3	4			7
AT3G53710.2	AGD6:p , Probable ADP-ribosylation factor GTPase-activating protein AGD6 [Source:UniProtKB/Swiss-Prot;Acc: Q9M354 ]	2	5			7
AT3G51260.1	PAD1:p , Proteasome endopeptidase complex [Source:UniProtKB/TrEMBL;Acc: A0A178VPE4 ]	3	4			7
AT3G19120.1	AT3G19120:p , AT3g19120/MVI11_3 [Source:UniProtKB/TrEMBL;Acc: Q9LJL8 ]	2	5			7
AT3G06050.1	PRXIIF:p , PRXIIF [Source:UniProtKB/TrEMBL;Acc: A0A178VBA5 ]	4	3			7
AT3G20370.2	AT3g20370/MQC12_13 [Source:UniProtKB/TrEMBL;Acc: Q9LTQ5 ]	2	5			7
AT3G13490.1	OVA5:p , Lysine--tRNA ligase, chloroplastic/mitochondrial [Source:UniProtKB/Swiss-Prot;Acc: Q9LJE2 ]	3	4			7
AT3G06670.1	AT3G06670:p , Binding protein [Source:UniProtKB/TrEMBL;Acc: F4JC31 ]	2	5			7
AT3G16640.1	TCTP:p , Translationally-controlled tumor protein 1 [Source:UniProtKB/Swiss-Prot;Acc: P31265 ]	3	3	1		7
AT3G19740.1	AT3G19740:p , P-loop containing nucleoside triphosphate hydrolases superfamily protein [Source:UniProtKB/TrEMBL;Acc: F4 ...	4	3			7
AT3G04790.1	AT3G04790:p , EMB3119 [Source:UniProtKB/TrEMBL;Acc: A0A178V804 ]	2	5			7
AT3G08030.2	AT3G08030:p , F17A17.37 protein [Source:UniProtKB/TrEMBL;Acc: Q9SFB1 ]	2	5			7
AT3G10050.1	OMR1:p , Threonine dehydratase [Source:UniProtKB/TrEMBL;Acc: A0A178VHF4 ]	5	2			7
AT3G07630.1	ADT2:p , Arogenate dehydratase/prephenate dehydratase 2, chloroplastic [Source:UniProtKB/Swiss-Prot;Acc: Q9SSE7 ]	3	4			7
AT3G10160.1	DFC:p , Folylpolyglutamate synthase [Source:UniProtKB/Swiss-Prot;Acc: F4J2K2 ]	4	3			7
AT3G16520.3	UGT88A1:p , UDP-glycosyltransferase 88A1 [Source:UniProtKB/Swiss-Prot;Acc: Q9LK73 ]	2	5			7
AT2G33450.1	AT2G33450:p , PRPL28 [Source:UniProtKB/TrEMBL;Acc: A0A178VYG9 ]	3	4			7
AT2G27720.2	AT2G27720:p , 60S acidic ribosomal protein family [Source:UniProtKB/TrEMBL;Acc: F4IGR4 ]	4	3			7
AT2G32170.1	AT2G32170:p , S-adenosyl-L-methionine-dependent methyltransferases superfamily protein [Source:UniProtKB/TrEMBL;Acc: F4 ...	5	2			7
AT2G28390.1	AT2G28390:p , Vacuolar fusion protein MON1 homolog [Source:UniProtKB/Swiss-Prot;Acc: Q9SKN1 ]	2	5			7
AT2G40980.1	AT2G40980:p , Protein kinase superfamily protein [Source:UniProtKB/TrEMBL;Acc: Q9SLM4 ]	4	3			7
AT2G30260.1	U2B'':p , U2 small nuclear ribonucleoprotein B&#39;&#39; [Source:UniProtKB/Swiss-Prot;Acc: O22922 ]	3	4			7
AT2G42400.1	VOZ2:p , VOZ2 [Source:UniProtKB/TrEMBL;Acc: A0A178VSV5 ]	4	3			7
AT2G41040.1	AT2G41040:p , Uncharacterized methyltransferase At2g41040, chloroplastic [Source:UniProtKB/Swiss-Prot;Acc: Q0WPT7 ]	3	4			7
AT2G45790.1	PMM:p , Phosphomannomutase [Source:UniProtKB/Swiss-Prot;Acc: O80840 ]	3	4			7
AT2G36170.1	UBQ1:p , Ubiquitin-60S ribosomal protein L40-1 [Source:UniProtKB/Swiss-Prot;Acc: B9DHA6 ]	4	3			7
AT2G41060.1	AT2G41060:p , UBP1-associated protein 2B [Source:UniProtKB/Swiss-Prot;Acc: O80678 ]	3	4			7
AT2G39900.1	AT2G39900:p , WLIM2a [Source:UniProtKB/TrEMBL;Acc: A0A178VU35 ]	3	4			7
AT2G30950.4	FtsH extracellular protease family [Source:TAIR;Acc: AT2G30950 ]	4	3			7
AT1G79340.1	MC4:p , Metacaspase-4 [Source:UniProtKB/Swiss-Prot;Acc: O64517 ]	3	4			7
AT1G76680.1	OPR1:p , 12-oxophytodienoate reductase 1 [Source:UniProtKB/TrEMBL;Acc: F4I403 ]	4	3			7
AT1G78850.1	AT1G78850:p , EP1-like glycoprotein 3 [Source:UniProtKB/Swiss-Prot;Acc: Q9ZVA4 ]	3	4			7
AT1G72970.2	HTH:p , HTH [Source:UniProtKB/TrEMBL;Acc: A0A178WG21 ]	4	3			7
AT2G19540.1	AT2G19540:p , Putative WD-40 repeat protein [Source:UniProtKB/TrEMBL;Acc: Q9ZUN8 ]	3	4			7
AT1G75210.2	Cytosolic IMP-GMP specific 5-nucleotidase, putative [Source:UniProtKB/TrEMBL;Acc: Q8RWN4 ]	5	2			7
AT2G26430.1	RCY1:p , Cyclin-L1-1 [Source:UniProtKB/Swiss-Prot;Acc: Q8RWV3 ]	3	4			7
AT1G80910.1	AT1G80910:p , Vacuolar fusion protein CCZ1 homolog B [Source:UniProtKB/Swiss-Prot;Acc: C0Z274 ]	2	5			7
AT2G21170.3	TIM [Source:UniProtKB/TrEMBL;Acc: A0A178VN28 ]	3	4			7
AT1G79020.1	AT1G79020:p , Enhancer of polycomb-like protein [Source:UniProtKB/TrEMBL;Acc: Q8GYQ9 ]	2	5			7
AT1G71270.1	POK:p , Vacuolar protein sorting-associated protein 52 A [Source:UniProtKB/Swiss-Prot;Acc: Q94KD3 ]	1	1	2	3	7
AT1G70770.2	AT1G70770:p , AT1G70770 protein [Source:UniProtKB/TrEMBL;Acc: Q9S791 ]	4	3			7
AT1G76080.1	CDSP32:p , CDSP32 [Source:UniProtKB/TrEMBL;Acc: A0A178WHK1 ]	3	2	1	1	7
AT1G69410.1	ELF5A-3:p , Eukaryotic translation initiation factor 5A-3 [Source:UniProtKB/Swiss-Prot;Acc: Q9C505 ]	4	3			7
AT1G49820.1	MTK:p , Methylthioribose kinase [Source:UniProtKB/Swiss-Prot;Acc: Q9C6D2 ]	3	4			7
AT1G26880.1	AT1G26880:p , 60S ribosomal protein L34-1 [Source:UniProtKB/Swiss-Prot;Acc: Q42351 ]	3	4			7
AT1G48900.1	AT1G48900:p , Signal recognition particle 54 kDa protein 3 [Source:UniProtKB/Swiss-Prot;Acc: P49967 ]	4	3			7
AT1G27450.2	APT1:p , Adenine phosphoribosyl transferase 1 [Source:UniProtKB/TrEMBL;Acc: F4HSX1 ]	2	5			7
AT1G49040.1	SCD1:p , SCD1 [Source:UniProtKB/TrEMBL;Acc: A0A178WQS8 ]	3	4			7
AT1G48970.1	AT1G48970:p , NagB/RpiA/CoA transferase-like superfamily protein [Source:UniProtKB/TrEMBL;Acc: F4I048 ]	1	6			7
AT1G63970.1	ISPF:p , 2-C-methyl-D-erythritol 2,4-cyclodiphosphate synthase, chloroplastic [Source:UniProtKB/Swiss-Prot;Acc: Q9CAK8 ...	2	5			7
AT1G48110.2	ECT7:p , evolutionarily conserved C-terminal region 7 [Source:TAIR;Acc: AT1G48110 ]	4	3			7
AT1G17745.2	AT1G17745:p , D-3-phosphoglycerate dehydrogenase [Source:TAIR;Acc: AT1G17745 ]	4	3			7
AT1G22360.1	UGT85A2:p , UDP-glycosyltransferase 85A2 [Source:UniProtKB/Swiss-Prot;Acc: Q9ZWJ3 ]	4	3			7
AT1G09200.1	AT1G09200:p , Histone H3 [Source:UniProtKB/TrEMBL;Acc: A0A178WG20 ]	3	4			7
AT1G12780.1	UGE1:p , Bifunctional UDP-glucose 4-epimerase and UDP-xylose 4-epimerase 1 [Source:UniProtKB/Swiss-Prot;Acc: Q42605 ]	4	3			7
AT1G03160.4	Probable transmembrane GTPase FZO-like, chloroplastic [Source:UniProtKB/Swiss-Prot;Acc: Q1KPV0 ]	1		4	2	7
AT1G15440.1	PWP2:p , Periodic tryptophan protein 2 [Source:UniProtKB/Swiss-Prot;Acc: Q8VYZ5 ]	3	4			7
AT1G10670.4	ACLA-1:p , ATP-citrate lyase A-1 [Source:UniProtKB/TrEMBL;Acc: F4I5V8 ]	2	5			7
AT1G15930.1	AT1G15930:p , 40S ribosomal protein S12-1 [Source:UniProtKB/Swiss-Prot;Acc: Q9S9P1 ]	3	4			7
AT1G20580.1	AT1G20580:p , Small nuclear ribonucleoprotein SmD3b [Source:UniProtKB/Swiss-Prot;Acc: Q9LM92 ]	2	5			7
AT1G07250.1	UGT71C4:p , UDP-glycosyltransferase 71C4 [Source:UniProtKB/Swiss-Prot;Acc: Q9LML6 ]	3	4			7
AT1G26230.4	Cpn60beta4 [Source:UniProtKB/TrEMBL;Acc: A0A178WH16 ]	2	5			7
AT1G16460.2	RDH2:p , Thiosulfate/3-mercaptopyruvate sulfurtransferase 2 [Source:UniProtKB/Swiss-Prot;Acc: Q24JL3 ]	3	4			7
AT1G08420.2	BSL2:p , Serine/threonine-protein phosphatase BSL2 [Source:UniProtKB/Swiss-Prot;Acc: Q9SJF0 ]	4	2	1		7
AT5G55130.1	CNX5:p , Adenylyltransferase and sulfurtransferase MOCS3 [Source:UniProtKB/Swiss-Prot;Acc: Q9ZNW0 ]	2	4			6
ATCG00020.1	psbA:p , Photosystem II protein D1 [Source:UniProtKB/Swiss-Prot;Acc: P83755 ]	3	3			6
ATCG00470.1	atpE:p , ATP synthase epsilon chain, chloroplastic [Source:UniProtKB/Swiss-Prot;Acc: P09468 ]	3	3			6
AT5G61410.1	RPE:p , RPE [Source:UniProtKB/TrEMBL;Acc: A0A178UPG9 ]	2	3	1		6
ATCG00280.1	psbC:p , Photosystem II CP43 reaction center protein [Source:UniProtKB/TrEMBL;Acc: A0A1B1W4T4 ]	2	4			6
ATCG01120.1	rps15:p , 30S ribosomal protein S15, chloroplastic [Source:UniProtKB/Swiss-Prot;Acc: P56805 ]	3	3			6
ATCG00420.1	ndhJ:p , NAD(P)H-quinone oxidoreductase subunit J, chloroplastic [Source:UniProtKB/Swiss-Prot;Acc: P56754 ]	2	4			6
AT5G61790.1	CNX1:p , Calnexin homolog 1 [Source:UniProtKB/Swiss-Prot;Acc: P29402 ]	3	3			6
AT5G52920.1	PKP-BETA1:p , Pyruvate kinase [Source:UniProtKB/TrEMBL;Acc: A0A178U9G2 ]	3	3			6
AT5G48180.1	NSP5:p , Nitrile-specifier protein 5 [Source:UniProtKB/Swiss-Prot;Acc: Q93XW5 ]	3	3			6
AT5G58040.2	FIP1[V]-like protein [Source:UniProtKB/Swiss-Prot;Acc: F4KDH9 ]	3	3			6
AT5G25220.2	KNAT3:p , KNAT3 [Source:UniProtKB/TrEMBL;Acc: A0A178U9D1 ]	2	4			6
AT5G17020.1	XPO1A:p , XPO1A [Source:UniProtKB/TrEMBL;Acc: A0A178U9W2 ]	2	4			6
AT5G46430.1	AT5G46430:p , 60S ribosomal protein L32-2 [Source:UniProtKB/Swiss-Prot;Acc: Q9FHG2 ]	3	3			6
AT5G40200.1	DegP9:p , Protease Do-like 9 [Source:UniProtKB/Swiss-Prot;Acc: Q9FL12 ]	4	2			6
AT5G45510.1	AT5G45510:p , Probable disease resistance protein At5g45510 [Source:UniProtKB/Swiss-Prot;Acc: Q8VZC7 ]	4	2			6
AT5G27120.1	AT5G27120:p , Probable nucleolar protein 5-1 [Source:UniProtKB/Swiss-Prot;Acc: O04658 ]	2	4			6
AT5G14520.1	AT5G14520:p , Pescadillo homolog [Source:UniProtKB/Swiss-Prot;Acc: Q9LYK7 ]	2	4			6
AT5G20040.3	IPT9:p , Isopentenyltransferase 9 [Source:UniProtKB/TrEMBL;Acc: F4K2Q7 ]	2	4			6
AT5G46250.3	AT5G46250:p , La-related protein 6A [Source:UniProtKB/Swiss-Prot;Acc: Q94A38 ]	3	3			6
AT5G01390.1	AT5G01390:p , DNAJ heat shock family protein [Source:UniProtKB/TrEMBL;Acc: Q9M034 ]	3	3			6
AT5G10010.1	AT5G10010:p , Protein HEAT INTOLERANT 4 [Source:UniProtKB/Swiss-Prot;Acc: A2RVJ8 ]	1	5			6
AT4G38740.1	ROC1:p , Peptidyl-prolyl cis-trans isomerase [Source:UniProtKB/TrEMBL;Acc: A0A178V2S8 ]	1	5			6
AT4G32460.2	AT4G32460:p , At4g32460 [Source:UniProtKB/TrEMBL;Acc: Q8LAR0 ]	3	3			6
AT4G36250.1	ALDH3F1:p , Aldehyde dehydrogenase [Source:UniProtKB/TrEMBL;Acc: A0A178UZB9 ]	2	4			6
AT5G04600.1	AT5G04600:p , AT5g04600/T32M21_200 [Source:UniProtKB/TrEMBL;Acc: Q9LZ65 ]	3	3			6
AT4G33470.1	hda14:p , Histone deacetylase [Source:UniProtKB/TrEMBL;Acc: A0A178V1U6 ]	3	3			6
AT4G38220.2	AT4G38220:p , Peptidase M20/M25/M40 family protein [Source:UniProtKB/TrEMBL;Acc: F4JTK8 ]	5	1			6
AT5G08300.1	AT5G08300:p , Succinate--CoA ligase [ADP-forming] subunit alpha, mitochondrial [Source:UniProtKB/TrEMBL;Acc: A0A178U834 ...	3	3			6
AT5G11040.1	TRS120:p , Trafficking protein particle complex II-specific subunit 120 homolog [Source:UniProtKB/Swiss-Prot;Acc: Q9FY6 ...	2	4			6
AT5G11420.1	AT5G11420:p , Putative uncharacterized protein At5g11420 [Source:UniProtKB/TrEMBL;Acc: Q9LYE7 ]	3	3			6
AT5G06290.1	2-Cys Prx B:p , 2-Cys peroxiredoxin BAS1-like, chloroplastic [Source:UniProtKB/Swiss-Prot;Acc: Q9C5R8 ]	3	3			6
AT4G10750.1	AT4G10750:p , Phosphoenolpyruvate carboxylase family protein [Source:UniProtKB/TrEMBL;Acc: O82487 ]	3	3			6
AT4G20980.1	AT4G20980:p , Eukaryotic translation initiation factor 3 subunit D [Source:UniProtKB/Swiss-Prot;Acc: P56820 ]	3	3			6
AT4G14210.1	PDS3:p , 15-cis-phytoene desaturase, chloroplastic/chromoplastic [Source:UniProtKB/Swiss-Prot;Acc: Q07356 ]	2	4			6
AT4G18040.1	EIF4E:p , eIF4E1 [Source:UniProtKB/TrEMBL;Acc: A0A178UXU3 ]	3	3			6
AT4G16760.2	ACX1:p , Peroxisomal acyl-coenzyme A oxidase 1 [Source:UniProtKB/Swiss-Prot;Acc: O65202 ]	2	4			6
AT4G00730.1	ANL2:p , Homeobox-leucine zipper protein ANTHOCYANINLESS 2 [Source:UniProtKB/Swiss-Prot;Acc: Q0WV12 ]	1	1	3	1	6
AT4G25080.6	magnesium-protoporphyrin IX methyltransferase [Source:TAIR;Acc: AT4G25080 ]	2	4			6
AT4G28030.1	AT4G28030:p , AT4g28030/T13J8_140 [Source:UniProtKB/TrEMBL;Acc: Q94AC8 ]	3	3			6
AT4G17890.2	AGD8:p , Probable ADP-ribosylation factor GTPase-activating protein AGD8 [Source:UniProtKB/Swiss-Prot;Acc: Q8H100 ]	2	4			6
AT3G60820.2	PBF1:p , Proteasome subunit beta type [Source:UniProtKB/TrEMBL;Acc: A0A178V6R9 ]	3	3			6
AT3G58570.1	AT3G58570:p , DEAD-box ATP-dependent RNA helicase 52 [Source:UniProtKB/Swiss-Prot;Acc: Q9M2F9 ]	3	3			6
AT3G58560.1	AT3G58560:p , Carbon catabolite repressor protein 4 homolog 1 [Source:UniProtKB/Swiss-Prot;Acc: Q8W0Z9 ]	2	4			6
AT3G47450.2	NOA1:p , P-loop containing nucleoside triphosphate hydrolases superfamily protein [Source:TAIR;Acc: AT3G47450 ]	2	4			6
AT3G52200.2	LTA3:p , Dihydrolipoamide acetyltransferase component of pyruvate dehydrogenase complex [Source:UniProtKB/TrEMBL;Acc: F ...	4	2			6
AT3G44190.2	At3g44190 [Source:UniProtKB/TrEMBL;Acc: Q9LXP4 ]	3	3			6
AT3G26520.1	TIP2:p , Aquaporin TIP1-2 [Source:UniProtKB/Swiss-Prot;Acc: Q41963 ]	3	3			6
AT3G48090.1	EDS1:p , Protein EDS1 [Source:UniProtKB/Swiss-Prot;Acc: Q9SU72 ]	2	4			6
AT3G48690.1	CXE12:p , Probable carboxylesterase 12 [Source:UniProtKB/Swiss-Prot;Acc: Q9SMN0 ]	2	4			6
AT3G18000.1	XPL1:p , XPL1 [Source:UniProtKB/TrEMBL;Acc: A0A178VHS8 ]	3	3			6
AT3G16630.1	KINESIN-13A:p , Kinesin-like protein [Source:UniProtKB/TrEMBL;Acc: A0A178VP70 ]	1	2	2	1	6
AT3G10350.1	AT3G10350:p , P-loop containing nucleoside triphosphate hydrolases superfamily protein [Source:UniProtKB/TrEMBL;Acc: F4 ...	1	5			6
AT3G11200.1	AL2:p , PHD finger protein ALFIN-LIKE 2 [Source:UniProtKB/Swiss-Prot;Acc: Q9SRM4 ]	3	3			6
AT3G06730.1	TRX z:p , Thioredoxin-like protein CITRX, chloroplastic [Source:UniProtKB/Swiss-Prot;Acc: Q9M7X9 ]	2	4			6
AT3G14790.2	Rhamnose biosynthesis 3 [Source:UniProtKB/TrEMBL;Acc: A0A1I9LN83 ]	3	3			6
AT3G07810.1	AT3G07810:p , RNA-binding (RRM/RBD/RNP motifs) family protein [Source:UniProtKB/TrEMBL;Acc: F4JFN7 ]	3	3			6
AT3G14900.1	AT3G14900:p , Putative uncharacterized protein At3g14900 [Source:UniProtKB/TrEMBL;Acc: Q9LKB4 ]	3	3			6
AT3G21140.1	AT3G21140:p , Putative uncharacterized protein At3g21140 [Source:UniProtKB/TrEMBL;Acc: Q8L637 ]	4	2			6
AT3G04650.1	AT3G04650:p , AT3g04650/F7O18_13 [Source:UniProtKB/TrEMBL;Acc: Q9SR09 ]	1	5			6
AT3G17840.1	RLK902:p , Probable inactive receptor kinase RLK902 [Source:UniProtKB/Swiss-Prot;Acc: Q9LVI6 ]	3	3			6
AT2G42810.4	Serine/threonine-protein phosphatase 5 [Source:UniProtKB/Swiss-Prot;Acc: Q84XU2 ]	1	5			6
AT2G45290.1	AT2G45290:p , Transketolase-2, chloroplastic [Source:UniProtKB/Swiss-Prot;Acc: F4IW47 ]	3	3			6
AT2G35490.1	AT2G35490:p , Probable plastid-lipid-associated protein 3, chloroplastic [Source:UniProtKB/Swiss-Prot;Acc: O82291 ]	3	3			6
AT2G43760.1	AT2G43760:p , Molybdopterin synthase catalytic subunit [Source:UniProtKB/TrEMBL;Acc: A0A178VNE3 ]	3	3			6
AT2G31370.5	AT2G31370:p , AT2G31370 protein [Source:UniProtKB/TrEMBL;Acc: B9DGB1 ]	5	1			6
AT2G30170.1	AT2G30170:p , Probable protein phosphatase 2C 26 [Source:UniProtKB/Swiss-Prot;Acc: O64730 ]	3	3			6
AT2G47850.2	AT2G47850:p , Zinc finger CCCH domain-containing protein 32 [Source:UniProtKB/Swiss-Prot;Acc: Q84W91 ]	2	4			6
AT2G34590.1	AT2G34590:p , Pyruvate dehydrogenase E1 component subunit beta-3, chloroplastic [Source:UniProtKB/Swiss-Prot;Acc: O6468 ...	1	5			6
AT2G43100.1	IPMI2:p , IPMI2 [Source:UniProtKB/TrEMBL;Acc: A0A178VZE1 ]	2	4			6
AT1G79270.2	Evolutionarily conserved C-terminal region 8 [Source:UniProtKB/TrEMBL;Acc: Q9FPE7 ]	1	5			6
AT2G23140.2	AT2G23140:p , RING-type E3 ubiquitin transferase [Source:UniProtKB/TrEMBL;Acc: F4ILG6 ]		2	2	2	6
AT2G22450.1	AT2G22450:p , Monofunctional riboflavin biosynthesis protein RIBA 2, chloroplastic [Source:UniProtKB/Swiss-Prot;Acc: Q6 ...	1	5			6
AT1G79730.1	ELF7:p , Protein PAF1 homolog [Source:UniProtKB/Swiss-Prot;Acc: F4HQA1 ]	3	3			6
AT1G80270.1	PPR596:p , PPR596 [Source:UniProtKB/TrEMBL;Acc: A0A178W3Z6 ]	4	2			6
AT1G78580.4	Alpha,alpha-trehalose-phosphate synthase [UDP-forming] 1 [Source:UniProtKB/Swiss-Prot;Acc: Q9SYM4 ]	2	3	1		6
AT2G26250.1	KCS10:p , 3-ketoacyl-CoA synthase [Source:UniProtKB/TrEMBL;Acc: A0A178VYA3 ]	3	3			6
AT1G32550.1	AT1G32550:p , 2Fe-2S ferredoxin-like superfamily protein [Source:UniProtKB/TrEMBL;Acc: F4IE99 ]	3	3			6
AT1G27400.1	AT1G27400:p , 60S ribosomal protein L17-1 [Source:UniProtKB/Swiss-Prot;Acc: Q93VI3 ]	3	3			6
AT1G42440.1	AT1G42440:p , At1g42440/F7F22_7 [Source:UniProtKB/TrEMBL;Acc: Q9ASU6 ]	2	3	1		6
AT1G31910.1	AT1G31910:p , Phosphomevalonate kinase, peroxisomal [Source:UniProtKB/Swiss-Prot;Acc: Q9C6T1 ]	3	3			6
AT1G67550.1	URE:p , Urease [Source:UniProtKB/Swiss-Prot;Acc: Q9SR52 ]			4	2	6
AT1G29940.1	NRPA2:p , DNA-directed RNA polymerase subunit beta [Source:UniProtKB/TrEMBL;Acc: A0A178W5B4 ]	4	2			6
AT1G32790.1	CID11:p , CTC-interacting domain 11 [Source:UniProtKB/TrEMBL;Acc: F4IEC7 ]	4	2			6
AT1G29320.1	AT1G29320:p , Transducin/WD40 repeat-like superfamily protein [Source:TAIR;Acc: AT1G29320 ]	3	3			6
AT1G58290.1	HEMA1:p , Glutamyl-tRNA reductase 1, chloroplastic [Source:UniProtKB/Swiss-Prot;Acc: P42804 ]	4	2			6
AT1G64430.1	AT1G64430:p , Pentatricopeptide repeat (PPR) superfamily protein [Source:UniProtKB/TrEMBL;Acc: Q8VYZ8 ]	4	2			6
AT1G53240.1	mMDH1:p , Malate dehydrogenase 1, mitochondrial [Source:UniProtKB/Swiss-Prot;Acc: Q9ZP06 ]	3	3			6
AT1G51100.1	AT1G51100:p , CRR41 [Source:UniProtKB/TrEMBL;Acc: A0A178W725 ]	3	3			6
AT1G30480.1	DRT111:p , DNA-damage-repair/toleration protein DRT111, chloroplastic [Source:UniProtKB/Swiss-Prot;Acc: P42698 ]	3	3			6
AT1G54490.1	XRN4:p , XRN4 [Source:UniProtKB/TrEMBL;Acc: A0A178WFK9 ]	2	2	1	1	6
AT1G68050.1	FKF1:p , FKF1 [Source:UniProtKB/TrEMBL;Acc: A0A178W8F6 ]	1	3		2	6
AT1G64770.2	NDF2:p , NDH-dependent cyclic electron flow 1 [Source:UniProtKB/TrEMBL;Acc: F4I890 ]	3	3			6
AT1G29670.1	AT1G29670:p , GDSL-like Lipase/Acylhydrolase superfamily protein [Source:TAIR;Acc: AT1G29670 ]	4	2			6
AT1G21640.2	NADK2:p , NAD kinase 2 [Source:UniProtKB/TrEMBL;Acc: F4HY34 ]	1	5			6
AT1G07990.1	AT1G07990:p , At1g07990/T6D22_5 [Source:UniProtKB/TrEMBL;Acc: Q8L7T5 ]	3	3			6
AT1G04270.2	RPS15:p , 40S ribosomal protein S15-1 [Source:UniProtKB/Swiss-Prot;Acc: Q08112 ]	3	3			6
AT1G15750.4	TPL:p , Protein TOPLESS [Source:UniProtKB/Swiss-Prot;Acc: Q94AI7 ]	3	3			6
AT1G04530.1	AT1G04530:p , Putative uncharacterized protein At1g04530 [Source:UniProtKB/TrEMBL;Acc: Q8VZ31 ]	3	3			6
AT1G11430.1	AT1G11430:p , Multiple organellar RNA editing factor 9, chloroplastic [Source:UniProtKB/Swiss-Prot;Acc: Q9LPZ1 ]	3	3			6
AT1G21750.1	PDIL1-1:p , Protein disulfide isomerase-like 1-1 [Source:UniProtKB/Swiss-Prot;Acc: Q9XI01 ]	3	3			6
AT1G12910.1	ATAN11:p , WD repeat-containing protein LWD1 [Source:UniProtKB/Swiss-Prot;Acc: Q9LPV9 ]	3	3			6
AT1G22530.1	PATL2:p , Patellin-2 [Source:UniProtKB/Swiss-Prot;Acc: Q56ZI2 ]	2	4			6
AT1G17690.1	NOF1:p , Putative uncharacterized protein At1g17690 [Source:UniProtKB/TrEMBL;Acc: Q8H1E7 ]		1	3	2	6
AT1G23900.2	GAMMA-ADAPTIN 1:p , AP-1 complex subunit gamma-1 [Source:UniProtKB/Swiss-Prot;Acc: Q84K16 ]	1	2	2	1	6
ATCG00905.1	rps12:p , ribosomal protein S12C [Source:TAIR;Acc: ATCG00905 ]	3	2			5
AT5G50210.1	QS:p , SUFE3 [Source:UniProtKB/TrEMBL;Acc: A0A178UIT6 ]	2	3			5
AT5G58440.1	SNX2a:p , SNX2a [Source:UniProtKB/TrEMBL;Acc: A0A178UPE2 ]	2	3			5
ATCG01060.1	psaC:p , Photosystem I iron-sulfur center [Source:UniProtKB/Swiss-Prot;Acc: P62090 ]	2	3			5
AT5G51200.3	Protein of unknown function (DUF3414) [Source:TAIR;Acc: AT5G51200 ]	3	2			5
AT5G60160.1	AT5G60160:p , AT5g60160/f15l12_20 [Source:UniProtKB/TrEMBL;Acc: Q9LST0 ]	4	1			5
AT5G64420.1	AT5G64420:p , DNA polymerase V family [Source:UniProtKB/TrEMBL;Acc: Q9FGF4 ]	2	3			5
AT5G59730.1	EXO70H7:p , AT5g59730/mth12_130 [Source:UniProtKB/TrEMBL;Acc: Q9FN91 ]	3	2			5
AT5G53170.1	FTSH11:p , ATP-dependent zinc metalloprotease FTSH 11, chloroplastic/mitochondrial [Source:UniProtKB/Swiss-Prot;Acc: Q9 ...		1	2	2	5
AT5G63260.1	AT5G63260:p , Zinc finger C-x8-C-x5-C-x3-H type family protein [Source:UniProtKB/TrEMBL;Acc: F4K9A6 ]	3	2			5
ATCG00540.1	petA:p , Cytochrome f [Source:UniProtKB/Swiss-Prot;Acc: P56771 ]	3	2			5
AT5G54960.1	PDC2:p , Pyruvate decarboxylase 2 [Source:UniProtKB/Swiss-Prot;Acc: Q9FFT4 ]	3	2			5
ATMG00510.1	nad7:p , Nad7 [Source:UniProtKB/TrEMBL;Acc: G1C2X4 ]	2	3			5
AT5G18960.1	FRS12:p , Protein FAR1-RELATED SEQUENCE 12 [Source:UniProtKB/Swiss-Prot;Acc: Q3E7I5 ]	1	1	3		5
AT5G46180.1	DELTA-OAT:p , Ornithine aminotransferase, mitochondrial [Source:UniProtKB/Swiss-Prot;Acc: Q9FNK4 ]	2	3			5
AT5G38520.2	AT5G38520:p , Alpha/beta-Hydrolases superfamily protein [Source:UniProtKB/TrEMBL;Acc: F4KBJ3 ]	3	2			5
AT5G21160.1	AT5G21160:p , LA RNA-binding protein [Source:UniProtKB/TrEMBL;Acc: F4K704 ]	2	3			5
AT5G37600.1	GSR 1:p , Glutamine synthetase cytosolic isozyme 1-1 [Source:UniProtKB/Swiss-Prot;Acc: Q56WN1 ]	2	3			5
AT5G19510.1	AT5G19510:p , Elongation factor 1-beta 2 [Source:UniProtKB/Swiss-Prot;Acc: Q9SCX3 ]	4	1			5
AT5G41210.1	GSTT1:p , Glutathione S-transferase T1 [Source:UniProtKB/Swiss-Prot;Acc: Q9ZRT5 ]	2	3			5
AT5G14200.3	IMD1:p , 3-isopropylmalate dehydrogenase [Source:UniProtKB/TrEMBL;Acc: Q5XF32 ]	1	4			5
AT5G22800.2	Alanyl-tRNA synthetase, class IIc [Source:TAIR;Acc: AT5G22800 ]	1	4			5
AT5G39740.1	RPL5B:p , RPL5B [Source:UniProtKB/TrEMBL;Acc: A0A178UJU5 ]	1	4			5
AT5G18230.3	transcription regulator NOT2/NOT3/NOT5 family protein [Source:TAIR;Acc: AT5G18230 ]	2	3			5
AT5G20570.1	RBX1:p , RING-box 1 [Source:UniProtKB/TrEMBL;Acc: F4K5K0 ]	2	3			5
AT5G46280.2	DNA replication licensing factor MCM3 [Source:UniProtKB/Swiss-Prot;Acc: Q9FL33 ]		1	2	2	5
AT5G17410.1	AT5G17410:p , Spc97 / Spc98 family of spindle pole body (SBP) component [Source:TAIR;Acc: AT5G17410 ]	3	2			5
AT5G06060.1	AT5G06060:p , Tropinone reductase homolog At5g06060 [Source:UniProtKB/Swiss-Prot;Acc: Q9LHT0 ]	1	4			5
AT5G04810.1	AT5G04810:p , Pentatricopeptide repeat-containing protein At5g04810, chloroplastic [Source:UniProtKB/Swiss-Prot;Acc: Q0 ...	1	2	1	1	5
AT5G03540.2	EXO70A1:p , Exocyst subunit exo70 family protein A1 [Source:UniProtKB/TrEMBL;Acc: F4KGM7 ]	3	2			5
AT5G10240.1	ASN3:p , Asparagine synthetase [glutamine-hydrolyzing] 3 [Source:UniProtKB/Swiss-Prot;Acc: Q9LFU1 ]	3	2			5
AT4G31780.3	monogalactosyl diacylglycerol synthase 1 [Source:TAIR;Acc: AT4G31780 ]	1	4			5
AT4G30890.1	UBP24:p , Ubiquitin carboxyl-terminal hydrolase 24 [Source:UniProtKB/Swiss-Prot;Acc: Q9FPS3 ]	2	3			5
AT4G31985.1	AT4G31985:p , 60S ribosomal protein L39-1 [Source:UniProtKB/Swiss-Prot;Acc: P51424 ]	2	3			5
AT4G33050.3	EDA39:p , calmodulin-binding family protein [Source:TAIR;Acc: AT4G33050 ]	2	3			5
AT5G11480.1	AT5G11480:p , AT5g11480/F15N18_70 [Source:UniProtKB/TrEMBL;Acc: Q9LYE2 ]	3	2			5
AT4G34870.1	ROC5:p , Peptidyl-prolyl cis-trans isomerase [Source:UniProtKB/TrEMBL;Acc: A0A178UWH6 ]	2	3			5
AT4G12830.1	AT4G12830:p , AT4g12830/T20K18_180 [Source:UniProtKB/TrEMBL;Acc: Q93ZN4 ]	1	4			5
AT4G19170.1	NCED4:p , Probable carotenoid cleavage dioxygenase 4, chloroplastic [Source:UniProtKB/Swiss-Prot;Acc: O49675 ]	2	3			5
AT4G27690.2	VPS26B:p , VPS26B [Source:UniProtKB/TrEMBL;Acc: A0A178UZ41 ]	2	3			5
AT4G00450.2	Mediator of RNA polymerase II transcription subunit 12 [Source:UniProtKB/Swiss-Prot;Acc: H3K2Y6 ]	1	4			5
AT4G02940.1	AT4G02940:p , Oxidoreductase, 2OG-Fe(II) oxygenase family protein [Source:UniProtKB/TrEMBL;Acc: Q9ZT92 ]		5			5
AT4G21110.1	AT4G21110:p , AT4g21110/F7J7_50 [Source:UniProtKB/TrEMBL;Acc: O49553 ]	2	3			5
AT3G62530.1	AT3G62530:p , ARM repeat superfamily protein [Source:UniProtKB/TrEMBL;Acc: Q94K48 ]	1	4			5
AT4G03020.3	Putative WD-repeat protein [Source:UniProtKB/TrEMBL;Acc: Q8LPI5 ]	2	3			5
AT4G00560.1	AT4G00560:p , NAD(P)-binding Rossmann-fold superfamily protein [Source:UniProtKB/TrEMBL;Acc: F4JHD7 ]	2	3			5
AT4G21450.3	AT4G21450:p , PapD-like superfamily protein [Source:UniProtKB/TrEMBL;Acc: F4JJI7 ]	3	2			5
AT4G11600.1	GPX6:p , Probable phospholipid hydroperoxide glutathione peroxidase 6, mitochondrial [Source:UniProtKB/Swiss-Prot;Acc: ...	2	3			5
AT4G24620.1	PGI1:p , Glucose-6-phosphate isomerase [Source:UniProtKB/TrEMBL;Acc: A0A178UUU3 ]	2	3			5
AT4G19880.2	AT4G19880:p , Glutathione S-transferase family protein [Source:UniProtKB/TrEMBL;Acc: F4JU03 ]	2	3			5
AT3G62600.1	ATERDJ3B:p , DnaJ protein ERDJ3B [Source:UniProtKB/Swiss-Prot;Acc: Q9LZK5 ]	1	4			5
AT4G29220.1	PFK1:p , ATP-dependent 6-phosphofructokinase 1 [Source:UniProtKB/Swiss-Prot;Acc: Q9M0F9 ]	2	3			5
AT4G01070.1	GT72B1:p , UDP-glycosyltransferase 72B1 [Source:UniProtKB/Swiss-Prot;Acc: Q9M156 ]	2	3			5
AT4G09650.1	ATPD:p , PDE332 [Source:UniProtKB/TrEMBL;Acc: A0A178V1L3 ]	2	3			5
AT4G24690.1	AT4G24690:p , Protein NBR1 homolog [Source:UniProtKB/Swiss-Prot;Acc: Q9SB64 ]	2	1	1	1	5
AT4G18240.1	SS4:p , Probable starch synthase 4, chloroplastic/amyloplastic [Source:UniProtKB/Swiss-Prot;Acc: Q0WVX5 ]	3	2			5
AT3G55070.1	AT3G55070:p , Protein MAEA homolog [Source:UniProtKB/Swiss-Prot;Acc: Q9M2V9 ]	2	3			5
AT3G47810.3	MAG1:p , Vacuolar protein sorting-associated protein 29 [Source:UniProtKB/TrEMBL;Acc: A0A178V791 ]	1	4			5
AT3G25580.1	AT3G25580:p , Thioredoxin superfamily protein [Source:UniProtKB/TrEMBL;Acc: Q9LSU4 ]	4	1			5
AT3G28460.3	Methyltransferase [Source:UniProtKB/TrEMBL;Acc: Q9LSI8 ]	2	3			5
AT3G48680.1	GAMMA CAL2:p , Gamma carbonic anhydrase-like 2, mitochondrial [Source:UniProtKB/Swiss-Prot;Acc: Q9SMN1 ]	2	3			5
AT3G27190.1	UKL2:p , Uridine kinase-like protein 2, chloroplastic [Source:UniProtKB/Swiss-Prot;Acc: Q9LK34 ]	1	4			5
AT3G45620.1	AT3G45620:p , Transducin/WD40 repeat-like superfamily protein [Source:UniProtKB/TrEMBL;Acc: F4J6P6 ]	2	3			5
AT3G48170.1	ALDH10A9:p , Betaine aldehyde dehydrogenase 2, mitochondrial [Source:UniProtKB/Swiss-Prot;Acc: Q9STS1 ]	2	3			5
AT3G60740.1	TTN1:p , TTN1 [Source:UniProtKB/TrEMBL;Acc: A0A178VIF8 ]	3	2			5
AT3G53990.1	AT3G53990:p , AT3G53990 protein [Source:UniProtKB/TrEMBL;Acc: Q9M328 ]	1	4			5
AT3G53020.1	STV1:p , 60S ribosomal protein L24-2 [Source:UniProtKB/Swiss-Prot;Acc: P38666 ]	2	3			5
AT3G47470.1	LHCA4:p , Chlorophyll a-b binding protein, chloroplastic [Source:UniProtKB/TrEMBL;Acc: A0A178VEE6 ]	3	2			5
AT3G53700.1	MEE40:p , Pentatricopeptide repeat-containing protein At3g53700, chloroplastic [Source:UniProtKB/Swiss-Prot;Acc: Q9LFF1 ...	3	2			5
AT3G17900.2	AT3g17900/MEB5_12 [Source:UniProtKB/TrEMBL;Acc: Q9ASZ4 ]	2	3			5
AT3G06850.1	BCE2:p , Lipoamide acyltransferase component of branched-chain alpha-keto acid dehydrogenase complex, mitochondrial [So ...	1	4			5
AT3G13670.1	AT3G13670:p , Casein kinase-like protein [Source:UniProtKB/TrEMBL;Acc: Q9LID3 ]	3	2			5
AT3G08840.6	D-alanine-D-alanine ligase family [Source:UniProtKB/TrEMBL;Acc: A0A1I9LPE3 ]			2	3	5
AT3G17020.1	AT3G17020:p , AT3g17020/K14A17_14 [Source:UniProtKB/TrEMBL;Acc: Q9LSP5 ]	3	2			5
AT3G21300.1	AT3G21300:p , RNA methyltransferase family protein [Source:UniProtKB/TrEMBL;Acc: Q9LU28 ]	2	3			5
AT3G06483.1	PDK:p , [Pyruvate dehydrogenase (acetyl-transferring)] kinase, mitochondrial [Source:UniProtKB/Swiss-Prot;Acc: Q9SBJ1 ] ...	2	3			5
AT3G12010.1	AT3G12010:p , C18orf8 [Source:UniProtKB/TrEMBL;Acc: F4J8L1 ]	3	2			5
AT3G19810.1	AT3G19810:p , Large ribosomal RNA subunit accumulation protein YCED homolog 1, chloroplastic [Source:UniProtKB/Swiss-Pr ...	2	3			5
AT3G13160.1	AT3G13160:p , Pentatricopeptide repeat-containing protein At3g13160, mitochondrial [Source:UniProtKB/Swiss-Prot;Acc: Q9 ...	2	3			5
AT3G20810.4	Lysine-specific demethylase JMJ30 [Source:UniProtKB/Swiss-Prot;Acc: Q8RWR1 ]	3	2			5
AT3G14120.3	AT3G14120:p , Nuclear pore complex protein NUP107 [Source:UniProtKB/Swiss-Prot;Acc: Q8L748 ]	2	3			5
AT3G04600.2	AT3G04600:p , Tryptophan--tRNA ligase, cytoplasmic [Source:UniProtKB/Swiss-Prot;Acc: Q9SR15 ]	2	3			5
AT2G39260.1	AT2G39260:p , Regulator of nonsense transcripts UPF2 [Source:UniProtKB/Swiss-Prot;Acc: F4IUX6 ]	3	2			5
AT2G46370.4	JAR1:p , Auxin-responsive GH3 family protein [Source:UniProtKB/TrEMBL;Acc: F4II77 ]	2	3			5
AT3G01510.1	LSF1:p , LSF1 [Source:UniProtKB/TrEMBL;Acc: A0A178V9M4 ]	2	3			5
AT2G45770.1	CPFTSY:p , Cell division protein FtsY homolog, chloroplastic [Source:UniProtKB/Swiss-Prot;Acc: O80842 ]	1	4			5
AT2G41530.1	SFGH:p , S-formylglutathione hydrolase [Source:UniProtKB/Swiss-Prot;Acc: Q8LAS8 ]	3	2			5
AT2G39940.1	COI1:p , Coronatine-insensitive protein 1 [Source:UniProtKB/Swiss-Prot;Acc: O04197 ]	2	3			5
AT2G44100.2	GDI1:p , Guanosine nucleotide diphosphate dissociation inhibitor 1 [Source:UniProtKB/Swiss-Prot;Acc: Q96254 ]	2	3			5
AT2G47960.1	AT2G47960:p , At2g47960/T9J23.10 [Source:UniProtKB/TrEMBL;Acc: O82263 ]	3	2			5
AT2G36460.1	AT2G36460:p , Fructose-bisphosphate aldolase 6, cytosolic [Source:UniProtKB/Swiss-Prot;Acc: Q9SJQ9 ]	2	3			5
AT2G44160.1	MTHFR2:p , Methylenetetrahydrofolate reductase 2 [Source:UniProtKB/Swiss-Prot;Acc: O80585 ]	3	2			5
AT2G38610.2	AT2G38610:p , KH domain-containing protein At2g38610 [Source:UniProtKB/Swiss-Prot;Acc: Q9ZVI3 ]	3	2			5
AT2G41740.1	VLN2:p , VLN2 [Source:UniProtKB/TrEMBL;Acc: A0A178VT62 ]	3	2			5
AT2G46910.1	AT2G46910:p , Probable plastid-lipid-associated protein 10, chloroplastic [Source:UniProtKB/Swiss-Prot;Acc: Q8W4F1 ]	3	2			5
AT2G44490.1	PEN2:p , Beta-glucosidase 26, peroxisomal [Source:UniProtKB/Swiss-Prot;Acc: O64883 ]	1	4			5
AT2G30490.1	C4H:p , Cinnamate-4-hydroxylase [Source:UniProtKB/TrEMBL;Acc: B1GV49 ]	2	3			5
AT2G46020.5	ATP-dependent helicase BRM [Source:UniProtKB/Swiss-Prot;Acc: Q6EVK6 ]	2	3			5
AT2G45710.1	AT2G45710:p , 40S ribosomal protein S27-1 [Source:UniProtKB/Swiss-Prot;Acc: O64650 ]	2	3			5
AT2G42910.1	AT2G42910:p , Ribose-phosphate pyrophosphokinase 4 [Source:UniProtKB/Swiss-Prot;Acc: Q680A5 ]	3	2			5
AT2G39390.1	AT2G39390:p , 60S ribosomal protein L35-2 [Source:UniProtKB/Swiss-Prot;Acc: O80626 ]	1	4			5
AT2G26060.1	emb1345:p , Protein CIA1 [Source:UniProtKB/Swiss-Prot;Acc: O80990 ]	3	2			5
AT2G26800.1	AT2G26800:p , Hydroxymethylglutaryl-CoA lyase, mitochondrial [Source:UniProtKB/Swiss-Prot;Acc: O81027 ]	3	2			5
AT1G74040.1	IMS1:p , 2-isopropylmalate synthase 2, chloroplastic [Source:UniProtKB/Swiss-Prot;Acc: Q9C550 ]	3	2			5
AT2G19480.2	NAP1;2:p , Nucleosome assembly protein 1;2 [Source:UniProtKB/Swiss-Prot;Acc: Q9ZUP3 ]	2	3			5
AT1G72910.1	AT1G72910:p , Similar to part of disease resistance protein [Source:UniProtKB/TrEMBL;Acc: Q9SSN5 ]	3	2			5
AT2G19640.1	ASHR2:p , Histone-lysine N-methyltransferase ASHR2 [Source:UniProtKB/Swiss-Prot;Acc: Q9ZUM9 ]	2	3			5
AT1G70600.1	AT1G70600:p , 60S ribosomal protein L27a-3 [Source:UniProtKB/Swiss-Prot;Acc: P49637 ]	2	3			5
AT2G20450.1	AT2G20450:p , 60S ribosomal protein L14-1 [Source:UniProtKB/Swiss-Prot;Acc: Q9SIM4 ]	3	2			5
AT2G18230.1	PPa2:p , PPa2 [Source:UniProtKB/TrEMBL;Acc: A0A178VY12 ]	1	4			5
AT2G20610.1	SUR1:p , S-alkyl-thiohydroximate lyase SUR1 [Source:UniProtKB/Swiss-Prot;Acc: Q9SIV0 ]	3	2			5
AT2G18900.1	AT2G18900:p , Transducin/WD40 repeat-like superfamily protein [Source:UniProtKB/TrEMBL;Acc: F4IRI1 ]	3		1	1	5
AT2G05840.1	PAA2:p , Proteasome subunit alpha type-6-B [Source:UniProtKB/Swiss-Prot;Acc: O81147 ]	2	3			5
AT2G21280.1	SULA:p , NAD(P)-binding Rossmann-fold superfamily protein [Source:TAIR;Acc: AT2G21280 ]	2	3			5
AT1G48350.1	AT1G48350:p , EMB3105 [Source:UniProtKB/TrEMBL;Acc: A0A178WDT1 ]	2	3			5
AT1G60420.1	AT1G60420:p , Probable nucleoredoxin 1 [Source:UniProtKB/Swiss-Prot;Acc: O80763 ]	3	2			5
AT1G48570.1	AT1G48570:p , Putative uncharacterized protein At1g48570 [Source:UniProtKB/TrEMBL;Acc: Q9LP67 ]	2	3			5
AT1G27650.1	ATU2AF35A:p , Splicing factor U2af small subunit A [Source:UniProtKB/Swiss-Prot;Acc: Q9S709 ]	3	2			5
AT1G30580.1	AT1G30580:p , Obg-like ATPase 1 [Source:UniProtKB/TrEMBL;Acc: A0A178WF69 ]	1	4			5
AT1G30230.1	AT1G30230:p , Translation elongation factor EF1B/ribosomal protein S6 family protein [Source:UniProtKB/TrEMBL;Acc: A8MR ...	2	3			5
AT1G52730.2	AT1G52730:p , AT1G52730 protein [Source:UniProtKB/TrEMBL;Acc: Q9SSS7 ]	3	2			5
AT1G61520.3	LHCA3:p , Chlorophyll a-b binding protein, chloroplastic [Source:UniProtKB/TrEMBL;Acc: A0A178W5Y6 ]	2	3			5
AT1G29220.2	AT1G29220:p , Transcriptional regulator family protein [Source:UniProtKB/TrEMBL;Acc: F4HZY1 ]	2	3			5
AT1G33470.2	AT1G33470:p , Putative uncharacterized protein At1g33470 [Source:UniProtKB/TrEMBL;Acc: Q67YS0 ]	3	2			5
AT1G26761.1	AT1G26761:p , Arabinanase/levansucrase/invertase [Source:UniProtKB/TrEMBL;Acc: Q93ZE3 ]	1	4			5
AT1G23280.1	AT1G23280:p , Protein MAK16 homolog [Source:UniProtKB/TrEMBL;Acc: F4I4Q1 ]	1	4			5
AT1G03310.1	DBE1:p , ISA2 [Source:UniProtKB/TrEMBL;Acc: A0A178WGA8 ]		2	1	2	5
AT1G10270.1	GRP23:p , Pentatricopeptide repeat-containing protein At1g10270 [Source:UniProtKB/Swiss-Prot;Acc: Q9SY69 ]	2	1	2		5
AT1G21700.1	SWI3C:p , SWI/SNF complex subunit SWI3C [Source:UniProtKB/Swiss-Prot;Acc: Q9XI07 ]	1	1	1	2	5
AT1G24190.1	SNL3:p , SIN3-like 3 [Source:TAIR;Acc: AT1G24190 ]	2	3			5
AT1G16270.1	AT1G16270:p , F3O9.7 protein [Source:UniProtKB/TrEMBL;Acc: Q9SA26 ]	3	1	1		5
AT1G04780.1	AT1G04780:p , Ankyrin repeat family protein [Source:UniProtKB/TrEMBL;Acc: Q8GXW8 ]	2	1	1	1	5
AT1G09750.1	AT1G09750:p , Aspartyl protease AED3 [Source:UniProtKB/Swiss-Prot;Acc: O04496 ]	2	3			5
AT1G09310.1	AT1G09310:p , Putative uncharacterized protein [Source:UniProtKB/TrEMBL;Acc: Q9ZPZ4 ]	1	4			5
AT1G15140.1	AT1G15140:p , F9L1.8 protein [Source:UniProtKB/TrEMBL;Acc: Q9XI55 ]	2	3			5
AT1G07110.1	F2KP:p , FKFBP [Source:UniProtKB/TrEMBL;Acc: A0A178W4F2 ]	1	1	2	1	5
AT1G19720.1	AT1G19720:p , Pentatricopeptide repeat-containing protein At1g19720 [Source:UniProtKB/Swiss-Prot;Acc: Q9FXH1 ]	1	1	3		5
AT1G24180.1	IAR4:p , Pyruvate dehydrogenase E1 component subunit alpha-2, mitochondrial [Source:UniProtKB/Swiss-Prot;Acc: Q8H1Y0 ]	3	2			5
AT1G02280.1	TOC33:p , Translocase of chloroplast 33, chloroplastic [Source:UniProtKB/Swiss-Prot;Acc: O23680 ]	3	2			5
AT1G24280.1	G6PD3:p , Glucose-6-phosphate 1-dehydrogenase [Source:UniProtKB/TrEMBL;Acc: A0A178WP00 ]	2	3			5
AT1G09270.3	IMPA-4:p , Importin subunit alpha-4 [Source:UniProtKB/Swiss-Prot;Acc: O80480 ]	3	2			5
AT1G06190.4	Rho termination factor [Source:TAIR;Acc: AT1G06190 ]	2	3			5
AT1G13060.1	PBE1:p , 20S proteasome beta subunit E1 [Source:UniProtKB/TrEMBL;Acc: F4HP14 ]	2	3			5
AT5G63810.1	BGAL10:p , Beta-galactosidase 10 [Source:UniProtKB/Swiss-Prot;Acc: Q9FN08 ]		2	1	1	4
AT5G58410.2	E3 ubiquitin-protein ligase listerin [Source:UniProtKB/Swiss-Prot;Acc: Q9FGI1 ]	2	2			4
AT5G50960.1	NBP35:p , Cytosolic Fe-S cluster assembly factor NBP35 [Source:UniProtKB/TrEMBL;Acc: A0A178UBK9 ]	2	2			4
AT5G54900.1	RBP45A:p , Polyadenylate-binding protein RBP45A [Source:UniProtKB/Swiss-Prot;Acc: Q9FPJ8 ]	1	3			4
AT5G56710.1	AT5G56710:p , 60S ribosomal protein L31-3 [Source:UniProtKB/Swiss-Prot;Acc: P51420 ]	2	2			4
AT5G54180.1	PTAC15:p , PTAC15 [Source:UniProtKB/TrEMBL;Acc: A0A178U8Y7 ]	2	2			4
AT5G54270.1	LHCB3:p , Chlorophyll a-b binding protein 3, chloroplastic [Source:UniProtKB/Swiss-Prot;Acc: Q9S7M0 ]	2	2			4
AT5G59840.1	AT5G59840:p , Putative GTP-binding protein ara-3 [Source:UniProtKB/TrEMBL;Acc: Q9FJF1 ]	2	2			4
AT5G63680.2	Pyruvate kinase [Source:UniProtKB/TrEMBL;Acc: A0A178UF62 ]	2	2			4
AT5G48030.1	GFA2:p , GFA2 [Source:UniProtKB/TrEMBL;Acc: A0A178UJR3 ]	2	2			4
AT5G53000.1	TAP46:p , PP2A regulatory subunit TAP46 [Source:UniProtKB/Swiss-Prot;Acc: Q8LDQ4 ]	2	2			4
AT5G61150.1	VIP4:p , Protein LEO1 homolog [Source:UniProtKB/Swiss-Prot;Acc: Q9FNQ0 ]	2	2			4
AT5G59180.1	NRPB7:p , DNA-directed RNA polymerase II subunit 7 [Source:UniProtKB/Swiss-Prot;Acc: P38421 ]	2	2			4
AT5G63610.1	CDKE;1:p , Cyclin-dependent kinase E-1 [Source:UniProtKB/Swiss-Prot;Acc: Q84TI6 ]	1	3			4
AT5G64050.1	ERS:p , Glutamate--tRNA ligase, chloroplastic/mitochondrial [Source:UniProtKB/Swiss-Prot;Acc: Q9FEA2 ]	2	2			4
AT5G65780.1	ATBCAT-5:p , Branched-chain amino acid aminotransferase 5 / branched-chain amino acid transaminase 5 (BCAT5) [Source:Un ...	2	2			4
ATCG01090.1	ndhI:p , NAD(P)H-quinone oxidoreductase subunit I, chloroplastic [Source:UniProtKB/Swiss-Prot;Acc: P56755 ]	2	2			4
AT5G54440.1	CLUB:p , Trafficking protein particle complex II-specific subunit 130 homolog [Source:UniProtKB/Swiss-Prot;Acc: F4K0C4 ...	2	2			4
AT5G58390.1	AT5G58390:p , Peroxidase [Source:UniProtKB/TrEMBL;Acc: A0A178UMG0 ]	1	3			4
AT5G65540.1	AT5G65540:p , Putative uncharacterized protein At5g65540 [Source:UniProtKB/TrEMBL;Acc: Q8GXR1 ]	3	1			4
AT5G46800.2	Mitochondrial carnitine/acylcarnitine carrier-like protein [Source:UniProtKB/Swiss-Prot;Acc: Q93XM7 ]	2	2			4
AT5G15810.1	AT5G15810:p , Probable tRNA (guanine(26)-N(2))-dimethyltransferase 1 [Source:UniProtKB/Swiss-Prot;Acc: Q9LFU5 ]	1	3			4
AT5G14920.1	AT5G14920:p , Gibberellin-regulated protein 14 [Source:UniProtKB/Swiss-Prot;Acc: Q9LFR3 ]	2	2			4
AT5G40280.1	ERA1:p , Prenyltransferase family protein [Source:TAIR;Acc: AT5G40280 ]	2	2			4
AT5G24350.1	AT5G24350:p , CONTAINS InterPro DOMAIN/s: Secretory pathway Sec39 (InterPro:IPR013244); Has 1807 Blast hits to 1807 pro ...	2	2			4
AT5G36880.1	ACS:p , Acetyl-coenzyme A synthetase, chloroplastic/glyoxysomal [Source:UniProtKB/Swiss-Prot;Acc: B9DGD6 ]	2	2			4
AT5G22440.1	AT5G22440:p , 60S ribosomal protein L10a-3 [Source:UniProtKB/Swiss-Prot;Acc: P59231 ]	1	3			4
AT5G18570.1	EMB269:p , EMB3138 [Source:UniProtKB/TrEMBL;Acc: A0A178UG16 ]	2	2			4
AT5G28060.1	AT5G28060:p , 40S ribosomal protein S24-2 [Source:UniProtKB/Swiss-Prot;Acc: Q8LC83 ]	2	2			4
AT5G17330.1	GAD:p , Glutamate decarboxylase 1 [Source:UniProtKB/Swiss-Prot;Acc: Q42521 ]	1	3			4
AT5G16050.1	GRF5:p , 14-3-3-like protein GF14 upsilon [Source:UniProtKB/Swiss-Prot;Acc: P42645 ]	1	3			4
AT5G22030.1	UBP8:p , ubiquitin-specific protease 8 [Source:TAIR;Acc: AT5G22030 ]	1	1	2		4
AT5G43830.1	AT5G43830:p , Aluminum induced protein with YGL and LRDR motifs [Source:UniProtKB/TrEMBL;Acc: Q9FG81 ]	2	2			4
AT5G28540.1	BIP1:p , Mediator of RNA polymerase II transcription subunit 37a [Source:UniProtKB/Swiss-Prot;Acc: Q9LKR3 ]	2	2			4
AT5G02310.1	PRT6:p , E3 ubiquitin-protein ligase PRT6 [Source:UniProtKB/Swiss-Prot;Acc: F4KCC2 ]	2	2			4
AT5G07350.1	Tudor1:p , TUDOR-SN protein 1 [Source:TAIR;Acc: AT5G07350 ]	1	3			4
AT5G13520.1	AT5G13520:p , Leukotriene A-4 hydrolase homolog [Source:UniProtKB/Swiss-Prot;Acc: Q9FY49 ]	2	2			4
AT4G35100.1	PIP3:p , Aquaporin PIP2-7 [Source:UniProtKB/Swiss-Prot;Acc: P93004 ]	2	2			4
AT4G35460.1	NTRB:p , Thioredoxin reductase 1 [Source:UniProtKB/Swiss-Prot;Acc: Q39243 ]	1	3			4
AT4G30160.3	villin 4 [Source:TAIR;Acc: AT4G30160 ]			3	1	4
AT4G37650.1	SHR:p , SHR [Source:UniProtKB/TrEMBL;Acc: A0A178UYJ6 ]	2	2			4
AT4G30920.1	AT4G30920:p , Leucine aminopeptidase 2, chloroplastic [Source:UniProtKB/Swiss-Prot;Acc: Q944P7 ]	1	3			4
AT4G36690.2	ATU2AF65A:p , ATU2AF65A [Source:UniProtKB/TrEMBL;Acc: A0A178UYD2 ]	1	3			4
AT5G11770.1	AT5G11770:p , NADH dehydrogenase [ubiquinone] iron-sulfur protein 7, mitochondrial [Source:UniProtKB/Swiss-Prot;Acc: Q4 ...	2	2			4
AT4G29380.2	Serine/threonine-protein kinase VPS15 [Source:UniProtKB/Swiss-Prot;Acc: Q9M0E5 ]	1	3			4
AT5G10160.1	AT5G10160:p , (3R)-hydroxymyristoyl-[acyl carrier protein] dehydratase-like protein [Source:UniProtKB/TrEMBL;Acc: Q9LX1 ...	2	2			4
AT4G33350.1	AT4G33350:p , Tic22-IV [Source:UniProtKB/TrEMBL;Acc: A0A178UWE7 ]	2	2			4
AT5G08530.1	CI51:p , NADH dehydrogenase [ubiquinone] flavoprotein 1, mitochondrial [Source:UniProtKB/TrEMBL;Acc: A0A178UJ45 ]	1	3			4
AT5G13450.1	ATP5:p , ATP synthase subunit O, mitochondrial [Source:UniProtKB/Swiss-Prot;Acc: Q96251 ]	1	3			4
AT5G08560.3	WD repeat-containing protein 26 homolog [Source:UniProtKB/Swiss-Prot;Acc: Q9FNN2 ]	1	3			4
AT4G35450.5	AKR2:p , Ankyrin repeat-containing protein 2 [Source:UniProtKB/TrEMBL;Acc: F4JN13 ]	1	3			4
AT5G05200.1	AT5G05200:p , Uncharacterized aarF domain-containing protein kinase At5g05200, chloroplastic [Source:UniProtKB/Swiss-Pr ...	2	2			4
AT5G06460.1	UBA 2:p , UBA 2 [Source:UniProtKB/TrEMBL;Acc: A0A178UEQ1 ]	1	3			4
AT5G12950.1	AT5G12950:p , Proline-tRNA ligase (DUF1680) [Source:UniProtKB/TrEMBL;Acc: Q9LXU4 ]			3	1	4
AT5G08280.1	HEMC:p , Porphobilinogen deaminase, chloroplastic [Source:UniProtKB/Swiss-Prot;Acc: Q43316 ]	2	2			4
AT4G37590.1	NPY5:p , BTB/POZ domain-containing protein NPY5 [Source:UniProtKB/Swiss-Prot;Acc: Q0WL52 ]	2	2			4
AT5G01270.1	CPL2:p , Carboxyl-terminal domain (Ctd) phosphatase-like 2 [Source:UniProtKB/TrEMBL;Acc: F4K802 ]			3	1	4
AT4G13840.1	AT4G13840:p , Protein ECERIFERUM 26 [Source:UniProtKB/Swiss-Prot;Acc: Q9SVM9 ]	1	3			4
AT4G10120.2	ATSPS4F:p , Probable sucrose-phosphate synthase 4 [Source:UniProtKB/Swiss-Prot;Acc: F4JLK2 ]	2	2			4
AT4G28750.1	PSAE-1:p , Photosystem I reaction center subunit IV A, chloroplastic [Source:UniProtKB/Swiss-Prot;Acc: Q9S831 ]	2	2			4
AT4G23600.1	CORI3:p , Cystine lyase CORI3 [Source:UniProtKB/Swiss-Prot;Acc: Q9SUR6 ]		4			4
AT4G16100.1	AT4G16100:p , At4g16100 [Source:UniProtKB/TrEMBL;Acc: Q940I8 ]	3	1			4
AT4G23630.1	BTI1:p , Reticulon-like protein [Source:UniProtKB/TrEMBL;Acc: A0A178V247 ]	1	3			4
AT4G10450.1	AT4G10450:p , 60S ribosomal protein L9-2 [Source:UniProtKB/Swiss-Prot;Acc: Q9SZX9 ]	2	2			4
AT4G01395.1	Conserved oligomeric Golgi complex subunit 4 [Source:UniProtKB/Swiss-Prot;Acc: Q8L838 ]	3	1			4
AT4G29130.1	HXK1:p , Phosphotransferase [Source:UniProtKB/TrEMBL;Acc: Q0WLE0 ]	2	2			4
AT4G17870.1	PYR1:p , Abscisic acid receptor PYR1 [Source:UniProtKB/Swiss-Prot;Acc: O49686 ]	2	2			4
AT4G02510.1	TOC159:p , Translocase of chloroplast 159, chloroplastic [Source:UniProtKB/Swiss-Prot;Acc: O81283 ]	2	2			4
AT4G02280.1	SUS3:p , Sucrose synthase (Fragment) [Source:UniProtKB/TrEMBL;Acc: W8Q6L8 ]			2	2	4
AT4G27060.1	TOR1:p , Microtubule-associated protein TORTIFOLIA1 [Source:UniProtKB/Swiss-Prot;Acc: Q9T041 ]	1	1	2		4
AT4G11820.2	MVA1:p , Hydroxymethylglutaryl-CoA synthase [Source:UniProtKB/Swiss-Prot;Acc: P54873 ]	2	2			4
AT4G08900.1	AT4G08900:p , Arginase 1, mitochondrial [Source:UniProtKB/Swiss-Prot;Acc: P46637 ]	2	2			4
AT4G01610.2	AT4G01610:p , Cathepsin B-like protease 3 [Source:UniProtKB/Swiss-Prot;Acc: Q94K85 ]	1	3			4
AT4G21670.1	CPL1:p , RNA polymerase II C-terminal domain phosphatase-like 1 [Source:UniProtKB/Swiss-Prot;Acc: Q5YDB6 ]	2	2			4
AT4G24840.1	AT4G24840:p , FUNCTIONS IN: molecular_function unknown; INVOLVED IN: protein transport, Golgi organization; LOCATED IN: ...	1	1		2	4
AT4G16860.1	RPP4:p , Disease resistance protein RPP4 [Source:UniProtKB/Swiss-Prot;Acc: F4JNA9 ]	2	2			4
AT4G13180.1	AT4G13180:p , AT4g13180/F17N18_70 [Source:UniProtKB/TrEMBL;Acc: Q9SVQ9 ]	2	2			4
AT4G26630.2	AT4G26630:p , DEK domain-containing chromatin associated protein [Source:UniProtKB/TrEMBL;Acc: Q9SUA1 ]	1	3			4
AT4G25880.3	PUM6:p , pumilio 6 [Source:TAIR;Acc: AT4G25880 ]	2		2		4
AT3G61140.1	FUS6:p , SK31 [Source:UniProtKB/TrEMBL;Acc: A0A178VFN7 ]	3	1			4
AT3G43240.1	AT3G43240:p , AT-rich interactive domain-containing protein 4 [Source:UniProtKB/Swiss-Prot;Acc: Q6NQ79 ]	1	1	1	1	4
AT3G59110.1	AT3G59110:p , Protein kinase superfamily protein [Source:UniProtKB/TrEMBL;Acc: Q9LYS5 ]	2	2			4
AT3G22230.1	AT3G22230:p , 60S ribosomal protein L27-2 [Source:UniProtKB/Swiss-Prot;Acc: Q8LCL3 ]	2	2			4
AT3G46100.1	HRS1:p , Histidine--tRNA ligase, chloroplastic/mitochondrial [Source:UniProtKB/Swiss-Prot;Acc: O82413 ]		4			4
AT3G56190.1	ALPHA-SNAP2:p , At3g56190 [Source:UniProtKB/TrEMBL;Acc: Q29Q46 ]	1	3			4
AT3G24170.1	GR1:p , Glutathione reductase, cytosolic [Source:UniProtKB/Swiss-Prot;Acc: P48641 ]	2	2			4
AT3G28320.1	AT3G28320:p , Protein of unknown function (DUF677) [Source:TAIR;Acc: AT3G28320 ]	2	2			4
AT3G23920.1	BAM1:p , Beta-amylase [Source:UniProtKB/TrEMBL;Acc: A0A178VNG4 ]		4			4
AT3G51310.1	VPS35C:p , Vacuolar protein sorting-associated protein 35C [Source:UniProtKB/Swiss-Prot;Acc: A8R7K9 ]			1	3	4
AT3G57560.1	NAGK:p , NAGK [Source:UniProtKB/TrEMBL;Acc: A0A178V7F4 ]	1	3			4
AT3G52340.3	SPP2:p , Sucrose-6F-phosphate phosphohydrolase 2 [Source:UniProtKB/TrEMBL;Acc: A0A1I9LQG1 ]	2	2			4
AT3G53500.2	RSZ32:p , RSZ32 [Source:UniProtKB/TrEMBL;Acc: A0A178V7M8 ]	2	2			4
AT3G52580.1	AT3G52580:p , 40S ribosomal protein S14-3 [Source:UniProtKB/Swiss-Prot;Acc: P42036 ]	2	2			4
AT3G56490.1	HIT3:p , Adenylylsulfatase HINT1 [Source:UniProtKB/Swiss-Prot;Acc: Q8GUN2 ]	2	2			4
AT3G60190.1	DL1E:p , Dynamin-related protein 1E [Source:UniProtKB/Swiss-Prot;Acc: Q9FNX5 ]	2	2			4
AT3G61430.1	PIP1A:p , PIP1A [Source:UniProtKB/TrEMBL;Acc: A0A178VIZ0 ]	2	2			4
AT3G25150.2	AT3G25150:p , Nuclear transport factor 2 (NTF2) family protein with RNA binding (RRM-RBD-RNP motifs) domain-containing ...	2	2			4
AT3G58660.1	AT3G58660:p , Putative uncharacterized protein At3g58660 [Source:UniProtKB/TrEMBL;Acc: Q9LXT5 ]	3	1			4
AT3G25770.1	AOC2:p , AOC2 [Source:UniProtKB/TrEMBL;Acc: A0A178VKE4 ]	2	2			4
AT3G52240.1	AT3G52240:p , Putative uncharacterized protein At3g52240/T25B15_10 [Source:UniProtKB/TrEMBL;Acc: Q8GYC9 ]	1	2	1		4
AT3G50440.1	MES10:p , Methylesterase 10 [Source:UniProtKB/Swiss-Prot;Acc: Q8S9K8 ]	2	2			4
AT3G12130.1	AT3G12130:p , Zinc finger CCCH domain-containing protein 36 [Source:UniProtKB/Swiss-Prot;Acc: Q9C7C3 ]	2	2			4
AT3G02830.2	Zinc finger CCCH domain-containing protein 33 [Source:UniProtKB/Swiss-Prot;Acc: Q8GXX7 ]	2	2			4
AT3G08910.1	AT3G08910:p , At3g08910 [Source:UniProtKB/TrEMBL;Acc: Q9SR91 ]	3	1			4
AT3G19450.1	ATCAD4:p , Cinnamyl alcohol dehydrogenase 4 [Source:UniProtKB/Swiss-Prot;Acc: P48523 ]	3	1			4
AT3G05000.1	AT3G05000:p , Putative uncharacterized protein At3g05000 [Source:UniProtKB/TrEMBL;Acc: Q9CAW4 ]	2	2			4
AT3G19720.1	ARC5:p , Dynamin-like protein ARC5 [Source:UniProtKB/Swiss-Prot;Acc: Q84N64 ]			2	2	4
AT3G20800.1	AT3G20800:p , Cell differentiation, Rcd1-like protein [Source:UniProtKB/TrEMBL;Acc: Q8RWV5 ]	2	2			4
AT3G03630.1	CS26:p , Probable S-sulfocysteine synthase, chloroplastic [Source:UniProtKB/Swiss-Prot;Acc: O22682 ]	2	2			4
AT3G11250.1	AT3G11250:p , 60S acidic ribosomal protein P0-3 [Source:UniProtKB/Swiss-Prot;Acc: P57691 ]	2	2			4
AT3G15590.1	AT3G15590:p , Pentatricopeptide repeat-containing protein At3g15590, mitochondrial [Source:UniProtKB/Swiss-Prot;Acc: Q9 ...	2	2			4
AT3G08510.2	PLC2:p , Phosphoinositide phospholipase C [Source:UniProtKB/TrEMBL;Acc: A0A178VDK7 ]	2	2			4
AT3G10270.1	GYRB1:p , DNA gyrase subunit B [Source:UniProtKB/TrEMBL;Acc: A0A1I9LTQ6 ]	3	1			4
AT2G41370.1	BOP2:p , Regulatory protein NPR5 [Source:UniProtKB/Swiss-Prot;Acc: Q9ZVC2 ]	2	2			4
AT2G47130.1	AT2G47130:p , Short-chain dehydrogenase reductase 3a [Source:UniProtKB/Swiss-Prot;Acc: O80713 ]	2	2			4
AT2G40360.1	AT2G40360:p , Ribosome biogenesis protein BOP1 homolog [Source:UniProtKB/Swiss-Prot;Acc: F4IH25 ]	1	3			4
AT2G43090.1	AT2G43090:p , 3-isopropylmalate dehydratase small subunit 3 [Source:UniProtKB/Swiss-Prot;Acc: Q9ZW85 ]	2	2			4
AT2G47940.2	DEGP2:p , EMB3117 [Source:UniProtKB/TrEMBL;Acc: A0A178VUR8 ]	3	1			4
AT2G39010.1	PIP2E:p , Probable aquaporin PIP2-6 [Source:UniProtKB/Swiss-Prot;Acc: Q9ZV07 ]	1	3			4
AT2G35630.1	MOR1:p , Protein MOR1 [Source:UniProtKB/Swiss-Prot;Acc: Q94FN2 ]	1	3			4
AT2G46070.3	MPK12 [Source:UniProtKB/TrEMBL;Acc: A0A178VX75 ]	2	2			4
AT1G78830.1	AT1G78830:p , EP1-like glycoprotein 2 [Source:UniProtKB/Swiss-Prot;Acc: Q9ZVA2 ]	1	3			4
AT1G79000.2	HAC1:p , Histone acetyltransferase of the CBP family 1 [Source:UniProtKB/TrEMBL;Acc: F4IDH2 ]	3	1			4
AT2G25110.1	SDF2:p , Stromal cell-derived factor 2-like protein [Source:UniProtKB/Swiss-Prot;Acc: Q93ZE8 ]	1	3			4
AT1G73600.2	AT1G73600:p , S-adenosyl-L-methionine-dependent methyltransferases superfamily protein [Source:TAIR;Acc: AT1G73600 ]	2	2			4
AT1G73430.1	AT1G73430:p , Sec34-like family protein [Source:UniProtKB/TrEMBL;Acc: F4HQ84 ]	1		3		4
AT2G17130.2	IDH2:p , Isocitrate dehydrogenase [NAD] regulatory subunit 2, mitochondrial [Source:UniProtKB/Swiss-Prot;Acc: P93032 ]	2	2			4
AT1G71040.1	LPR2:p , Multicopper oxidase LPR2 [Source:UniProtKB/Swiss-Prot;Acc: Q949X9 ]	3	1			4
AT2G09990.1	AT2G09990:p , 40S ribosomal protein S16-1 [Source:UniProtKB/Swiss-Prot;Acc: Q9SK22 ]	2	2			4
AT2G20960.2	PEARLI 4 protein [Source:UniProtKB/TrEMBL;Acc: Q9SKR5 ]	1	2	1		4
AT2G01690.1	AT2G01690:p , ARM repeat superfamily protein [Source:UniProtKB/TrEMBL;Acc: F4IPA6 ]	1	2		1	4
AT2G04160.1	AIR3:p , Subtilisin-like protease SBT5.3 [Source:UniProtKB/Swiss-Prot;Acc: Q9ZSP5 ]	2			2	4
AT1G74690.1	IQD31:p , Protein IQ-DOMAIN 31 [Source:UniProtKB/Swiss-Prot;Acc: Q8L4D8 ]	2	1		1	4
AT2G04270.1	RNEE/G:p , Ribonuclease E/G-like protein, chloroplastic [Source:UniProtKB/Swiss-Prot;Acc: F4IV66 ]	3	1			4
AT1G80750.1	AT1G80750:p , 60S ribosomal protein L7-1 [Source:UniProtKB/Swiss-Prot;Acc: Q9SAI5 ]	2	2			4
AT2G17630.1	AT2G17630:p , Phosphoserine aminotransferase 2, chloroplastic [Source:UniProtKB/Swiss-Prot;Acc: Q9SHP0 ]	2	2			4
AT1G75990.1	AT1G75990:p , 26S proteasome non-ATPase regulatory subunit 3 homolog B [Source:UniProtKB/Swiss-Prot;Acc: Q9LQR8 ]	3	1			4
AT2G24500.1	FZF:p , Cytoplasmic 60S subunit biogenesis factor REI1 homolog 2 [Source:UniProtKB/Swiss-Prot;Acc: Q9ZQ18 ]	3	1			4
AT1G75750.1	GASA1:p , GASA1 [Source:UniProtKB/TrEMBL;Acc: A0A178W4S5 ]	1	3			4
AT2G25950.1	AT2G25950:p , At2g25950 [Source:UniProtKB/TrEMBL;Acc: O82808 ]	1	3			4
AT2G13370.3	Protein CHROMATIN REMODELING 5 [Source:UniProtKB/Swiss-Prot;Acc: F4IV99 ]	2	2			4
AT2G22400.1	AT2G22400:p , Putative uncharacterized protein At2g22400 [Source:UniProtKB/TrEMBL;Acc: Q8L601 ]	1	2	1		4
AT2G07050.1	CAS1:p , Cycloartenol synthase [Source:UniProtKB/Swiss-Prot;Acc: P38605 ]	1		1	2	4
AT2G20190.1	CLASP:p , CLIP-associated protein [Source:UniProtKB/Swiss-Prot;Acc: Q8RWY6 ]	2	2			4
AT2G10940.1	AT2G10940:p , At2g10940/F15K19.1 [Source:UniProtKB/TrEMBL;Acc: Q9SKI0 ]	2	2			4
AT2G02470.1	AL6:p , AL6 [Source:UniProtKB/TrEMBL;Acc: A0A178VQJ7 ]	2	2			4
AT2G13560.1	NAD-ME1:p , NAD-dependent malic enzyme 1, mitochondrial [Source:UniProtKB/Swiss-Prot;Acc: Q9SIU0 ]	2	2			4
AT1G54010.1	AT1G54010:p , Inactive GDSL esterase/lipase-like protein 23 [Source:UniProtKB/Swiss-Prot;Acc: Q8W4H8 ]	3	1			4
AT1G68020.3	Alpha,alpha-trehalose-phosphate synthase [UDP-forming] 6 [Source:UniProtKB/Swiss-Prot;Acc: Q94AH8 ]	2	1	1		4
AT1G64740.1	TUA1:p , Tubulin alpha-1 chain [Source:UniProtKB/Swiss-Prot;Acc: P11139 ]	1	3			4
AT1G54060.1	ASIL1:p , Trihelix transcription factor ASIL1 [Source:UniProtKB/Swiss-Prot;Acc: Q9SYG2 ]	1	3			4
AT1G27752.1	AT1G27752:p , Ubiquitin system component Cue protein [Source:UniProtKB/TrEMBL;Acc: B3H6L4 ]			2	2	4
AT1G53165.1	ATMAP4K ALPHA1:p , Protein kinase superfamily protein [Source:UniProtKB/TrEMBL;Acc: F4HPR9 ]	3	1			4
AT1G51110.1	AT1G51110:p , Probable plastid-lipid-associated protein 12, chloroplastic [Source:UniProtKB/Swiss-Prot;Acc: Q8LAP6 ]	2	2			4
AT1G31780.1	AT1G31780:p , At1g31780 [Source:UniProtKB/TrEMBL;Acc: Q6NMI3 ]	2	2			4
AT1G56450.1	PBG1:p , Proteasome subunit beta type-4 [Source:UniProtKB/Swiss-Prot;Acc: Q7DLR9 ]	2	2			4
AT1G47900.2	AT1G47900:p , Filament-like plant protein 6 [Source:UniProtKB/Swiss-Prot;Acc: Q9C698 ]	3	1			4
AT1G35220.4	unknown protein; FUNCTIONS IN: molecular_function unknown; INVOLVED IN: biological_process unknown; LOCATED IN: cellular ...	2	2			4
AT1G62570.1	FMO GS-OX4:p , Flavin-containing monooxygenase FMO GS-OX4 [Source:UniProtKB/Swiss-Prot;Acc: Q93Y23 ]		4			4
AT1G43190.1	PTB3:p , Polypyrimidine tract-binding protein homolog 3 [Source:UniProtKB/Swiss-Prot;Acc: Q6ICX4 ]	2	2			4
AT1G29370.1	AT1G29370:p , Putative uncharacterized protein At1g29370 [Source:UniProtKB/TrEMBL;Acc: Q8VZT4 ]	2	2			4
AT1G52760.1	LysoPL2:p , Caffeoylshikimate esterase [Source:UniProtKB/Swiss-Prot;Acc: Q9C942 ]	2	2			4
AT1G64680.1	AT1G64680:p , At1g64680 [Source:UniProtKB/TrEMBL;Acc: Q9SGU7 ]	1	3			4
AT1G55500.2	ECT4:p , evolutionarily conserved C-terminal region 4 [Source:TAIR;Acc: AT1G55500 ]	2	2			4
AT1G69960.1	PP2A:p , Serine/threonine-protein phosphatase PP2A-5 catalytic subunit [Source:UniProtKB/Swiss-Prot;Acc: O04951 ]	2	2			4
AT1G08680.1	ZIGA4:p , ARF GAP-like zinc finger-containing protein ZIGA4 [Source:UniProtKB/TrEMBL;Acc: F4HXP0 ]	1	3			4
AT1G09830.1	AT1G09830:p , Phosphoribosylamine--glycine ligase, chloroplastic [Source:UniProtKB/Swiss-Prot;Acc: P52420 ]	1	3			4
AT1G02140.1	MAGO:p , MEE63 [Source:UniProtKB/TrEMBL;Acc: A0A178WA48 ]	2	2			4
AT1G07440.1	AT1G07440:p , Tropinone reductase homolog At1g07440 [Source:UniProtKB/Swiss-Prot;Acc: P0DKI3 ]	2	2			4
AT1G05010.1	EFE:p , 1-aminocyclopropane-1-carboxylate oxidase 4 [Source:UniProtKB/Swiss-Prot;Acc: Q06588 ]	2	2			4
AT1G01100.4	AT1G01100:p , 60S acidic ribosomal protein P1-1 [Source:UniProtKB/Swiss-Prot;Acc: Q8LCW9 ]	1	3			4
AT1G04980.1	PDIL2-2:p , Protein disulfide-isomerase like 2-2 [Source:UniProtKB/Swiss-Prot;Acc: Q9MAU6 ]	3	1			4
AT1G07530.1	SCL14:p , AT1G07530 protein [Source:UniProtKB/TrEMBL;Acc: B9DFJ3 ]	1		2	1	4
AT1G01090.1	PDH-E1 ALPHA:p , Pyruvate dehydrogenase E1 component subunit alpha [Source:UniProtKB/TrEMBL;Acc: A0A178W8A7 ]	1	3			4
AT1G03090.2	MCCA:p , Methylcrotonoyl-CoA carboxylase subunit alpha, mitochondrial [Source:UniProtKB/Swiss-Prot;Acc: Q42523 ]	2	2			4
AT1G23440.3	Peptidase C15, pyroglutamyl peptidase I-like protein [Source:UniProtKB/TrEMBL;Acc: Q9C5G6 ]	1	3			4
AT1G14000.1	VIK:p , At1g14000 [Source:UniProtKB/TrEMBL;Acc: Q9XI87 ]	1	3			4
AT1G02920.1	GSTF7:p , Glutathione S-transferase F7 [Source:UniProtKB/Swiss-Prot;Acc: Q9SRY5 ]	2	2			4
AT1G22440.1	AT1G22440:p , Alcohol dehydrogenase-like 2 [Source:UniProtKB/Swiss-Prot;Acc: Q9SK87 ]	2	2			4
AT1G22920.1	CSN5A:p , COP9 signalosome complex subunit 5a [Source:UniProtKB/Swiss-Prot;Acc: Q8LAZ7 ]	2	2			4
AT1G15710.1	AT1G15710:p , Arogenate dehydrogenase 2, chloroplastic [Source:UniProtKB/Swiss-Prot;Acc: Q9LMR3 ]	1	3			4
AT5G47640.1	NF-YB2:p , Nuclear transcription factor Y subunit B-2 [Source:UniProtKB/Swiss-Prot;Acc: Q9FGJ3 ]	1	2			3
AT5G55220.1	AT5G55220:p , Trigger factor-like protein TIG, Chloroplastic [Source:UniProtKB/Swiss-Prot;Acc: Q8S9L5 ]	1	2			3
ATCG00820.1	rps19:p , ribosomal protein S19 [Source:TAIR;Acc: ATCG00820 ]	1	2			3
AT5G61170.1	AT5G61170:p , 40S ribosomal protein S19-3 [Source:UniProtKB/Swiss-Prot;Acc: Q9FNP8 ]	1	2			3
AT5G47880.2	ERF1-1:p , ERF1-1 [Source:UniProtKB/TrEMBL;Acc: A0A178UFY7 ]	1	2			3
AT5G47770.1	FPS1:p , Farnesyl pyrophosphate synthase 1, mitochondrial [Source:UniProtKB/Swiss-Prot;Acc: Q09152 ]	1	2			3
AT5G53060.1	AT5G53060:p , RNA-binding KH domain-containing protein RCF3 [Source:UniProtKB/Swiss-Prot;Acc: Q8W4B1 ]	2	1			3
AT5G63550.2	AT5G63550:p , DEK domain-containing chromatin associated protein [Source:UniProtKB/TrEMBL;Acc: Q9FFQ8 ]	2	1			3
AT5G67320.1	HOS15:p , HOS15 [Source:UniProtKB/TrEMBL;Acc: A0A178UQT7 ]	1	2			3
AT5G48790.1	AT5G48790:p , AT5g48790/K24G6_12 [Source:UniProtKB/TrEMBL;Acc: Q94F50 ]	1	2			3
AT5G46790.2	Abscisic acid receptor PYL1 [Source:UniProtKB/Swiss-Prot;Acc: Q8VZS8 ]	1	2			3
AT5G62140.1	AT5G62140:p , ATP-dependent Clp protease ATP-binding subunit [Source:UniProtKB/TrEMBL;Acc: Q9FIS4 ]	1	2			3
AT5G66200.1	ARO2:p , Armadillo repeat only 2 [Source:UniProtKB/TrEMBL;Acc: Q9FKW5 ]	1	2			3
AT5G52660.2	AT5G52660:p , Protein REVEILLE 6 [Source:UniProtKB/Swiss-Prot;Acc: Q8H0W3 ]		3			3
AT5G58490.1	AT5G58490:p , Cinnamoyl-CoA reductase-like protein [Source:UniProtKB/TrEMBL;Acc: Q9FGH3 ]		3			3
AT5G59890.1	ADF4:p , Actin-depolymerizing factor 4 [Source:UniProtKB/Swiss-Prot;Acc: Q9ZSK3 ]	1	2			3
AT5G54310.1	AGD5:p , Nevershed [Source:UniProtKB/TrEMBL;Acc: C4NZX2 ]	2	1			3
ATCG00640.1	rpl33:p , 50S ribosomal protein L33, chloroplastic [Source:UniProtKB/Swiss-Prot;Acc: P56796 ]	1	2			3
AT5G56900.2	AT5G56900:p , Zinc finger CCCH domain-containing protein 64 [Source:UniProtKB/Swiss-Prot;Acc: Q84WU9 ]	2	1			3
AT5G56280.1	CSN6A:p , CSN6A [Source:UniProtKB/TrEMBL;Acc: A0A178UD14 ]	2	1			3
AT5G51980.1	AT5G51980:p , Transducin/WD40 repeat-like superfamily protein [Source:TAIR;Acc: AT5G51980 ]	2	1			3
AT5G62600.1	AT5G62600:p , Transportin MOS14 [Source:UniProtKB/Swiss-Prot;Acc: Q8GUL2 ]	1	2			3
AT5G59570.1	AT5G59570:p , Transcription factor BOA [Source:UniProtKB/Swiss-Prot;Acc: Q9LTH4 ]	1	2			3
AT5G61450.1	AT5G61450:p , P-loop containing nucleoside triphosphate hydrolases superfamily protein [Source:UniProtKB/TrEMBL;Acc: Q9 ...	1	2			3
AT5G63120.3	DEAD-box ATP-dependent RNA helicase 30 [Source:UniProtKB/Swiss-Prot;Acc: Q8W4R3 ]	2	1			3
AT5G63960.1	EMB2780:p , DNA polymerase [Source:UniProtKB/TrEMBL;Acc: F4KC69 ]	1	2			3
AT5G51100.1	FSD2:p , Superoxide dismutase [Fe] 2, chloroplastic [Source:UniProtKB/Swiss-Prot;Acc: Q9LU64 ]	1	2			3
AT5G51550.1	EXL3:p , Protein EXORDIUM-like 3 [Source:UniProtKB/Swiss-Prot;Acc: Q9FHM9 ]	1	2			3
AT5G14790.1	AT5G14790:p , ARM repeat superfamily protein [Source:UniProtKB/TrEMBL;Acc: Q9LEQ9 ]	1	2			3
AT5G45500.3	Putative uncharacterized protein [Source:UniProtKB/TrEMBL;Acc: Q9FHI6 ]	1		1	1	3
AT5G16290.1	VAT1:p , Acetolactate synthase small subunit 1, chloroplastic [Source:UniProtKB/Swiss-Prot;Acc: Q9FFF4 ]	2	1			3
AT5G43900.1	MYA2:p , Myosin 2 [Source:UniProtKB/TrEMBL;Acc: F4K7C5 ]	2		1		3
AT5G19140.1	AILP1:p , Aluminum induced protein with YGL and LRDR motifs [Source:UniProtKB/TrEMBL;Acc: Q94BR2 ]	1	2			3
AT5G23140.1	NCLPP7:p , ATP-dependent Clp protease proteolytic subunit 2, mitochondrial [Source:UniProtKB/Swiss-Prot;Acc: Q9FN42 ]	1	2			3
AT5G23680.1	AT5G23680:p , At5g23680 [Source:UniProtKB/TrEMBL;Acc: Q9LSZ8 ]	2	1			3
AT5G43960.2	AT5G43960:p , Gb [Source:UniProtKB/TrEMBL;Acc: Q9FND0 ]	2	1			3
AT5G16300.4	AT5G16300:p , Low density lipoprotein B-like protein [Source:UniProtKB/TrEMBL;Acc: Q9FFF3 ]	1	2			3
AT5G20070.1	NUDX19:p , Nudix hydrolase 19, chloroplastic [Source:UniProtKB/Swiss-Prot;Acc: Q94A82 ]	1	2			3
AT5G19850.1	AT5G19850:p , Alpha/beta-Hydrolases superfamily protein [Source:UniProtKB/TrEMBL;Acc: F4K2M9 ]	1	2			3
AT5G16750.1	TOZ:p , Transducin family protein / WD-40 repeat family protein [Source:UniProtKB/TrEMBL;Acc: Q9LFE2 ]	1	2			3
AT5G14240.1	AT5G14240:p , Putative uncharacterized protein At5g14240 [Source:UniProtKB/TrEMBL;Acc: Q9LYA5 ]	2	1			3
AT5G16970.1	AER:p , NADPH-dependent oxidoreductase 2-alkenal reductase [Source:UniProtKB/Swiss-Prot;Acc: Q39172 ]	1	2			3
AT5G38530.1	TSBtype2:p , Tryptophan synthase beta chain [Source:UniProtKB/TrEMBL;Acc: Q9FFW8 ]		3			3
AT5G42220.2	AT5g42220/K5J14_2 [Source:UniProtKB/TrEMBL;Acc: Q8L745 ]	2	1			3
AT5G28500.1	AT5G28500:p , Rubisco accumulation factor 1.1, chloroplastic [Source:UniProtKB/Swiss-Prot;Acc: Q9LKR8 ]	1	2			3
AT5G42980.1	TRX3:p , Thioredoxin H3 [Source:UniProtKB/Swiss-Prot;Acc: Q42403 ]	2	1			3
AT5G34850.1	PAP26:p , Purple acid phosphatase [Source:UniProtKB/TrEMBL;Acc: A0A178UD94 ]	1	2			3
AT5G27670.1	HTA7:p , Histone H2A [Source:UniProtKB/TrEMBL;Acc: A0A178UFF2 ]		2		1	3
AT5G15020.2	SNL2:p , Paired amphipathic helix protein Sin3-like 2 [Source:UniProtKB/Swiss-Prot;Acc: Q9LFQ3 ]	1	2			3
AT5G24400.1	EMB2024:p , Probable 6-phosphogluconolactonase 5, chloroplastic [Source:UniProtKB/Swiss-Prot;Acc: Q84WW2 ]	1	2			3
AT5G11340.1	AT5G11340:p , Acyl-CoA N-acyltransferases (NAT) superfamily protein [Source:UniProtKB/TrEMBL;Acc: Q9LFM3 ]	2	1			3
AT4G39040.1	AT4G39040:p , At4g39040 [Source:UniProtKB/TrEMBL;Acc: Q9SVI9 ]	2	1			3
AT5G11720.1	AT5G11720:p , AT5g11720/T22P22_110 [Source:UniProtKB/TrEMBL;Acc: Q9LYF8 ]			2	1	3
AT5G06970.1	AT5G06970:p , AT5g06970/MOJ9_14 [Source:UniProtKB/TrEMBL;Acc: Q8RX56 ]	1	2			3
AT5G05620.1	GCP2:p , Tubulin gamma-2 chain [Source:UniProtKB/Swiss-Prot;Acc: P38558 ]	2	1			3
AT5G07370.2	IPK2a:p , Inositol polyphosphate multikinase [Source:UniProtKB/TrEMBL;Acc: A0A178UF38 ]	2	1			3
AT5G04280.1	AT5G04280:p , Glycine-rich RNA-binding protein RZ1C [Source:UniProtKB/Swiss-Prot;Acc: Q8RWN5 ]	1	2			3
AT5G07440.2	GDH2:p , Glutamate dehydrogenase [Source:UniProtKB/TrEMBL;Acc: A0A178UEW8 ]		3			3
AT4G35910.1	AT4G35910:p , Cytoplasmic tRNA 2-thiolation protein 2 [Source:UniProtKB/Swiss-Prot;Acc: O65628 ]	2	1			3
AT4G30840.1	AT4G30840:p , Nuclear pore complex protein NUP43 [Source:UniProtKB/Swiss-Prot;Acc: Q24JJ9 ]	2	1			3
AT5G12940.1	AT5G12940:p , Leucine-rich repeat (LRR) family protein [Source:UniProtKB/TrEMBL;Acc: Q9LXU5 ]	1	2			3
AT5G01920.1	STN8:p , Serine/threonine-protein kinase STN8, chloroplastic [Source:UniProtKB/Swiss-Prot;Acc: Q9LZV4 ]	2	1			3
AT5G13430.1	AT5G13430:p , Cytochrome b-c1 complex subunit Rieske-1, mitochondrial [Source:UniProtKB/Swiss-Prot;Acc: Q94JS0 ]	1	2			3
AT4G31790.2	AT4G31790:p , Probable diphthine methyl ester synthase [Source:UniProtKB/Swiss-Prot;Acc: O81769 ]	1	2			3
AT4G35890.1	AT4G35890:p , La-related protein 1C [Source:UniProtKB/Swiss-Prot;Acc: Q94K80 ]	2	1			3
AT4G31850.1	PGR3:p , Pentatricopeptide repeat-containing protein At4g31850, chloroplastic [Source:UniProtKB/Swiss-Prot;Acc: Q9SZ52 ...	1	2			3
AT5G04510.1	PDK1:p , 3-phosphoinositide-dependent protein kinase 1 [Source:UniProtKB/Swiss-Prot;Acc: Q9XF67 ]	2	1			3
AT4G35270.4	Protein NLP2 [Source:UniProtKB/Swiss-Prot;Acc: Q7X9B9 ]	2		1		3
AT5G04740.1	AT5G04740:p , ACR12 [Source:UniProtKB/TrEMBL;Acc: A0A178UNY1 ]	2	1			3
AT5G02890.1	AT5G02890:p , At5g02890 [Source:UniProtKB/TrEMBL;Acc: Q9LYZ6 ]	1	2			3
AT5G05000.3	TOC34:p , Translocase of chloroplast 34, chloroplastic [Source:UniProtKB/Swiss-Prot;Acc: Q38906 ]	1	2			3
AT4G31210.2	DNA topoisomerase, type IA, core [Source:UniProtKB/TrEMBL;Acc: F4JRX3 ]	1	1	1		3
AT5G12890.1	AT5G12890:p , Glycosyltransferase [Source:UniProtKB/TrEMBL;Acc: A0A178UHV1 ]	1	2			3
AT4G39820.1	AT4G39820:p , Putative uncharacterized protein AT4g39820 [Source:UniProtKB/TrEMBL;Acc: O65669 ]	2	1			3
AT4G39050.1	AT4G39050:p , Kinesin-like protein KIN-7D, mitochondrial [Source:UniProtKB/Swiss-Prot;Acc: Q8W5R5 ]	1	2			3
AT4G39960.2	AT4g39960/T5J17_130 [Source:UniProtKB/TrEMBL;Acc: Q940V1 ]	1	2			3
AT5G05890.1	AT5G05890:p , Glycosyltransferase (Fragment) [Source:UniProtKB/TrEMBL;Acc: W8PV16 ]	2	1			3
AT5G10630.1	AT5G10630:p , Translation elongation factor EF1A/initiation factor IF2gamma family protein [Source:TAIR;Acc: AT5G10630 ...	1	2			3
AT5G03740.1	HD2C:p , HDT3 [Source:UniProtKB/TrEMBL;Acc: A0A178UP12 ]		3			3
AT4G34260.1	FUC95A:p , Alpha-L-fucosidase 2 [Source:UniProtKB/Swiss-Prot;Acc: Q8L7W8 ]		1	1	1	3
AT4G21580.1	AT4G21580:p , AT4g21580/F18E5_200 [Source:UniProtKB/TrEMBL;Acc: O65423 ]		3			3
AT4G12790.4	AT4G12790:p , AT4G12790 protein [Source:UniProtKB/TrEMBL;Acc: Q8W4C1 ]	2	1			3
AT4G01700.1	AT4G01700:p , At4g01700 [Source:UniProtKB/TrEMBL;Acc: Q9ZSI6 ]	1	2			3
AT4G02350.1	SEC15B:p , Exocyst complex component SEC15B [Source:UniProtKB/Swiss-Prot;Acc: F4JHH5 ]	1	1	1		3
AT4G27430.1	CIP7:p , COP1-interacting protein 7 [Source:UniProtKB/Swiss-Prot;Acc: O80386 ]	1	2			3
AT4G23650.1	CDPK6:p , CPK3 [Source:UniProtKB/TrEMBL;Acc: A0A178V4I3 ]	1	2			3
AT4G06634.1	AT4G06634:p , Zinc finger transcription factor YY1 [Source:UniProtKB/Swiss-Prot;Acc: Q2V3L3 ]	2	1			3
AT4G03080.1	BSL1:p , Serine/threonine-protein phosphatase BSL1 [Source:UniProtKB/Swiss-Prot;Acc: Q8L7U5 ]	1		1	1	3
AT4G20400.1	JMJ14:p , Probable lysine-specific demethylase JMJ14 [Source:UniProtKB/Swiss-Prot;Acc: Q8GUI6 ]	3				3
AT4G25100.3	FSD1:p , Superoxide dismutase [Fe] 1, chloroplastic [Source:UniProtKB/Swiss-Prot;Acc: P21276 ]	1	2			3
AT4G23500.1	AT4G23500:p , Pectin lyase-like superfamily protein [Source:UniProtKB/TrEMBL;Acc: O81746 ]	2	1			3
AT4G25340.1	FKBP53:p , Peptidyl-prolyl cis-trans isomerase FKBP53 [Source:UniProtKB/Swiss-Prot;Acc: Q93ZG9 ]	2	1			3
AT4G27585.1	AT4G27585:p , Putative uncharacterized protein At4g27585 [Source:UniProtKB/TrEMBL;Acc: Q93VP9 ]	1	2			3
AT4G19006.1	AT4G19006:p , Proteasome component (PCI) domain protein [Source:TAIR;Acc: AT4G19006 ]	1	2			3
AT4G21660.1	AT4G21660:p , proline-rich spliceosome-associated (PSP) family protein [Source:TAIR;Acc: AT4G21660 ]	2	1			3
AT4G02450.2	AT4G02450:p , AT4g02450/T14P8_5 [Source:UniProtKB/TrEMBL;Acc: Q8L7U4 ]	1	2			3
AT4G15420.1	AT4G15420:p , Ubiquitin fusion degradation UFD1 family protein [Source:TAIR;Acc: AT4G15420 ]	2	1			3
AT4G02340.1	AT4G02340:p , AT4g02340 protein [Source:UniProtKB/TrEMBL;Acc: O81299 ]	2	1			3
AT3G46000.1	ADF2:p , Actin depolymerizing factor 2 [Source:UniProtKB/TrEMBL;Acc: A0A1I9LRV3 ]	1	2			3
AT3G23620.1	AT3G23620:p , Ribosome production factor 2 homolog [Source:UniProtKB/Swiss-Prot;Acc: Q9LUG5 ]	1	2			3
AT3G54540.1	GCN4:p , ABC transporter F family member 4 [Source:UniProtKB/Swiss-Prot;Acc: Q9M1H3 ]	1	2			3
AT3G27300.5	Glucose-6-phosphate 1-dehydrogenase [Source:UniProtKB/TrEMBL;Acc: A0A1I9LLZ6 ]	1	2			3
AT3G24870.2	AT3G24870:p , Chromatin modification-related protein EAF1 B [Source:UniProtKB/Swiss-Prot;Acc: F4J7T2 ]	1	2			3
AT3G26060.2	ATPRX Q:p , Thioredoxin superfamily protein [Source:UniProtKB/TrEMBL;Acc: F4JBC9 ]		3			3
AT3G25230.1	ROF1:p , Peptidylprolyl isomerase [Source:UniProtKB/TrEMBL;Acc: B3H746 ]	1	2			3
AT3G43540.2	AT3G43540:p , Initiation factor 4F subunit (DUF1350) [Source:UniProtKB/TrEMBL;Acc: Q9M236 ]	1	2			3
AT3G32930.2	6,7-dimethyl-8-ribityllumazine synthase [Source:UniProtKB/TrEMBL;Acc: Q9LHC4 ]	2	1			3
AT3G22270.1	AT3G22270:p , Topoisomerase II-associated protein PAT1 [Source:UniProtKB/TrEMBL;Acc: F4J077 ]			1	2	3
AT3G23400.4	Plastid-lipid-associated protein 6, chloroplastic [Source:UniProtKB/Swiss-Prot;Acc: Q9LW57 ]	1	2			3
AT3G57610.1	ADSS:p , Adenylosuccinate synthetase, chloroplastic [Source:UniProtKB/Swiss-Prot;Acc: Q96529 ]	2	1			3
AT3G50000.1	CKA2:p , Casein kinase II subunit alpha-2 [Source:UniProtKB/Swiss-Prot;Acc: Q08466 ]		3			3
AT3G27690.2	Chlorophyll a-b binding protein, chloroplastic [Source:UniProtKB/TrEMBL;Acc: A0A1I9LMB4 ]	2	1			3
AT3G49430.5	Serine/arginine-rich splicing factor SR34A [Source:UniProtKB/Swiss-Prot;Acc: A2RVS6 ]	2	1			3
AT3G17170.1	RFC3:p , AT3g17170/K14A17_29 [Source:UniProtKB/TrEMBL;Acc: Q948R9 ]	2	1			3
AT3G04590.2	AT3G04590:p , AT-hook motif nuclear-localized protein 14 [Source:UniProtKB/Swiss-Prot;Acc: A1L4X7 ]	2	1			3
AT3G14600.1	AT3G14600:p , 60S ribosomal protein L18a-3 [Source:UniProtKB/Swiss-Prot;Acc: Q9LUD4 ]	1	2			3
AT3G11964.1	AT3G11964:p , rRNA biogenesis protein RRP5 [Source:UniProtKB/Swiss-Prot;Acc: F4J8K6 ]	2	1			3
AT3G10700.1	GalAK:p , GalAK [Source:UniProtKB/TrEMBL;Acc: A0A178V5L4 ]	2	1			3
AT3G16450.3	AT3G16450:p , Jacalin-related lectin 33 [Source:UniProtKB/Swiss-Prot;Acc: O04311 ]	1	2			3
AT3G07690.1	AT3G07690:p , 6-phosphogluconate dehydrogenase family protein [Source:TAIR;Acc: AT3G07690 ]	2	1			3
AT3G12050.1	AT3G12050:p , Aha1 domain-containing protein [Source:UniProtKB/TrEMBL;Acc: Q9LHL7 ]	1	2			3
AT3G17810.1	PYD1:p , PYD1 [Source:UniProtKB/TrEMBL;Acc: A0A178VD08 ]	1	2			3
AT3G18165.1	MOS4:p , Pre-mRNA-splicing factor SPF27 homolog [Source:UniProtKB/Swiss-Prot;Acc: Q949S9 ]	1	2			3
AT3G17970.1	TOC64-III:p , Outer envelope protein 64, chloroplastic [Source:UniProtKB/Swiss-Prot;Acc: Q9LVH5 ]	1	2			3
AT3G04490.4	Exportin-4 protein [Source:UniProtKB/TrEMBL;Acc: A0A1I9LPW2 ]	1	2			3
AT3G04880.1	DRT102:p , DNA damage-repair/toleration protein DRT102 [Source:UniProtKB/Swiss-Prot;Acc: Q05212 ]	2	1			3
AT3G03570.1	AT3G03570:p , Signal transducer, putative (DUF3550/UPF0682) [Source:UniProtKB/TrEMBL;Acc: F4J153 ]	1	2			3
AT3G07220.1	AT3G07220:p , FHA domain-containing protein FHA2 [Source:UniProtKB/Swiss-Prot;Acc: Q9SFV2 ]	2	1			3
AT3G18600.1	AT3G18600:p , DEAD-box ATP-dependent RNA helicase 51 [Source:UniProtKB/Swiss-Prot;Acc: Q9LIH9 ]	3				3
AT3G10420.1	AT3G10420:p , P-loop containing nucleoside triphosphate hydrolases superfamily protein [Source:UniProtKB/TrEMBL;Acc: F4 ...		3			3
AT3G06980.1	AT3G06980:p , DEAD-box ATP-dependent RNA helicase 50 [Source:UniProtKB/Swiss-Prot;Acc: Q8GUG7 ]	2	1			3
AT3G07480.1	AT3G07480:p , 2Fe-2S ferredoxin-like superfamily protein [Source:UniProtKB/TrEMBL;Acc: Q9SRR8 ]	1	2			3
AT3G18790.1	AT3G18790:p , AT3G18790 protein [Source:UniProtKB/TrEMBL;Acc: Q9LS97 ]	1	2			3
AT3G14100.1	AT3G14100:p , Oligouridylate-binding protein 1C [Source:UniProtKB/Swiss-Prot;Acc: Q9LJH8 ]	1	2			3
AT3G11510.1	AT3G11510:p , At3g11510 [Source:UniProtKB/TrEMBL;Acc: Q1H555 ]	2	1			3
AT3G12140.3	AT3G12140:p , EML1 [Source:UniProtKB/TrEMBL;Acc: A0A178VB56 ]	2	1			3
AT3G11340.1	AT3G11340:p , UDP-glycosyltransferase 76B1 [Source:UniProtKB/Swiss-Prot;Acc: Q9C768 ]	1	2			3
AT3G09100.2	AT3G09100:p , mRNA capping enzyme family protein [Source:UniProtKB/TrEMBL;Acc: F4IYM6 ]		2	1		3
AT3G16950.2	LPD1:p , Dihydrolipoyl dehydrogenase 1, chloroplastic [Source:UniProtKB/Swiss-Prot;Acc: A8MS68 ]	1	2			3
AT3G10940.1	AT3G10940:p , Phosphoglucan phosphatase LSF2, chloroplastic [Source:UniProtKB/Swiss-Prot;Acc: Q9SRK5 ]	1	2			3
AT3G19480.1	AT3G19480:p , D-3-phosphoglycerate dehydrogenase 3, chloroplastic [Source:UniProtKB/Swiss-Prot;Acc: Q9LT69 ]	1	2			3
AT3G12280.1	RBR1:p , RBR1 [Source:UniProtKB/TrEMBL;Acc: A0A178VFS5 ]	1	2			3
AT3G03340.2	LUC7 related protein [Source:UniProtKB/TrEMBL;Acc: A0A1I9LRM4 ]	2	1			3
AT3G15410.1	AT3G15410:p , Leucine-rich repeat (LRR) family protein [Source:UniProtKB/TrEMBL;Acc: F4IYR7 ]	1	2			3
AT3G14240.1	AT3G14240:p , Subtilisin-like protease SBT1.5 [Source:UniProtKB/Swiss-Prot;Acc: Q9LUM3 ]	1	2			3
AT2G31955.3	CNX2:p , CNX2 [Source:UniProtKB/TrEMBL;Acc: A0A178W0P6 ]	2	1			3
AT2G29960.3	Peptidyl-prolyl cis-trans isomerase CYP19-4 [Source:UniProtKB/Swiss-Prot;Acc: Q8LDP4 ]	1	2			3
AT2G43910.1	HOL1:p , HOL1 [Source:UniProtKB/TrEMBL;Acc: A0A178VXT1 ]		3			3
AT2G44210.1	AT2G44210:p , AT2G44210 protein [Source:UniProtKB/TrEMBL;Acc: B9DGK6 ]	1	2			3
AT2G47390.1	AT2G47390:p , Prolyl oligopeptidase family protein [Source:TAIR;Acc: AT2G47390 ]	1	2			3
AT2G37220.1	AT2G37220:p , RNA-binding protein CP29B, chloroplastic [Source:UniProtKB/Swiss-Prot;Acc: Q9ZUU4 ]		3			3
AT2G47680.1	AT2G47680:p , DExH-box ATP-dependent RNA helicase DExH8 [Source:UniProtKB/Swiss-Prot;Acc: O22243 ]	2	1			3
AT2G44530.2	AT2G44530:p , Ribose-phosphate pyrophosphokinase 5, chloroplastic [Source:UniProtKB/Swiss-Prot;Acc: O64888 ]	2	1			3
AT2G41100.1	TCH3:p , Calmodulin-like protein 12 [Source:UniProtKB/Swiss-Prot;Acc: P25071 ]	2	1			3
AT2G45470.1	FLA8:p , Fasciclin-like arabinogalactan protein 8 [Source:UniProtKB/Swiss-Prot;Acc: O22126 ]	1	1		1	3
AT2G29450.1	GSTU5:p , GSTU5 [Source:UniProtKB/TrEMBL;Acc: A0A178VPP0 ]	1	2			3
AT2G27460.1	AT2G27460:p , At2g27460 [Source:UniProtKB/TrEMBL;Acc: Q9ZQH3 ]		1	1	1	3
AT2G47450.1	CAO:p , Signal recognition particle 43 kDa protein, chloroplastic [Source:UniProtKB/Swiss-Prot;Acc: O22265 ]	2	1			3
AT2G29340.2	AT2G29340:p , Tropinone reductase homolog At2g29340 [Source:UniProtKB/Swiss-Prot;Acc: F4IKM1 ]	1	2			3
AT2G47640.4	AT3G62840:p , Putative small nuclear ribonucleoprotein D2 [Source:UniProtKB/TrEMBL;Acc: Q8RUH0 ]	1	2			3
AT2G36580.1	AT2G36580:p , Pyruvate kinase [Source:UniProtKB/TrEMBL;Acc: A0A178VX82 ]	1	2			3
AT2G35920.3	RNA helicase family protein [Source:TAIR;Acc: AT2G35920 ]	1	1	1		3
AT2G32850.2	AT2G32850:p , Protein kinase superfamily protein [Source:UniProtKB/TrEMBL;Acc: Q8H0Z0 ]	1	2			3
AT2G48160.1	AT2G48160:p , Tudor/PWWP/MBT domain-containing protein [Source:TAIR;Acc: AT2G48160 ]	2	1			3
AT2G37550.2	AGD7:p , ADP-ribosylation factor GTPase-activating protein AGD7 [Source:UniProtKB/Swiss-Prot;Acc: O80925 ]	1	2			3
AT2G38560.1	TFIIS:p , TFIIS [Source:UniProtKB/TrEMBL;Acc: A0A178VY86 ]	2	1			3
AT2G42500.1	PP2A-3:p , Serine/threonine-protein phosphatase PP2A-3 catalytic subunit [Source:UniProtKB/Swiss-Prot;Acc: Q07100 ]	1	2			3
AT2G28450.2	AT2G28450:p , Zinc finger CCCH domain-containing protein 24 [Source:UniProtKB/Swiss-Prot;Acc: Q8L7S3 ]	1	1	1		3
AT2G28080.1	AT2G28080:p , Glycosyltransferase (Fragment) [Source:UniProtKB/TrEMBL;Acc: W8Q3F0 ]	2	1			3
AT2G35410.1	AT2G35410:p , Putative chloroplast RNA binding protein [Source:UniProtKB/TrEMBL;Acc: O82299 ]	1	2			3
AT2G31305.1	INH3:p , Protein phosphatase 1 regulatory subunit INH3 [Source:UniProtKB/Swiss-Prot;Acc: Q8S8F7 ]	1	2			3
AT2G13440.1	AT2G13440:p , Glucose-inhibited division family A protein [Source:UniProtKB/TrEMBL;Acc: Q9SHS2 ]	2	1			3
AT2G21490.1	LEA:p , Probable dehydrin LEA [Source:UniProtKB/Swiss-Prot;Acc: Q96261 ]	2	1			3
AT2G20630.2	PIA1:p , Probable protein phosphatase 2C 20 [Source:UniProtKB/Swiss-Prot;Acc: Q9SIU8 ]	2	1			3
AT2G20760.1	AT2G20760:p , Clathrin light chain 1 [Source:UniProtKB/Swiss-Prot;Acc: Q9SKU1 ]	1	2			3
AT2G18940.1	AT2G18940:p , Pentatricopeptide repeat-containing protein At2g18940, chloroplastic [Source:UniProtKB/Swiss-Prot;Acc: O6 ...			2	1	3
AT1G78010.1	AT1G78010:p , At1g78010 [Source:UniProtKB/TrEMBL;Acc: Q66GQ1 ]	1	2			3
AT2G26990.1	FUS12:p , COP9 signalosome complex subunit 2 [Source:UniProtKB/Swiss-Prot;Acc: Q8W207 ]		3			3
AT2G20860.1	LIP1:p , Lipoyl synthase, mitochondrial [Source:UniProtKB/Swiss-Prot;Acc: Q9ZWT1 ]	1	2			3
AT2G21470.2	SAE2:p , SUMO-activating enzyme subunit 2 [Source:UniProtKB/Swiss-Prot;Acc: Q9SJT1 ]	1	2			3
AT2G14880.1	AT2G14880:p , Expressed protein [Source:UniProtKB/TrEMBL;Acc: O82326 ]	1	2			3
AT2G20280.1	AT2G20280:p , Zinc finger CCCH domain-containing protein 21 [Source:UniProtKB/Swiss-Prot;Acc: Q9SK74 ]	1	2			3
AT2G21060.1	GRP2B:p , GRP2B [Source:UniProtKB/TrEMBL;Acc: A0A178VU21 ]	2	1			3
AT2G01140.1	AT2G01140:p , Fructose-bisphosphate aldolase 3, chloroplastic [Source:UniProtKB/Swiss-Prot;Acc: Q9ZU52 ]	1	2			3
AT1G77470.1	RFC3:p , Replication factor C subunit 5 [Source:UniProtKB/Swiss-Prot;Acc: Q9CAQ8 ]	2	1			3
AT2G26280.3	Polyadenylate-binding protein-interacting protein 7 [Source:UniProtKB/Swiss-Prot;Acc: O64843 ]	1	2			3
AT1G80930.1	AT1G80930:p , At1g80930/F23A5_23 [Source:UniProtKB/TrEMBL;Acc: Q9SAG7 ]	1	2			3
AT2G22300.1	SR1:p , Calmodulin-binding transcription activator 3 [Source:UniProtKB/Swiss-Prot;Acc: Q8GSA7 ]	2	1			3
AT2G24090.1	AT2G24090:p , 50S ribosomal protein L35, chloroplastic [Source:UniProtKB/Swiss-Prot;Acc: Q8VZ55 ]	2	1			3
AT2G18915.2	LKP2:p , Adagio protein 2 [Source:UniProtKB/Swiss-Prot;Acc: Q8W420 ]	1	2			3
AT1G75350.1	emb2184:p , 50S ribosomal protein L31, chloroplastic [Source:UniProtKB/Swiss-Prot;Acc: Q9FWS4 ]		3			3
AT1G66680.1	AR401:p , Protein-lysine N-methyltransferase At1g66680 [Source:UniProtKB/TrEMBL;Acc: Q9C9M1 ]	2	1			3
AT1G48860.2	AT1G48860:p , 3-phosphoshikimate 1-carboxyvinyltransferase [Source:UniProtKB/TrEMBL;Acc: Q9FVP6 ]	2	1			3
[truncated: 612 more rows]

## Sheet: Phospho
model	1
Species	Arabidopsis
Phospho	Phospho
Count of sequence						Sample name
protein	description	start	sequence	end	modifications	YT-1	YT-2	YT-3	YT-4	Grand Total
AT5G57360.1	ZTL:p , Galactose oxidase/kelch repeat superfamily protein [Source:UniProtKB/TrEMBL;Acc: F4KAN2 ]	173	EKSIDGIYSALAAGER	188	S175+Phospho;	1		3	4	8
		194	MCGLFQLSDEVVSMK	208	C195+Carbamidomethyl; M194+Oxidation; M207+Oxidation; S201+Phospho;				1	1
					C195+Carbamidomethyl; M207+Oxidation; S201+Phospho;				1	1
					C195+Carbamidomethyl; S201+Phospho;		1			1
		282	KLSVGGSVEPSR	293	S284+Phospho;			1		1
		441	IPAAWTPPSRLGHTLSVYGGR	461	T446+Phospho;	1				1
		479	SSDVFTMDLSEEEPCWR	495	C493+Carbamidomethyl; T484+Phospho;				1	1
Grand Total						2	1	4	7	14

## Sheet: key
	Run #	Sample name
	QE05575	YT-1
	QE05576	YT-2
	QE05577	YT-3
	QE05578	YT-4
	QE05577-2	YT-3
	QE05578-2	YT-4
